# Supplementary material for: GATA4‐Driven Transcription of HtrA1 Promotes Cellular Senescence in Ménière's Disease and Age‐Related Audio‐Vestibular Dysfunction
Source: Adv Sci (Weinh). 2026 Apr 14;13(39):e12538. doi: 10.1002/advs.202512538 (PMC13334991; doi:10.1002/advs.202512538)
Supplement: Supplementary file 3 — Supporting File 3: advs75263‐sup‐0003‐Data1.xlsx. [file ADVS-13-e12538-s003.xlsx]

## Sheet: Proteins
Data file S1 identified Protein in MS
Accession	Protein names	Gene names	MW [kDa]	Protein score	Sequence coverage (%)	# Unique Peptides	# Peptides	# PSMs	Abundances
P57780	Alpha-actinin-4	Actn4	104.9	129	6	1	4	4
Q9QXS1	Plectin	Plec	533.9	101	1	3	3	3
Q571K4	TGF-beta-activated kinase 1 and MAP3K7-binding protein 3	Tab3	79	86	2	1	1	1
Q9CY58	Plasminogen activator inhibitor 1 RNA-binding protein	Serbp1	44.7	63	4	1	1	1
P29341	Polyadenylate-binding protein 1	Pabpc1	70.6	61	2	1	1	1
P23475	X-ray repair cross-complementing protein 6	Xrcc6	69.4	52	2	1	1	1
Q8BP47	Asparagine--tRNA ligase, cytoplasmic	NARS1	64.2	51	2	1	1	1
P56480	ATP synthase subunit beta, mitochondrial	Atp5f1b	56.3	50	3	1	1	1
P35564	Calnexin	Canx	67.2	49	3	1	1	1
P25206	DNA replication licensing factor MCM3	Mcm3	91.5	47	1	1	1	1
Q62318	Transcription intermediary factor 1-beta	Trim28	88.8	44	2	1	1	1
Q6DTY7	6-phosphofructo-2-kinase/fructose-2,6-bisphosphatase 4	Pfkfb4	54	43	2	1	1	1
Q61881	DNA replication licensing factor MCM7	Mcm7	81.2	36	3	1	1	1
Q99MN1	Lysine--tRNA ligase	Kars1	67.8	34	4	1	1	1
Q8BJY1	26S proteasome non-ATPase regulatory subunit 5	Psmd5	55.9	28	2	1	1	1
P60710	Actin, cytoplasmic 1	Actb	41.7	1512	58	9	18	32	1530135336
P36993	Protein phosphatase 1B	Ppm1b	42.8	956	54	14	14	29	9.28585e+08
Q8BGD9	Eukaryotic translation initiation factor 4B	Eif4b	68.8	581	27	15	15	22	8.70159e+08
Q08369	Transcription factor GATA-4	Gata4	44.6	783	41	11	11	18	3.61183e+08
Q91VJ4	Serine/threonine-protein kinase 38	Stk38	54.1	878	44	16	17	25	2.80636e+08
P07724	Albumin	Alb	68.6	131	4	2	2	3	2.74837e+08
P20152	Vimentin	Vim	53.7	1082	49	23	23	31	2.73044e+08
Q9JHJ0	Tropomodulin-3	Tmod3	39.5	584	35	10	10	16	2.67557e+08
Q3V3R1	Monofunctional C1-tetrahydrofolate synthase, mitochondrial	Mthfd1l	105.7	909	30	23	23	26	257193082
Q8VC57	BTB/POZ domain-containing protein KCTD5	Kctd5	26.1	325	35	6	7	7	1.34521e+08
Q7TSE6	Serine/threonine-protein kinase 38-like	Stk38l	53.7	663	30	11	12	18	1.29192e+08
P63017	Heat shock cognate 71 kDa protein	Hspa8	70.8	872	30	14	16	22	1.26061e+08
P04104	Keratin, type II cytoskeletal 1	Krt1	65.6	188	5	3	4	5	119682025
P68134	Actin, alpha skeletal muscle	Acta1	42	417	28	1	10	14	110022656
Q9Z2V5	Histone deacetylase 6	Hdac6	125.7	625	13	12	12	16	9.2134e+07
P10126	Elongation factor 1-alpha 1	Eef1a1	50.1	350	22	8	8	10	9.14166e+07
P42932	T-complex protein 1 subunit theta	Cct8	59.5	555	26	12	12	15	7.97981e+07
Q01853	Transitional endoplasmic reticulum ATPase	Vcp	89.3	912	34	20	20	26	7.66822e+07
P62806	Histone H4	H4c1	11.4	271	33	5	5	7	7.48847e+07
P08113	Endoplasmin	Hsp90b1	92.4	104	4	3	3	3	6.57236e+07
Q64475	Histone H2B type 1-B	H2bc3	13.9	256	19	2	2	4	6.01663e+07
P20029	Endoplasmic reticulum chaperone BiP	Hspa5	72.4	818	31	14	16	19	5.22007e+07
Q9D8N0	Elongation factor 1-gamma	Eef1g	50	155	15	6	6	7	4.74722e+07
P48678	Prelamin-A/C	Lmna	74.2	406	19	10	10	11	4.41916e+07
Q8VDD5	Myosin-9	Myh9	226.2	946	18	26	26	29	4.38649e+07
Q9ERG0	LIM domain and actin-binding protein 1	Lima1	84	27	2	1	1	1	42839392
P80318	T-complex protein 1 subunit gamma	Cct3	60.6	305	14	7	7	8	40082448
P52332	Tyrosine-protein kinase JAK1	Jak1	133.3	283	12	11	11	11	3.84358e+07
Q8CIG8	Protein arginine N-methyltransferase 5	Prmt5	72.6	218	16	7	7	7	3.83887e+07
P80315	T-complex protein 1 subunit delta	Cct4	58	269	19	8	8	9	3.82281e+07
P08730	Keratin, type I cytoskeletal 13	Krt13	47.7	82	2	2	2	2	38184808
P80316	T-complex protein 1 subunit epsilon	Cct5	59.6	245	14	6	6	6	3.60892e+07
P68372	Tubulin beta-4B chain	Tubb4b	49.8	508	34	3	10	15	3.45254e+07
P80314	T-complex protein 1 subunit beta	Cct2	57.4	364	30	11	11	12	3.41436e+07
P80317	T-complex protein 1 subunit zeta	Cct6a	58	247	17	5	8	9	3.30691e+07
P07607	Thymidylate synthase	Tyms	34.9	407	39	7	7	10	2.4769e+07
Q922U2	Keratin, type II cytoskeletal 5	Krt5	61.7	132	5	2	3	3	24235298
P23116	Eukaryotic translation initiation factor 3 subunit A	Eif3a	161.8	395	12	13	13	13	2.38359e+07
P80313	T-complex protein 1 subunit eta	Cct7	59.6	331	23	9	9	10	2.35007e+07
P38647	Stress-70 protein, mitochondrial	Hspa9	73.4	247	15	7	7	7	2.12793e+07
Q8CFE4	SCY1-like protein 2	Scyl2	103.3	266	11	8	8	8	2.1029e+07
P05213	Tubulin alpha-1B chain	Tuba1b	50.1	328	26	1	8	9	2.09164e+07
Q99J09	Methylosome protein 50	Wdr77	36.9	91	10	3	3	3	2.01879e+07
P62984	Ubiquitin-60S ribosomal protein L40	Uba52	14.7	64	12	2	2	3	19527650
P84244	Histone H3.3	H3-3a	15.3	44	5	1	1	1	19319560
P11983	T-complex protein 1 subunit alpha	Tcp1	60.4	304	15	6	6	8	1.92903e+07
P02535	Keratin, type I cytoskeletal 10	Krt10	57.7	139	6	3	3	3	19150132
P57776	Elongation factor 1-delta	Eef1d	31.3	145	18	3	3	3	1.82037e+07
Q3TTY5	Keratin, type II cytoskeletal 2 epidermal	Krt2	70.9	142	4	2	3	4	1.75989e+07
O70251	Elongation factor 1-beta	Eef1b	24.7	153	15	2	2	2	1.54835e+07
Q60605	Myosin light polypeptide 6	Myl6	16.9	69	26	3	3	3	1.54036e+07
Q9JJ28	Protein flightless-1 homolog	Flii	144.7	231	6	6	6	7	1.50603e+07
Q8R1B4	Eukaryotic translation initiation factor 3 subunit C	Eif3c	105.5	262	7	6	6	6	1.467e+07
Q8CCF0	U4/U6 small nuclear ribonucleoprotein Prp31	Prpf31	55.4	273	16	5	5	6	1.41962e+07
Q9QXA5	U6 snRNA-associated Sm-like protein LSm4	Lsm4	15.1	22	5	1	1	1	13907446
P11499	Heat shock protein HSP 90-beta	Hsp90ab1	83.2	183	12	3	6	7	1.35815e+07
P01631	Ig kappa chain V-II region 26-10	Ig	12.3	50	12	1	1	1	13538555
Q9Z1Q9	Valine--tRNA ligase	Vars1	140.1	264	6	5	5	5	1.31969e+07
Q810B6	Rabankyrin-5	Ankfy1	128.6	252	11	8	8	8	1.26849e+07
Q8BFU2	Histone H2A type 3	H2aw	14.1	97	23	2	2	3	1.26084e+07
P09405	Nucleolin	Ncl	76.7	171	7	4	4	5	1.24025e+07
P01869	Ig gamma-1 chain C region, membrane-bound form	Ighg1	43.4	41	3	1	1	1	12048177
Q8VI63	MOB kinase activator 2	Mob2	26.8	34	3	1	1	1	11980791
Q8QZY1	Eukaryotic translation initiation factor 3 subunit L	Eif3l	66.6	251	12	6	6	6	1.17852e+07
Q64282	Interferon-induced protein with tetratricopeptide repeats 1	Ifit1	53.7	99	7	2	2	2	1.17448e+07
P47754	F-actin-capping protein subunit alpha-2	Capza2	32.9	194	26	4	5	5	1.15258e+07
Q8CF89	TGF-beta-activated kinase 1 and MAP3K7-binding protein 1	Tab1	54.6	313	18	7	7	7	1.01552e+07
P07901	Heat shock protein HSP 90-alpha	Hsp90aa1	84.7	171	9	2	5	6	9.87533e+06
Q8JZQ9	Eukaryotic translation initiation factor 3 subunit B	Eif3b	91.3	127	8	5	5	5	9.63662e+06
P16858	Glyceraldehyde-3-phosphate dehydrogenase	Gapdh	35.8	114	16	3	3	3	9.4946e+06
Q9CQN1	Heat shock protein 75 kDa, mitochondrial	Trap1	80.2	69	2	1	1	1	9350508
P68254	14-3-3 protein theta	Ywhaq	27.8	120	16	4	4	4	8.77447e+06
Q60972	Histone-binding protein RBBP4	Rbbp4	47.6	120	8	3	3	3	8.75276e+06
Q3THS6	S-adenosylmethionine synthase isoform type-2	Mat2a	43.7	248	13	4	4	6	8.31302e+06
Q9DCH4	Eukaryotic translation initiation factor 3 subunit F	Eif3f	38	215	17	4	4	5	7.36791e+06
Q61142	Spindlin-1	Spin1	29.6	37	4	1	1	1	6260931
Q9R1P0	Proteasome subunit alpha type-4	Psma4	29.5	81	5	2	2	2	6.24367e+06
P13020	Gelsolin	Gsn	85.9	224	10	4	4	5	6.2327e+06
P0DP27	Calmodulin-2	Calm2	16.8	141	20	2	2	3	5.65447e+06
Q8VDM4	26S proteasome non-ATPase regulatory subunit 2	Psmd2	100.1	120	7	4	4	4	5636617
P99024	Tubulin beta-5 chain	Tubb5	49.6	566	31	2	9	15	5.01484e+06
Q9WVJ2	26S proteasome non-ATPase regulatory subunit 13	Psmd13	42.8	97	10	4	4	4	4.89024e+06
P60229	Eukaryotic translation initiation factor 3 subunit E	Eif3e	52.2	101	9	3	3	3	4.87829e+06
P37889	Fibulin-2	Fbln2	131.7	84	2	2	2	2	4.583e+06
Q3V132	ADP/ATP translocase 4	Slc25a31	35.2	35	3	1	1	1	4349597
P47757	F-actin-capping protein subunit beta	Capzb	31.3	60	10	2	2	2	4.26177e+06
Q3UZ39	Leucine-rich repeat flightless-interacting protein 1	Lrrfip1	79.2	115	5	2	2	2	4.24248e+06
P62196	26S proteasome regulatory subunit 8	Psmc5	45.6	68	9	3	3	3	4.22502e+06
P62192	26S proteasome regulatory subunit 4	Psmc1	49.2	102	7	2	2	2	4.17457e+06
P49722	Proteasome subunit alpha type-2	Psma2	25.9	82	15	3	3	3	4.15462e+06
Q9QZD9	Eukaryotic translation initiation factor 3 subunit I	Eif3i	36.4	69	6	2	2	2	4.13064e+06
Q9R190	Metastasis-associated protein MTA2	Mta2	75	79	5	3	3	3	3.88116e+06
Q8CG19	Latent-transforming growth factor beta-binding protein 1	Ltbp1	186.6	59	1	2	2	2	3.7896e+06
P14685	26S proteasome non-ATPase regulatory subunit 3	Psmd3	60.7	211	10	4	4	5	3.7204e+06
Q9D8W5	26S proteasome non-ATPase regulatory subunit 12	Psmd12	52.9	83	7	3	3	3	3.66085e+06
P46471	26S proteasome regulatory subunit 7	Psmc2	48.6	49	5	2	2	2	3.50006e+06
Q8BTM8	Filamin-A	Flna	281	97	2	3	4	4	3.45027e+06
Q99JI4	26S proteasome non-ATPase regulatory subunit 6	Psmd6	45.5	103	6	2	2	3	3.31849e+06
O35593	26S proteasome non-ATPase regulatory subunit 14	Psmd14	34.6	60	6	2	2	2	3.13191e+06
P07310	Creatine kinase M-type	Ckm	43	37	2	1	1	1	2.93551e+06
Q61390	T-complex protein 1 subunit zeta-2	Cct6b	58.1	169	10	1	4	5	2.69238e+06
Q7TPR4	Alpha-actinin-1	Actn1	103	109	5	1	4	4	2.61042e+06
P52480	Pyruvate kinase PKM	Pkm	57.8	26	2	1	1	1	2.55674e+06
P58771	Tropomyosin alpha-1 chain	Tpm1	32.7	76	15	2	3	3	2.44392e+06
Q3TXS7	26S proteasome non-ATPase regulatory subunit 1	Psmd1	105.7	121	5	3	3	3	2.43324e+06
P21107	Tropomyosin alpha-3 chain	Tpm3	33	98	13	2	3	3	2.39077e+06
Q9CQ19	Myosin regulatory light polypeptide 9	Myl9	19.8	44	5	1	1	1	2.37337e+06
Q8BH64	EH domain-containing protein 2	Ehd2	61.1	56	5	2	2	2	2.22144e+06
Q8BG32	26S proteasome non-ATPase regulatory subunit 11	Psmd11	47.4	31	3	1	1	1	2177317
P47753	F-actin-capping protein subunit alpha-1	Capza1	32.9	83	10	1	2	2	2.14181e+06
P09103	Protein disulfide-isomerase	P4hb	57	103	8	3	3	3	2139026
Q62073	Mitogen-activated protein kinase kinase kinase 7	Map3k7	64.2	43	5	2	2	2	2.12746e+06
Q61937	Nucleophosmin	Npm1	32.5	62	4	1	1	1	2.12481e+06
Q03265	ATP synthase subunit alpha, mitochondrial	Atp5f1a	59.7	35	1	1	1	1	2.0363e+06
P62908	40S ribosomal protein S3	Rps3	26.7	88	9	2	2	2	2.03396e+06
P61979	Heterogeneous nuclear ribonucleoprotein K	Hnrnpk	50.9	177	11	4	4	4	1.95231e+06
P62334	26S proteasome regulatory subunit 10B	Psmc6	44.1	90	11	3	3	3	1.91232e+06
Q9QUM9	Proteasome subunit alpha type-6	Psma6	27.4	68	5	1	1	1	1.89104e+06
F7BJB9	MORC family CW-type zinc finger protein 3	Morc3	106.5	49	1	1	1	1	1.7224e+06
P63038	60 kDa heat shock protein, mitochondrial	Hspd1	60.9	85	5	2	2	2	1.63566e+06
Q9CWH6	Proteasome subunit alpha type-8	Psma8	27.8	28	6	1	1	1	1.49876e+06
P26516	26S proteasome non-ATPase regulatory subunit 7	Psmd7	36.5	74	5	1	1	2	1.47184e+06
Q9WUM4	Coronin-1C	Coro1c	53.1	118	6	2	2	2	1.43006e+06
Q8CI08	SLAIN motif-containing protein 2	Slain2	62.3	58	3	1	1	1	1.4144e+06
P00342	L-lactate dehydrogenase C chain	Ldhc	35.9	25	3	1	1	1	1.38643e+06
P01630	Ig kappa chain V-II region 7S34.1	Ig	12.5	48	12	1	1	1	1.35853e+06
P27048	Small nuclear ribonucleoprotein-associated protein B	Snrpb	23.6	28	3	1	1	1	1.35287e+06
Q8VEK3	Heterogeneous nuclear ribonucleoprotein U	Hnrnpu	87.9	47	2	1	1	1	1.32016e+06
P35979	60S ribosomal protein L12	Rpl12	17.8	29	5	1	1	1	1244275
Q8VHX6	Filamin-C	Flnc	290.9	101	1	2	3	3	1.17468e+06
Q9R1P4	Proteasome subunit alpha type-1	Psma1	29.5	89	10	2	2	2	1.14804e+06
Q62095	ATP-dependent RNA helicase DDX3Y	Ddx3y	73.4	111	6	3	3	3	1.08369e+06
Q91WK2	Eukaryotic translation initiation factor 3 subunit H	Eif3h	39.8	52	2	1	1	1	1.06127e+06
O88685	26S proteasome regulatory subunit 6A	Psmc3	49.5	109	8	3	3	3	1.00166e+06
Q5XJY5	Coatomer subunit delta	Arcn1	57.2	69	5	2	2	2	967991
Q8BGC0	HIV Tat-specific factor 1 homolog	Htatsf1	86.2	53	3	2	2	2	958278
O89086	RNA-binding protein 3	Rbm3	16.6	46	12	1	1	2	836309
Q8CHW4	Translation initiation factor eIF-2B subunit epsilon	Eif2b5	80	30	1	1	1	1	824454
Q62470	Integrin alpha-3	Itga3	116.7	43	1	1	1	1	690685
Q9CZN7	Serine hydroxymethyltransferase, mitochondrial	Shmt2	55.7	93	6	2	2	2	681978
Q4PJX1	Protein odr-4 homolog	Odr4	50	28	4	1	1	1	663325
P17182	Alpha-enolase	Eno1	47.1	51	4	1	1	1	657040
Q8R5H1	Ubiquitin carboxyl-terminal hydrolase 15	Usp15	112.3	33	1	1	1	1	596114
Q9Z2U1	Proteasome subunit alpha type-5	Psma5	26.4	51	6	1	1	1	577951
P01837	Immunoglobulin kappa constant	Igkc	11.9	31	13	1	1	1	544830
O08756	3-hydroxyacyl-CoA dehydrogenase type-2	Hsd17b10	27.4	21	8	1	1	1	520058
P54775	26S proteasome regulatory subunit 6B	Psmc4	47.4	50	5	2	2	2	469831
Q91V92	ATP-citrate synthase	Acly	119.7	36	1	1	1	1	440370
O55131	Septin-7	Septin7	50.5	31	5	1	1	1	420178
Q8CEZ0	BTB/POZ domain-containing protein KCTD2	Kctd2	30.1	93	9	1	2	2	402085
P68369	Tubulin alpha-1A chain	Tuba1a	50.1	349	26	1	8	9	369703
P35700	Peroxiredoxin-1	Prdx1	22.2	31	6	1	1	1	368799
P62305	Small nuclear ribonucleoprotein E	Snrpe	10.8	36	12	1	1	1	288919
Q62191	E3 ubiquitin-protein ligase TRIM21	Trim21	54.1	59	3	1	1	1	279124
Q61316	Heat shock 70 kDa protein 4	Hspa4	94.1	71	4	2	2	2	223137
P25444	40S ribosomal protein S2	Rps2	31.2	55	4	1	1	1	222527
P70168	Importin subunit beta-1	Kpnb1	97.1	35	1	1	1	1	201153
P42208	Septin-2	Septin2	41.5	101	4	1	1	1	195554
Q8CIE6	Coatomer subunit alpha	Copa	138.3	22	1	1	1	1	131094
Q76MZ3	Serine/threonine-protein phosphatase 2A 65 kDa regulatory subunit A alpha isoform	Ppp2r1a	65.3	38	3	1	1	1	117212
Q9EQ80	NIF3-like protein 1	Nif3l1	41.7	42	3	1	1	1	110403
