# Supplementary material for: GATA4‐Driven Transcription of HtrA1 Promotes Cellular Senescence in Ménière's Disease and Age‐Related Audio‐Vestibular Dysfunction
Source: Adv Sci (Weinh). 2026 Apr 14;13(39):e12538. doi: 10.1002/advs.202512538 (PMC13334991; doi:10.1002/advs.202512538)
Supplement: Supplementary file 4 — Supporting File 4: advs75263‐sup‐0004‐Data2.xlsx. [file ADVS-13-e12538-s005.xlsx]

## Sheet: table S1 differentially express
Data file S2 Differentially expressed genes in RNA-seq
Gene	siGata4_1_fpkm	siGata4_2_fpkm	siGata4_3_fpkm	Control_1_fpkm	Control_2_fpkm	Control_3_fpkm	FoldChange	Log2FoldChange	pval	padj	Up/Down	Significant	GeneName	Biotype	Position	NR:Seq-id	NR:Score	NR:Evalue	NR:Description	NT:Seq-id	NT:Score	NT:Evalue	NT:Description	Uniprot:UniProtKB-AC	Uniprot:Score	Uniprot:Evalue	Uniprot:Description	COG:gene	COG:Score	COG:Eval	COG:num	Pfam:pfam_ID	Pfam:pfam_Name	Pfam:pfam_Description	GO:biological_process	GO:cellular_component	GO:molecular_function	KEGG:KO	KEGG:Description
ENSMUSG00000000142	0.453612	0.439491	0.332016	0.0813858	0.0647658	0.153276	3.90365	1.96483	0.000325409	0.00227329	up	yes	Axin2	protein_coding	chr11:108920349-108950783:+	gi|40254370|ref|NP_056547.3|	4023	0	axin-2 [Mus musculus]	gi|158966712|ref|NM_015732.4|	4260	0	Mus musculus axin 2 (Axin2), mRNA	O88566	1555	0	Axin-2	.	.	.	.	pfam00615	RGS	Regulator of G protein signaling domain. RGS family members are GTPase-activating proteins for heterotrimeric G-protein alpha-subunits.	GO:0001756|somitogenesis;GO:0001934|positive regulation of protein phosphorylation;GO:0001957|intramembranous ossification;GO:0003139|secondary heart field specification;GO:0003413|chondrocyte differentiation involved in endochondral bone morphogenesis;GO:0008219|cell death;GO:0008283|cell proliferation;GO:0008285|negative regulation of cell proliferation;GO:0010718|positive regulation of epithel…	GO:0005634|nucleus;GO:0005737|cytoplasm;GO:0005813|centrosome;GO:0032991|protein-containing complex;	GO:0005515|protein binding;GO:0008013|beta-catenin binding;GO:0019899|enzyme binding;GO:0019901|protein kinase binding;GO:0031625|ubiquitin protein ligase binding;GO:0070411|I-SMAD binding;	K04385	AXIN2; axin 2
ENSMUSG00000000325	1.46589	1.49989	1.5362	0.989869	0.849682	0.85881	1.60115	0.67911	0.00110497	0.00639504	up	yes	Arvcf	protein_coding	chr16:18348182-18407076:+	gi|148665105|gb|EDK97521.1|	4329	0	armadillo repeat gene deleted in velo-cardio-facial syndrome, isoform CRA_b, partial [Mus musculus]	gi|433809356|ref|NM_001272029.1|	4698	0	Mus musculus armadillo repeat gene deleted in velo-cardio-facial syndrome (Arvcf), transcript variant 3, mRNA	P98203	1654	0	Armadillo repeat protein deleted in velo-cardio-facial syndrome homolog	.	.	.	.	pfam00514	Arm	Armadillo/beta-catenin-like repeat. Approx. 40 amino acid repeat. Tandem repeats form super-helix of helices that is proposed to mediate interaction of beta-catenin with its ligands. CAUTION: This family does not contain all known armadillo repeats.	.	.	.	.	.
ENSMUSG00000000386	0.368748	0.414696	0.258739	0.611687	1.01751	0.780391	0.414027	-1.2722	0.00221915	0.0114032	down	yes	Mx1	polymorphic_pseudogene	chr16:97447035-97462907:-	gi|6996930|ref|NP_034976.1|	2415	0	interferon-induced GTP-binding protein Mx1 [Mus musculus]	gi|145699095|ref|NR_003520.1|	1669	0	Mus musculus MX dynamin-like GTPase 1 (Mx1), transcript variant 2, non-coding RNA	P09922	934	0	Interferon-induced GTP-binding protein Mx1	YKR001c	194	7e-51	COG0699	pfam00350	Dynamin_N	Dynamin family.	GO:0051607|defense response to virus;	GO:0005634|nucleus;GO:0005737|cytoplasm;GO:0005874|microtubule;GO:0016020|membrane;	GO:0003924|GTPase activity;GO:0008017|microtubule binding;	K14754	MX; interferon-induced GTP-binding protein Mx
ENSMUSG00000000416	0.399366	0.340746	0.273607	0.186099	0.113091	0.127449	2.27891	1.18834	0.00471715	0.0212043	up	yes	Cttnbp2	protein_coding	chr6:18366478-18514843:-	gi|91982738|ref|NP_525024.1|	5085	0	cortactin-binding protein 2 [Mus musculus]	gi|568939659|ref|XM_006505105.1|	5462	0	PREDICTED: Mus musculus cortactin binding protein 2 (Cttnbp2), transcript variant X4, mRNA	B9EJA2	1963	0	Cortactin-binding protein 2	all2748	102	1e-21	COG0666	pfam09727	CortBP2	Cortactin-binding protein-2. This entry is the first approximately 250 residues of cortactin-binding protein 2. In addition to being a positional candidate for autism this protein is expressed at highest levels in the brain in humans. The human protein has six associated ankyrin repeat domains pfam00023 towards the C-terminus which act as protein-protein interaction domains.	GO:0030036|actin cytoskeleton organization;GO:0050807|regulation of synapse organization;GO:1905274|regulation of modification of postsynaptic actin cytoskeleton;	GO:0005737|cytoplasm;GO:0008021|synaptic vesicle;GO:0015629|actin cytoskeleton;GO:0030054|cell junction;GO:0042995|cell projection;GO:0045202|synapse;GO:0098871|postsynaptic actin cytoskeleton;GO:0098978|glutamatergic synapse;	GO:0005519|cytoskeletal regulatory protein binding;GO:0017124|SH3 domain binding;	.	.
ENSMUSG00000000440	3.10948	3.52142	3.40482	1.84626	2.31857	1.83382	1.60522	0.682773	0.00149551	0.00819601	up	yes	Pparg	protein_coding	chr6:115360951-115490399:+	gi|187960103|ref|NP_035276.2|	2488	0	peroxisome proliferator-activated receptor gamma isoform 2 [Mus musculus]	gi|817478105|ref|NM_001127330.2|	2125	0	Mus musculus peroxisome proliferator activated receptor gamma (Pparg), transcript variant 1, mRNA	P37238	962	0	Peroxisome proliferator-activated receptor gamma	.	.	.	.	pfam00105	zf-C4	Zinc finger, C4 type (two domains). In nearly all cases, this is the DNA binding domain of a nuclear hormone receptor. The alignment contains two Zinc finger domains that are too dissimilar to be aligned with each other.	GO:0000122|negative regulation of transcription by RNA polymerase II;GO:0001818|negative regulation of cytokine production;GO:0001890|placenta development;GO:0002021|response to dietary excess;GO:0002024|diet induced thermogenesis;GO:0002246|wound healing involved in inflammatory response;GO:0002674|negative regulation of acute inflammatory response;GO:0006355|regulation of transcription, DNA-tem…	GO:0005634|nucleus;GO:0005654|nucleoplasm;GO:0005737|cytoplasm;GO:0005829|cytosol;GO:0043231|intracellular membrane-bounded organelle;GO:0043235|receptor complex;GO:0048471|perinuclear region of cytoplasm;GO:0090575|RNA polymerase II transcription factor complex;	GO:0000976|transcription regulatory region sequence-specific DNA binding;GO:0000977|RNA polymerase II regulatory region sequence-specific DNA binding;GO:0000978|RNA polymerase II proximal promoter sequence-specific DNA binding;GO:0001227|DNA-binding transcription repressor activity, RNA polymerase II-specific;GO:0001228|DNA-binding transcription activator activity, RNA polymerase II-specific;GO:0…	K08530	NR1C3, PPARG; peroxisome proliferator-activated receptor gamma
ENSMUSG00000000532	12.5368	12.1535	11.7188	6.37308	6.50566	5.667	1.88266	0.912769	1.75762e-18	1.37207e-16	up	yes	Acvr1b	protein_coding	chr15:101174067-101213684:+	gi|6680630|ref|NP_031421.1|	2454	0	activin receptor type-1B precursor [Mus musculus]	gi|74185591|dbj|AK154578.1|	4341	0	Mus musculus NOD-derived CD11c +ve dendritic cells cDNA, RIKEN full-length enriched library, clone:F630048N11 product:activin A receptor, type 1B, full insert sequence	Q61271	949	0	Activin receptor type-1B	.	.	.	.	pfam00069	Pkinase	Protein kinase domain.	GO:0000082|G1/S transition of mitotic cell cycle;GO:0001701|in utero embryonic development;GO:0001942|hair follicle development;GO:0006355|regulation of transcription, DNA-templated;GO:0006468|protein phosphorylation;GO:0007165|signal transduction;GO:0007166|cell surface receptor signaling pathway;GO:0007178|transmembrane receptor protein serine/threonine kinase signaling pathway;GO:0007399|nervo…	GO:0005829|cytosol;GO:0005886|plasma membrane;GO:0005887|integral component of plasma membrane;GO:0009986|cell surface;GO:0016020|membrane;GO:0016021|integral component of membrane;GO:0043235|receptor complex;GO:0048179|activin receptor complex;	GO:0000166|nucleotide binding;GO:0004672|protein kinase activity;GO:0004674|protein serine/threonine kinase activity;GO:0004675|transmembrane receptor protein serine/threonine kinase activity;GO:0005515|protein binding;GO:0005524|ATP binding;GO:0016301|kinase activity;GO:0016361|activin receptor activity, type I;GO:0016740|transferase activity;GO:0017002|activin-activated receptor activity;GO:001…	K13567	ACVR1B, ALK4; activin receptor type-1B [EC:2.7.11.30]
ENSMUSG00000000567	10.055	9.47405	9.47354	5.50881	5.60557	4.21799	1.81498	0.859957	1.02246e-11	3.85634e-10	up	yes	Sox9	protein_coding	chr11:112782224-112787760:+	gi|60360276|dbj|BAD90382.1|	2513	0	mKIAA4243 protein [Mus musculus]	gi|165932320|ref|NM_011448.4|	4132	0	Mus musculus SRY (sex determining region Y)-box 9 (Sox9), mRNA	Q04887	885	0	Transcription factor SOX-9	.	.	.	.	pfam00505	HMG_box	HMG (high mobility group) box.	GO:0000122|negative regulation of transcription by RNA polymerase II;GO:0001501|skeletal system development;GO:0001502|cartilage condensation;GO:0001503|ossification;GO:0001658|branching involved in ureteric bud morphogenesis;GO:0001708|cell fate specification;GO:0001837|epithelial to mesenchymal transition;GO:0001894|tissue homeostasis;GO:0001934|positive regulation of protein phosphorylation;GO…	GO:0005634|nucleus;GO:0005654|nucleoplasm;GO:0005667|transcription factor complex;GO:0032991|protein-containing complex;	GO:0000976|transcription regulatory region sequence-specific DNA binding;GO:0000978|RNA polymerase II proximal promoter sequence-specific DNA binding;GO:0000981|DNA-binding transcription factor activity, RNA polymerase II-specific;GO:0000987|proximal promoter sequence-specific DNA binding;GO:0001228|DNA-binding transcription activator activity, RNA polymerase II-specific;GO:0003677|DNA binding;GO…	K18435	SOX9; transcription factor SOX9 (SOX group E)
ENSMUSG00000000753	47.8928	49.2379	50.7308	79.9089	83.8972	79.1527	0.583698	-0.776706	5.6673e-33	1.15295e-30	down	yes	Serpinf1	protein_coding	chr11:75409769-75422701:-	gi|117606335|ref|NP_035470.3|	2007	0	pigment epithelium-derived factor precursor [Mus musculus]	gi|3808220|gb|AF036164.1|AF036164	1600	0	Mus musculus pigment epithelium-derived factor (PEDF) mRNA, complete cds	P97298	777	0	Pigment epithelium-derived factor	all0778	108	7e-25	COG4826	pfam00079	Serpin	Serpin (serine protease inhibitor). Structure is a multi-domain fold containing a bundle of helices and a beta sandwich.	GO:0007614|short-term memory;GO:0010596|negative regulation of endothelial cell migration;GO:0010629|negative regulation of gene expression;GO:0010951|negative regulation of endopeptidase activity;GO:0010976|positive regulation of neuron projection development;GO:0014070|response to organic cyclic compound;GO:0016525|negative regulation of angiogenesis;GO:0050728|negative regulation of inflammato…	GO:0005576|extracellular region;GO:0005604|basement membrane;GO:0005615|extracellular space;GO:0030424|axon;GO:0043025|neuronal cell body;GO:0043203|axon hillock;GO:0048471|perinuclear region of cytoplasm;	GO:0004867|serine-type endopeptidase inhibitor activity;	K19614	SERPINF1, PEDF; pigment epithelium-derived factor
ENSMUSG00000000782	13.1393	11.8931	13.7541	7.56993	7.7486	8.45615	1.56321	0.644513	4.31496e-08	8.43333e-07	up	yes	Tcf7	protein_coding	chr11:52252371-52283331:-	gi|568972856|ref|XP_006532863.1|	1302	9e-169	PREDICTED: transcription factor 7 isoform X3 [Mus musculus]	gi|928589389|ref|NM_009331.4|	2471	0	Mus musculus transcription factor 7, T cell specific (Tcf7), transcript variant 2, mRNA	Q00417	503	2e-169	Transcription factor 7	.	.	.	.	pfam08347	CTNNB1_binding	N-terminal CTNNB1 binding. This region tends to appear at the N-terminus of proteins also containing DNA-binding HMG (high mobility group) boxes (pfam00505) and appears to bind the armadillo repeat of CTNNB1 (beta-catenin), forming a stable complex. Signaling by Wnt through TCF/LCF is involved in developmental patterning, induction of neural tissues, cell fate decisions and stem cell differentiat…	GO:0000122|negative regulation of transcription by RNA polymerase II;GO:0006355|regulation of transcription, DNA-templated;GO:0006357|regulation of transcription by RNA polymerase II;GO:0016055|Wnt signaling pathway;GO:0021915|neural tube development;GO:0030538|embryonic genitalia morphogenesis;GO:0033153|T cell receptor V(D)J recombination;GO:0042127|regulation of cell proliferation;GO:0042492|g…	GO:0000791|euchromatin;GO:0005634|nucleus;GO:0005654|nucleoplasm;GO:0016604|nuclear body;GO:1990907|beta-catenin-TCF complex;	GO:0000976|transcription regulatory region sequence-specific DNA binding;GO:0000978|RNA polymerase II proximal promoter sequence-specific DNA binding;GO:0000981|DNA-binding transcription factor activity, RNA polymerase II-specific;GO:0001217|bacterial-type RNA polymerase transcriptional repressor activity, sequence-specific DNA binding;GO:0001227|DNA-binding transcription repressor activity, RNA …	K02620	TCF7, TCF-1; transcription factor 7
ENSMUSG00000000915	8.08451	7.94326	7.27397	4.80401	4.78113	4.33288	1.60526	0.682809	6.69123e-12	2.62699e-10	up	yes	Hip1r	protein_coding	chr5:123973628-124005558:+	gi|37360028|dbj|BAC97992.1|	5295	0	mKIAA0655 protein [Mus musculus]	gi|255308927|ref|NM_145070.3|	4392	0	Mus musculus huntingtin interacting protein 1 related (Hip1r), mRNA	Q9JKY5	2014	0	Huntingtin-interacting protein 1-related protein	.	.	.	.	pfam07651	ANTH	ANTH domain. AP180 is an endocytotic accessory proteins that has been implicated in the formation of clathrin-coated pits. The domain is involved in phosphatidylinositol 4,5-bisphosphate binding and is a universal adaptor for nucleation of clathrin coats.	GO:0006897|endocytosis;GO:0006898|receptor-mediated endocytosis;GO:0006915|apoptotic process;GO:0006919|activation of cysteine-type endopeptidase activity involved in apoptotic process;GO:0007015|actin filament organization;GO:0030100|regulation of endocytosis;GO:0030837|negative regulation of actin filament polymerization;GO:0032092|positive regulation of protein binding;GO:0032956|regulation of…	GO:0005737|cytoplasm;GO:0005829|cytosol;GO:0005856|cytoskeleton;GO:0005886|plasma membrane;GO:0005905|clathrin-coated pit;GO:0005938|cell cortex;GO:0014069|postsynaptic density;GO:0016020|membrane;GO:0016324|apical plasma membrane;GO:0030136|clathrin-coated vesicle;GO:0031410|cytoplasmic vesicle;GO:0032587|ruffle membrane;GO:0032839|dendrite cytoplasm;GO:0043025|neuronal cell body;GO:0043197|dend…	GO:0003779|actin binding;GO:0005515|protein binding;GO:0005543|phospholipid binding;GO:0005546|phosphatidylinositol-4,5-bisphosphate binding;GO:0005547|phosphatidylinositol-3,4,5-trisphosphate binding;GO:0017124|SH3 domain binding;GO:0030276|clathrin binding;GO:0032051|clathrin light chain binding;GO:0035091|phosphatidylinositol binding;GO:0035615|clathrin adaptor activity;GO:0042802|identical pr…	K20040	HIP1R, SLA2; huntingtin-interacting protein 1-related protein
ENSMUSG00000000934	6.00468	5.66617	7.22232	4.02122	3.38622	4.0276	1.58487	0.664361	0.000644551	0.00404789	up	yes	Top1mt	protein_coding	chr15:75657035-75678800:-	gi|50657345|ref|NP_082680.1|	3108	0	DNA topoisomerase I, mitochondrial [Mus musculus]	gi|74151134|dbj|AK147119.1|	1895	0	Mus musculus cDNA, RIKEN full-length enriched library, clone:I920178K02 product:DNA topoisomerase I, full insert sequence	Q8R4U6	1201	0	DNA topoisomerase I, mitochondrial	SPBC1703.14c_1	378	1e-121	COG3569	pfam02919	Topoisom_I_N	Eukaryotic DNA topoisomerase I, DNA binding fragment. Topoisomerase I promotes the relaxation of DNA superhelical tension by introducing a transient single-stranded break in duplex DNA and are vital for the processes of replication, transcription, and recombination. This family may be more than one structural domain.	GO:0006260|DNA replication;GO:0006265|DNA topological change;	GO:0005654|nucleoplasm;GO:0005694|chromosome;GO:0005739|mitochondrion;GO:0042645|mitochondrial nucleoid;	GO:0003677|DNA binding;GO:0003916|DNA topoisomerase activity;GO:0003917|DNA topoisomerase type I activity;GO:0016853|isomerase activity;	K03163	TOP1; DNA topoisomerase I [EC:5.6.2.1]
ENSMUSG00000001053	8.29369	6.56887	5.86352	4.29822	4.52287	3.50609	1.61057	0.687567	0.00010069	0.000829426	up	yes	N4bp3	protein_coding	chr11:51643063-51650842:-	gi|31981859|ref|NP_666086.2|	1987	0	NEDD4-binding protein 3 [Mus musculus]	gi|26339945|dbj|AK049249.1|	2367	0	Mus musculus ES cells cDNA, RIKEN full-length enriched library, clone:C330016O10 product:hypothetical Microbodies C-terminal targeting signal containing protein, full insert sequence	Q8C7U1	769	0	NEDD4-binding protein 3	.	.	.	.	pfam06818	Fez1	Fez1. This family represents the eukaryotic Fez1 protein. Fez1 contains a leucine-zipper region with similarity to the DNA-binding domain of the cAMP-responsive activating-transcription factor 5. There is evidence that Fez1 inhibits cancer cell growth through regulation of mitosis, and that its alterations result in abnormal cell growth. Note that some family members contain more than one copy of…	GO:0007275|multicellular organism development;GO:0007399|nervous system development;GO:0008150|biological_process;	GO:0031410|cytoplasmic vesicle;GO:0042995|cell projection;	GO:0005515|protein binding;	.	.
ENSMUSG00000001157	7.12749	9.24659	8.65754	12.8942	11.4675	12.7052	0.648164	-0.625569	1.14452e-09	3.04911e-08	down	yes	Gmcl1	protein_coding	chr6:86691768-86733383:-	gi|160333071|ref|NP_035948.3|	2639	0	germ cell-less protein-like 1 [Mus musculus]	gi|160333070|ref|NM_011818.3|	2944	0	Mus musculus germ cell-less, spermatogenesis associated 1 (Gmcl1), mRNA	Q920G9	1019	0	Germ cell-less protein-like 1	.	.	.	.	pfam00651	BTB	BTB/POZ domain. The BTB (for BR-C, ttk and bab) or POZ (for Pox virus and Zinc finger) domain is present near the N-terminus of a fraction of zinc finger (pfam00096) proteins and in proteins that contain the pfam01344 motif such as Kelch and a family of pox virus proteins. The BTB/POZ domain mediates homomeric dimerization and in some instances heteromeric dimerization. The structure of the dimer…	GO:0006355|regulation of transcription, DNA-templated;GO:0007275|multicellular organism development;GO:0007281|germ cell development;GO:0007283|spermatogenesis;GO:0030154|cell differentiation;	GO:0005634|nucleus;GO:0005635|nuclear envelope;GO:0016363|nuclear matrix;	GO:0005515|protein binding;	K10485	BTBD13, GMCL1, GCL; BTB/POZ domain-containing protein 13 (germ cell-less protein-like 1)
ENSMUSG00000001227	1.57358	1.45043	1.16822	0.790517	0.485293	0.957086	1.79596	0.844752	0.00706788	0.0295364	up	yes	Sema6b	protein_coding	chr17:56123085-56140343:-	gi|7305475|ref|NP_038690.1|	3773	0	semaphorin-6B precursor [Mus musculus]	gi|194394222|ref|NM_001130456.1|	3736	0	Mus musculus sema domain, transmembrane domain (TM), and cytoplasmic domain, (semaphorin) 6B (Sema6b), transcript variant 2, mRNA	O54951	1457	0	Semaphorin-6B	.	.	.	.	pfam01403	Sema	Sema domain. The Sema domain occurs in semaphorins, which are a large family of secreted and transmembrane proteins, some of which function as repellent signals during axon guidance. Sema domains also occur in the hepatocyte growth factor receptor and human plexin A-3.	GO:0001755|neural crest cell migration;GO:0007275|multicellular organism development;GO:0007399|nervous system development;GO:0007411|axon guidance;GO:0007417|central nervous system development;GO:0021766|hippocampus development;GO:0030154|cell differentiation;GO:0030335|positive regulation of cell migration;GO:0048843|negative regulation of axon extension involved in axon guidance;GO:0050919|neg…	GO:0005615|extracellular space;GO:0005886|plasma membrane;GO:0005887|integral component of plasma membrane;GO:0016020|membrane;GO:0016021|integral component of membrane;	GO:0030215|semaphorin receptor binding;GO:0045499|chemorepellent activity;	K06842	SEMA6; semaphorin 6
ENSMUSG00000001281	2.17458	1.7944	2.4277	0.754939	0.901157	0.533174	2.80514	1.48807	3.32467e-06	4.1759e-05	up	yes	Itgb7	protein_coding	chr15:102215995-102231944:-	gi|160708008|ref|NP_038594.2|	3968	0	integrin beta-7 precursor [Mus musculus]	gi|160708007|ref|NM_013566.2|	2674	0	Mus musculus integrin beta 7 (Itgb7), mRNA	P26011	1533	0	Integrin beta-7	.	.	.	.	pfam00362	Integrin_beta	Integrin, beta chain. Integrins have been found in animals and their homologues have also been found in cyanobacteria, probably due to horizontal gene transfer. The sequences repeats have been trimmed due to an overlap with EGF.	GO:0003366|cell-matrix adhesion involved in ameboidal cell migration;GO:0007155|cell adhesion;GO:0007160|cell-matrix adhesion;GO:0007229|integrin-mediated signaling pathway;GO:0016477|cell migration;GO:0033627|cell adhesion mediated by integrin;GO:0034113|heterotypic cell-cell adhesion;GO:0034446|substrate adhesion-dependent cell spreading;GO:0043113|receptor clustering;GO:0050900|leukocyte migra…	GO:0005925|focal adhesion;GO:0008305|integrin complex;GO:0009986|cell surface;GO:0016020|membrane;GO:0016021|integral component of membrane;GO:0034669|integrin alpha4-beta7 complex;GO:0043235|receptor complex;	GO:0005178|integrin binding;GO:0038023|signaling receptor activity;GO:0050839|cell adhesion molecule binding;	K06590	ITGB7; integrin beta 7
ENSMUSG00000001288	32.1521	27.8887	29.6641	19.9289	19.7674	17.4294	1.50557	0.590311	5.04611e-13	2.27363e-11	up	yes	Rarg	protein_coding	chr15:102234938-102257517:-	gi|635065597|ref|XP_008001590.1|	2205	0	PREDICTED: retinoic acid receptor gamma isoform X1 [Chlorocebus sabaeus]	gi|555943679|ref|NM_011244.4|	2953	0	Mus musculus retinoic acid receptor, gamma (Rarg), transcript variant 1, mRNA	P18911	786	0	Retinoic acid receptor gamma	.	.	.	.	pfam00105	zf-C4	Zinc finger, C4 type (two domains). In nearly all cases, this is the DNA binding domain of a nuclear hormone receptor. The alignment contains two Zinc finger domains that are too dissimilar to be aligned with each other.	GO:0000122|negative regulation of transcription by RNA polymerase II;GO:0001843|neural tube closure;GO:0002063|chondrocyte development;GO:0002068|glandular epithelial cell development;GO:0003406|retinal pigment epithelium development;GO:0003417|growth plate cartilage development;GO:0003430|growth plate cartilage chondrocyte growth;GO:0006355|regulation of transcription, DNA-templated;GO:0008284|p…	GO:0000785|chromatin;GO:0005634|nucleus;GO:0005654|nucleoplasm;GO:0005667|transcription factor complex;GO:0005737|cytoplasm;	GO:0000977|RNA polymerase II regulatory region sequence-specific DNA binding;GO:0000978|RNA polymerase II proximal promoter sequence-specific DNA binding;GO:0003677|DNA binding;GO:0003682|chromatin binding;GO:0003700|DNA-binding transcription factor activity;GO:0004879|nuclear receptor activity;GO:0005515|protein binding;GO:0008270|zinc ion binding;GO:0043565|sequence-specific DNA binding;GO:0046…	K08529	RARG, NR1B3; retinoic acid receptor gamma
ENSMUSG00000001300	6.61179	6.47809	6.22884	4.14009	3.50618	3.27275	1.69756	0.763464	4.80199e-11	1.62001e-09	up	yes	Efnb2	protein_coding	chr8:8617434-8661242:-	gi|31542597|ref|NP_034241.2|	1597	0	ephrin-B2 precursor [Mus musculus]	gi|74137286|dbj|AK134108.1|	4487	0	Mus musculus adult male thymus cDNA, RIKEN full-length enriched library, clone:5830440D21 product:ephrin B2, full insert sequence	P52800	619	0	Ephrin-B2	.	.	.	.	pfam00812	Ephrin	Ephrin.	GO:0001525|angiogenesis;GO:0001945|lymph vessel development;GO:0002042|cell migration involved in sprouting angiogenesis;GO:0007155|cell adhesion;GO:0007275|multicellular organism development;GO:0007399|nervous system development;GO:0007411|axon guidance;GO:0008284|positive regulation of cell proliferation;GO:0009887|animal organ morphogenesis;GO:0010839|negative regulation of keratinocyte prolif…	GO:0005886|plasma membrane;GO:0016020|membrane;GO:0016021|integral component of membrane;GO:0030054|cell junction;GO:0098685|Schaffer collateral - CA1 synapse;GO:0098978|glutamatergic synapse;GO:0099061|integral component of postsynaptic density membrane;	GO:0005102|signaling receptor binding;GO:0005515|protein binding;GO:0046875|ephrin receptor binding;	K05463	EFNB; ephrin-B
ENSMUSG00000001418	17.0364	14.5751	16.3351	10.1266	10.4186	8.90979	1.5608	0.642283	6.59786e-13	2.94317e-11	up	yes	Glmp	protein_coding	chr3:88325023-88331313:+	gi|354481542|ref|XP_003502960.1|	459	2e-75	PREDICTED: lysosomal protein NCU-G1 isoform X1 [Cricetulus griseus]	gi|354793453|gb|JN957954.1|	4457	0	Mus musculus targeted deletion, lacZ-tagged mutant allele Tmem79:tm1(KOMP)Wtsi; transgenic	Q9JHJ3	155	1e-72	Glycosylated lysosomal membrane protein	.	.	.	.	pfam15065	NCU-G1	Lysosomal transcription factor, NCU-G1. NCU-G1 is a set of highly conserved nuclear proteins rich in proline with a molecular weight of approximately 44 kDa. Especially high levels are detected in human prostate, liver and kidney. NCU-G1 is a dual-function family capable of functioning as a transcription factor as well as a nuclear receptor co-activator by stimulating the transcriptional activity…	GO:0045944|positive regulation of transcription by RNA polymerase II;GO:0050821|protein stabilization;GO:0061462|protein localization to lysosome;	GO:0005634|nucleus;GO:0005764|lysosome;GO:0005829|cytosol;GO:0016020|membrane;GO:0016021|integral component of membrane;	GO:0005515|protein binding;	.	.
ENSMUSG00000001420	0.681105	1.32509	0.964082	0.436005	0.587803	0.313965	2.13737	1.09583	0.0128593	0.0475129	up	yes	Tmem79	protein_coding	chr3:88328655-88336148:-	gi|17511437|ref|NP_077208.1|	1561	0	transmembrane protein 79 [Mus musculus]	gi|146149228|ref|NM_024246.5|	2335	0	Mus musculus transmembrane protein 79 (Tmem79), mRNA	Q9D709	605	0	Transmembrane protein 79	.	.	.	.	pfam01124	MAPEG	MAPEG family. This family is has been called MAPEG (Membrane Associated Proteins in Eicosanoid and Glutathione metabolizm). It includes proteins such as Prostaglandin E synthase. This enzyme catalyses the synthesis of PGE2 from PGH2 (produced by cyclooxygenase from arachidonic acid). Because of structural similarities in the active sites of FLAP, LTC4 synthase and PGE synthase, substrates for eac…	GO:0002070|epithelial cell maturation;GO:0031069|hair follicle morphogenesis;GO:0042335|cuticle development;GO:0045055|regulated exocytosis;GO:0045684|positive regulation of epidermis development;GO:0061436|establishment of skin barrier;GO:0070268|cornification;	GO:0005737|cytoplasm;GO:0005764|lysosome;GO:0005765|lysosomal membrane;GO:0005794|Golgi apparatus;GO:0016020|membrane;GO:0016021|integral component of membrane;GO:0032588|trans-Golgi network membrane;	GO:0042802|identical protein binding;	.	.
ENSMUSG00000001555	24.3526	22.506	24.8919	57.8396	59.8506	55.4238	0.397389	-1.33138	5.81964e-75	8.68225e-72	down	yes	Fkbp10	protein_coding	chr11:100415697-100424824:+	gi|254939534|ref|NP_034351.2|	2974	0	peptidyl-prolyl cis-trans isomerase FKBP10 isoform 1 precursor [Mus musculus]	gi|254939533|ref|NM_010221.2|	2584	0	Mus musculus FK506 binding protein 10 (Fkbp10), transcript variant 1, mRNA	Q61576	1149	0	Peptidyl-prolyl cis-trans isomerase FKBP10	DR1839	101	2e-23	COG0545	pfam00254	FKBP_C	FKBP-type peptidyl-prolyl cis-trans isomerase.	GO:0001701|in utero embryonic development;GO:0017185|peptidyl-lysine hydroxylation;GO:0018208|peptidyl-proline modification;GO:0030199|collagen fibril organization;GO:0035909|aorta morphogenesis;GO:0042060|wound healing;GO:0085029|extracellular matrix assembly;	GO:0005758|mitochondrial intermembrane space;GO:0005783|endoplasmic reticulum;GO:0016020|membrane;	GO:0003755|peptidyl-prolyl cis-trans isomerase activity;GO:0005509|calcium ion binding;GO:0005515|protein binding;GO:0005528|FK506 binding;GO:0016853|isomerase activity;GO:0046872|metal ion binding;	K09575	FKBP9_10; FK506-binding protein 9/10 [EC:5.2.1.8]
ENSMUSG00000001655	6.05935	5.15554	5.78338	2.54919	1.50697	2.42905	2.51234	1.32903	1.37692e-09	3.59688e-08	up	yes	Hoxc13	protein_coding	chr15:102921103-102928814:+	gi|33859562|ref|NP_034594.1|	1274	5e-166	homeobox protein Hox-C13 [Mus musculus]	gi|118130022|ref|NM_010464.2|	2433	0	Mus musculus homeobox C13 (Hoxc13), mRNA	P50207	495	2e-167	Homeobox protein Hox-C13	.	.	.	.	pfam00046	Homeobox	Homeobox domain.	GO:0001942|hair follicle development;GO:0006355|regulation of transcription, DNA-templated;GO:0006357|regulation of transcription by RNA polymerase II;GO:0007275|multicellular organism development;GO:0009653|anatomical structure morphogenesis;GO:0009952|anterior/posterior pattern specification;GO:0035878|nail development;GO:0043587|tongue morphogenesis;GO:0045893|positive regulation of transcript…	GO:0005634|nucleus;	GO:0000976|transcription regulatory region sequence-specific DNA binding;GO:0000978|RNA polymerase II proximal promoter sequence-specific DNA binding;GO:0000981|DNA-binding transcription factor activity, RNA polymerase II-specific;GO:0001228|DNA-binding transcription activator activity, RNA polymerase II-specific;GO:0003677|DNA binding;GO:0003682|chromatin binding;GO:0003700|DNA-binding transcrip…	K09298	HOX_13; homeobox protein HoxA/B/C/D13
ENSMUSG00000001661	2.95908	3.50363	3.17224	2.016	1.86593	1.40189	1.75252	0.809427	0.00118327	0.00675984	up	yes	Hoxc6	protein_coding	chr15:102998257-103011881:+	gi|511910465|ref|XP_004774628.1|	1099	3e-145	PREDICTED: homeobox protein Hox-C6 isoform X1 [Mustela putorius furo]	gi|114145518|ref|NM_010465.2|	1581	0	Mus musculus homeobox C6 (Hoxc6), mRNA	P10629	427	2e-146	Homeobox protein Hox-C6	.	.	.	.	pfam00046	Homeobox	Homeobox domain.	GO:0006355|regulation of transcription, DNA-templated;GO:0006357|regulation of transcription by RNA polymerase II;GO:0007275|multicellular organism development;GO:0009952|anterior/posterior pattern specification;GO:0048706|embryonic skeletal system development;	GO:0005634|nucleus;GO:0005654|nucleoplasm;GO:0005829|cytosol;	GO:0000978|RNA polymerase II proximal promoter sequence-specific DNA binding;GO:0000981|DNA-binding transcription factor activity, RNA polymerase II-specific;GO:0003677|DNA binding;GO:0003700|DNA-binding transcription factor activity;	K09306	HOX_6; homeobox protein HoxA/B/C6
ENSMUSG00000001663	7.35545	6.54866	9.48563	5.18103	5.04095	3.72813	1.61067	0.687658	0.00149706	0.00820115	up	yes	Gstt1	protein_coding	chr10:75783813-75798584:-	gi|148699939|gb|EDL31886.1|	1219	9e-166	glutathione S-transferase, theta 1, isoform CRA_a [Mus musculus]	gi|755534151|ref|XM_006513239.2|	668	0	PREDICTED: Mus musculus glutathione S-transferase, theta 1 (Gstt1), transcript variant X1, mRNA	Q64471	419	1e-145	Glutathione S-transferase theta-1	SMb20420	71.6	9e-14	COG0625	pfam00043	GST_C	Glutathione S-transferase, C-terminal domain. GST conjugates reduced glutathione to a variety of targets including S-crystallin from squid, the eukaryotic elongation factor 1-gamma, the HSP26 family of stress-related proteins and auxin-regulated proteins in plants. Stringent starvation proteins in Escherichia coli are also included in the alignment but are not known to have GST activity. The glut…	GO:0006304|DNA modification;GO:0006749|glutathione metabolic process;GO:0018900|dichloromethane metabolic process;	GO:0005634|nucleus;GO:0005737|cytoplasm;GO:0005829|cytosol;	GO:0004364|glutathione transferase activity;GO:0004602|glutathione peroxidase activity;GO:0016740|transferase activity;GO:0047651|alkylhalidase activity;	K00799	GST, gst; glutathione S-transferase [EC:2.5.1.18]
ENSMUSG00000001847	36.9416	37.1517	37.9301	68.2398	66.0378	69.1237	0.528043	-0.921272	3.51332e-56	2.35866e-53	down	yes	Rac1	protein_coding	chr5:143503634-143528036:-	gi|333944141|pdb|2YIN|C	919	3e-111	Chain C, Structure Of The Complex Between Dock2 And Rac1.	gi|226372945|gb|AC217112.7|	3473	0	Mus musculus chromosome 5, clone RP23-158A20, complete sequence	Q6RUV5	355	1e-111	Ras-related C3 botulinum toxin substrate 1	.	.	.	.	pfam00071	Ras	Ras family. Includes sub-families Ras, Rab, Rac, Ral, Ran, Rap Ypt1 and more. Shares P-loop motif with GTP_EFTU, arf and myosin_head. See pfam00009 pfam00025, pfam00063. As regards Rab GTPases, these are important regulators of vesicle formation, motility and fusion. They share a fold in common with all Ras GTPases: this is a six-stranded beta-sheet surrounded by five alpha-helices.	GO:0001764|neuron migration;GO:0001934|positive regulation of protein phosphorylation;GO:0002093|auditory receptor cell morphogenesis;GO:0002551|mast cell chemotaxis;GO:0003376|sphingosine-1-phosphate receptor signaling pathway;GO:0003382|epithelial cell morphogenesis;GO:0006897|endocytosis;GO:0006911|phagocytosis, engulfment;GO:0006935|chemotaxis;GO:0006972|hyperosmotic response;GO:0007010|cytos…	GO:0000139|Golgi membrane;GO:0000242|pericentriolar material;GO:0001891|phagocytic cup;GO:0005634|nucleus;GO:0005737|cytoplasm;GO:0005802|trans-Golgi network;GO:0005829|cytosol;GO:0005856|cytoskeleton;GO:0005884|actin filament;GO:0005886|plasma membrane;GO:0005938|cell cortex;GO:0016020|membrane;GO:0019897|extrinsic component of plasma membrane;GO:0030027|lamellipodium;GO:0030054|cell junction;GO…	GO:0000166|nucleotide binding;GO:0003924|GTPase activity;GO:0005515|protein binding;GO:0005525|GTP binding;GO:0016787|hydrolase activity;GO:0019899|enzyme binding;GO:0019901|protein kinase binding;GO:0030742|GTP-dependent protein binding;GO:0031267|small GTPase binding;GO:0031996|thioesterase binding;GO:0042826|histone deacetylase binding;GO:0044877|protein-containing complex binding;GO:0051022|R…	K04392	RAC1; Ras-related C3 botulinum toxin substrate 1
ENSMUSG00000001986	1.76586	1.59871	1.86747	3.44677	2.92254	3.49536	0.508362	-0.976071	2.75485e-13	1.28883e-11	down	yes	Gria3	protein_coding	chrX:41400854-41678601:+	gi|60360568|dbj|BAD90527.1|	3137	0	mKIAA4184 protein [Mus musculus]	gi|74145673|dbj|AK161163.1|	5206	0	Mus musculus 0 day neonate head cDNA, RIKEN full-length enriched library, clone:4831401I16 product:glutamate receptor, ionotropic, AMPA3 (alpha 3), full insert sequence	P42263	1184	0	Glutamate receptor 3	.	.	.	.	pfam01094	ANF_receptor	Receptor family ligand binding region. This family includes extracellular ligand binding domains of a wide range of receptors. This family also includes the bacterial amino acid binding proteins of known structure.	GO:0001919|regulation of receptor recycling;GO:0006811|ion transport;	GO:0005886|plasma membrane;GO:0014069|postsynaptic density;GO:0016020|membrane;GO:0016021|integral component of membrane;GO:0030054|cell junction;GO:0030425|dendrite;GO:0032279|asymmetric synapse;GO:0032281|AMPA glutamate receptor complex;GO:0032991|protein-containing complex;GO:0043025|neuronal cell body;GO:0043083|synaptic cleft;GO:0043195|terminal bouton;GO:0043197|dendritic spine;GO:0043198|d…	GO:0001540|amyloid-beta binding;GO:0004970|ionotropic glutamate receptor activity;GO:0004971|AMPA glutamate receptor activity;GO:0005216|ion channel activity;GO:0005515|protein binding;GO:0015276|ligand-gated ion channel activity;GO:0030165|PDZ domain binding;GO:0038023|signaling receptor activity;GO:1904315|transmitter-gated ion channel activity involved in regulation of postsynaptic membrane po…	K05199	GRIA3; glutamate receptor 3
ENSMUSG00000002249	6.37865	5.65951	6.0971	3.82658	3.9941	3.76047	1.50071	0.585647	1.25925e-07	2.23416e-06	up	yes	Tead3	protein_coding	chr17:28331671-28350817:-	gi|1648828|dbj|BAA13516.1|	1227	5e-154	ETF-related factor-1 (ETFR-1) [Mus musculus]	gi|74138065|dbj|AK143551.1|	3434	0	Mus musculus 12 days embryo whole body cDNA, RIKEN full-length enriched library, clone:E970035J19 product:TEA domain family member 3, full insert sequence	P70210	477	3e-155	Transcriptional enhancer factor TEF-5	.	.	.	.	pfam01285	TEA	TEA/ATTS domain family.	GO:0006355|regulation of transcription, DNA-templated;GO:0006357|regulation of transcription by RNA polymerase II;GO:0035329|hippo signaling;GO:0045944|positive regulation of transcription by RNA polymerase II;GO:0048568|embryonic organ development;GO:0055059|asymmetric neuroblast division;GO:1902459|positive regulation of stem cell population maintenance;	GO:0005634|nucleus;GO:0005667|transcription factor complex;	GO:0000978|RNA polymerase II proximal promoter sequence-specific DNA binding;GO:0000981|DNA-binding transcription factor activity, RNA polymerase II-specific;GO:0003677|DNA binding;GO:0003700|DNA-binding transcription factor activity;GO:0061629|RNA polymerase II sequence-specific DNA-binding transcription factor binding;	K09448	TEAD; transcriptional enhancer factor
ENSMUSG00000002326	1.49724	1.81623	1.77984	2.39753	2.07146	2.86688	0.666103	-0.586183	0.00726245	0.0301711	down	yes	Gmpr2	protein_coding	chr14:55671941-55679200:+	gi|29568082|ref|NP_818773.1|	1862	0	GMP reductase 2 [Mus musculus]	gi|26326934|dbj|AK031004.1|	1992	0	Mus musculus adult male thymus cDNA, RIKEN full-length enriched library, clone:5830487D22 product:GUANOSINE MONOPHOSPHATE REDUCTASE ISOLOG (GMP REDUCTASE) (GMPR2 FOR GUANOSINE MONOPHOSPHATE REDUCTASE ISOLOG) homolog [Homo sapiens], full insert sequence	Q99L27	721	0	GMP reductase 2	ZguaC	503	6e-173	COG0516	pfam00478	IMPDH	IMP dehydrogenase / GMP reductase domain. This family is involved in biosynthesis of guanosine nucleotide. Members of this family contain a TIM barrel structure. In the inosine monophosphate dehydrogenases 2 CBS domains pfam00571 are inserted in the TIM barrel. This family is a member of the common phosphate binding site TIM barrel family.	GO:0006144|purine nucleobase metabolic process;GO:0009117|nucleotide metabolic process;GO:0030224|monocyte differentiation;GO:0032264|IMP salvage;GO:0046038|GMP catabolic process;	GO:1902560|GMP reductase complex;	GO:0003824|catalytic activity;GO:0003920|GMP reductase activity;GO:0016491|oxidoreductase activity;GO:0046872|metal ion binding;	K00364	guaC, GMPR; GMP reductase [EC:1.7.1.7]
ENSMUSG00000002345	9.60764	7.52913	7.51618	5.85067	4.12957	5.174	1.55803	0.639727	0.00202401	0.0105417	up	yes	Borcs8	protein_coding	chr8:70139499-70147319:+	gi|830260324|ref|NP_001296574.1|	385	3e-52	protein MEF2BNB isoform 2 [Mus musculus]	gi|830260325|ref|NR_132131.1|	864	0	Mus musculus BLOC-1 related complex subunit 8 (Borcs8), transcript variant 4, non-coding RNA	Q9D6Y4	152	3e-53	BLOC-1-related complex subunit 8	.	.	.	.	pfam10167	NEP	Uncharacterized conserved protein. This is the N-terminal 80 residues of a family of proteins conserved from plants to humans. It contains a characteristic NEP sequence motif. The function is not known.	GO:0008150|biological_process;	GO:0005764|lysosome;GO:0016020|membrane;GO:0099078|BORC complex;	GO:0003674|molecular_function;	K20822	MEF2BNB, BORCS8; BLOC-1 related complex subunit 8
ENSMUSG00000002504	8.96714	8.40376	9.69705	4.54433	5.01343	3.85396	1.93656	0.9535	5.29814e-10	1.50716e-08	up	yes	Slc9a3r2	protein_coding	chr17:24639286-24650327:-	gi|148690402|gb|EDL22349.1|	1650	0	solute carrier family 9 (sodium/hydrogen exchanger), isoform 3 regulator 2, isoform CRA_b, partial [Mus musculus]	gi|226246651|ref|NM_023055.2|	2114	0	Mus musculus solute carrier family 9 (sodium/hydrogen exchanger), member 3 regulator 2 (Slc9a3r2), transcript variant A, mRNA	Q9JHL1	621	0	Na(+)/H(+) exchange regulatory cofactor NHE-RF2	.	.	.	.	pfam00595	PDZ	PDZ domain (Also known as DHR or GLGF). PDZ domains are found in diverse signaling proteins.	GO:0007605|sensory perception of sound;GO:0014067|negative regulation of phosphatidylinositol 3-kinase signaling;GO:0034767|positive regulation of ion transmembrane transport;GO:0072659|protein localization to plasma membrane;	GO:0005634|nucleus;GO:0005737|cytoplasm;GO:0005886|plasma membrane;GO:0016020|membrane;GO:0016324|apical plasma membrane;GO:0032420|stereocilium;GO:0032421|stereocilium bundle;GO:0032991|protein-containing complex;	GO:0005102|signaling receptor binding;GO:0005515|protein binding;GO:0008013|beta-catenin binding;GO:0008022|protein C-terminus binding;GO:0019902|phosphatase binding;GO:0042802|identical protein binding;GO:0043495|protein membrane anchor;GO:0047485|protein N-terminus binding;GO:0050750|low-density lipoprotein particle receptor binding;GO:0060090|molecular adaptor activity;	K13358	SLC9A3R2, NHERF2; sodium/hydrogen exchange regulatory cofactor NHE-RF2
ENSMUSG00000002733	10.3161	11.1094	10.6934	19.3522	20.2599	20.1805	0.515206	-0.95678	5.82841e-24	7.45314e-22	down	yes	Plekha3	protein_coding	chr2:76675281-76696828:+	gi|13752585|ref|NP_112546.1|	1446	0	pleckstrin homology domain-containing family A member 3 [Mus musculus]	gi|227496876|ref|NM_031256.3|	2500	0	Mus musculus pleckstrin homology domain-containing, family A (phosphoinositide binding specific) member 3 (Plekha3), mRNA	Q9ERS4	561	0	Pleckstrin homology domain-containing family A member 3	.	.	.	.	pfam00169	PH	PH domain. PH stands for pleckstrin homology.	GO:0035621|ER to Golgi ceramide transport;GO:0035627|ceramide transport;GO:0120009|intermembrane lipid transfer;	GO:0005794|Golgi apparatus;GO:0005829|cytosol;GO:0016020|membrane;	GO:0008289|lipid binding;GO:0042802|identical protein binding;GO:0070273|phosphatidylinositol-4-phosphate binding;GO:1902387|ceramide 1-phosphate binding;GO:1902388|ceramide 1-phosphate transporter activity;	K20313	PLEKHA3, FAPP1; pleckstrin homology domain-containing family A member 3
ENSMUSG00000002763	8.78559	8.06314	8.78884	4.97769	5.89951	5.29869	1.51885	0.602979	1.32284e-06	1.83679e-05	up	yes	Pex6	protein_coding	chr17:46711463-46725541:+	gi|60360560|dbj|BAD90524.1|	3372	0	mKIAA4177 protein [Mus musculus]	gi|60360559|dbj|AK220525.1|	3363	0	Mus musculus mRNA for mKIAA4177 protein	Q99LC9	1298	0	Peroxisome assembly factor 2	APE2474	213	7e-57	COG0464	pfam00004	AAA	ATPase family associated with various cellular activities (AAA). AAA family proteins often perform chaperone-like functions that assist in the assembly, operation, or disassembly of protein complexes.	GO:0006625|protein targeting to peroxisome;GO:0007031|peroxisome organization;GO:0016558|protein import into peroxisome matrix;GO:0016561|protein import into peroxisome matrix, translocation;GO:0050821|protein stabilization;	GO:0005737|cytoplasm;GO:0005777|peroxisome;GO:0005778|peroxisomal membrane;GO:0005829|cytosol;GO:0016020|membrane;GO:0042995|cell projection;GO:0097733|photoreceptor cell cilium;	GO:0000166|nucleotide binding;GO:0005515|protein binding;GO:0005524|ATP binding;GO:0008022|protein C-terminus binding;GO:0016887|ATPase activity;GO:0044877|protein-containing complex binding;	K13339	PEX6, PXAAA1; peroxin-6
ENSMUSG00000002799	0.738275	0.985945	0.890511	0.5147	0.440311	0.424089	1.82236	0.865805	0.00197667	0.0103473	up	yes	Jag2	protein_coding	chr12:112907819-112929776:-	gi|146134329|ref|NP_034718.2|	5913	0	protein jagged-2 precursor [Mus musculus]	gi|755542202|ref|XM_011243998.1|	5041	0	PREDICTED: Mus musculus jagged 2 (Jag2), transcript variant X1, mRNA	Q9QYE5	2229	0	Protein jagged-2	.	.	.	.	pfam07657	MNNL	N terminus of Notch ligand. This entry represents a region of conserved sequence at the N terminus of several Notch ligand proteins.	GO:0001501|skeletal system development;GO:0001701|in utero embryonic development;GO:0001709|cell fate determination;GO:0003016|respiratory system process;GO:0007154|cell communication;GO:0007219|Notch signaling pathway;GO:0007275|multicellular organism development;GO:0007283|spermatogenesis;GO:0007605|sensory perception of sound;GO:0009912|auditory receptor cell fate commitment;GO:0016331|morphog…	GO:0005886|plasma membrane;GO:0005887|integral component of plasma membrane;GO:0016020|membrane;GO:0016021|integral component of membrane;GO:0048471|perinuclear region of cytoplasm;	GO:0005112|Notch binding;GO:0005509|calcium ion binding;GO:0005515|protein binding;GO:0008083|growth factor activity;	K21635	JAG2; jagged-2
ENSMUSG00000002831	1.57328	1.20503	1.04873	0.16466	0.22463	0.177205	6.45954	2.69143	4.55396e-16	2.79205e-14	up	yes	Plin4	protein_coding	chr17:56100591-56109803:-	gi|755558731|ref|XP_011244854.1|	7533	0	PREDICTED: perilipin-4 isoform X7 [Mus musculus]	gi|755558730|ref|XM_011246552.1|	6350	0	PREDICTED: Mus musculus perilipin 4 (Plin4), transcript variant X9, mRNA	O88492	2156	0	Perilipin-4	.	.	.	.	pfam03036	Perilipin	Perilipin family. The perilipin family includes lipid droplet-associated protein (perilipin) and adipose differentiation-related protein (adipophilin).	.	GO:0005737|cytoplasm;GO:0005811|lipid droplet;GO:0005829|cytosol;GO:0005886|plasma membrane;GO:0016020|membrane;	.	K20254	PLIN4; perilipin-4
ENSMUSG00000003032	21.2979	20.8279	19.0577	12.0515	13.8944	11.8328	1.55236	0.63446	2.18401e-10	6.60466e-09	up	yes	Klf4	protein_coding	chr4:55527143-55532466:-	gi|171543888|ref|NP_034767.2|	2048	0	Krueppel-like factor 4 [Mus musculus]	gi|171543887|ref|NM_010637.3|	3029	0	Mus musculus Kruppel-like factor 4 (gut) (Klf4), mRNA	Q60793	793	0	Krueppel-like factor 4	.	.	.	.	pfam13465	zf-H2C2_2	Zinc-finger double domain.	GO:0000122|negative regulation of transcription by RNA polymerase II;GO:0002357|defense response to tumor cell;GO:0006351|transcription, DNA-templated;GO:0006357|regulation of transcription by RNA polymerase II;GO:0008285|negative regulation of cell proliferation;GO:0009913|epidermal cell differentiation;GO:0010033|response to organic substance;GO:0010628|positive regulation of gene expression;GO…	GO:0000785|chromatin;GO:0000791|euchromatin;GO:0005634|nucleus;GO:0005654|nucleoplasm;GO:0005667|transcription factor complex;GO:0005737|cytoplasm;	GO:0000976|transcription regulatory region sequence-specific DNA binding;GO:0000978|RNA polymerase II proximal promoter sequence-specific DNA binding;GO:0000981|DNA-binding transcription factor activity, RNA polymerase II-specific;GO:0000987|proximal promoter sequence-specific DNA binding;GO:0001010|RNA polymerase II sequence-specific DNA-binding transcription factor recruiting activity;GO:000122…	K17846	KLF4; krueppel-like factor 4
ENSMUSG00000003153	1.49046	1.24573	1.27063	0.54635	0.442982	0.378578	2.81093	1.49105	1.91576e-09	4.90894e-08	up	yes	Slc2a3	protein_coding	chr6:122727809-122801640:-	gi|261862282|ref|NP_035531.3|	1910	0	solute carrier family 2, facilitated glucose transporter member 3 [Mus musculus]	gi|74181058|dbj|AK147258.1|	6220	0	Mus musculus cDNA, RIKEN full-length enriched library, clone:M5C1003G12 product:solute carrier family 2 (facilitated glucose transporter), member 3, full insert sequence	P32037	740	0	Solute carrier family 2, facilitated glucose transporter member 3	.	.	.	.	pfam00083	Sugar_tr	Sugar (and other) transporter.	GO:0008643|carbohydrate transport;GO:0055085|transmembrane transport;GO:0070837|dehydroascorbic acid transport;GO:1904659|glucose transmembrane transport;	GO:0002080|acrosomal membrane;GO:0005737|cytoplasm;GO:0005886|plasma membrane;GO:0005887|integral component of plasma membrane;GO:0016020|membrane;GO:0016021|integral component of membrane;GO:0042995|cell projection;	GO:0005355|glucose transmembrane transporter activity;GO:0005536|glucose binding;GO:0022857|transmembrane transporter activity;GO:0033300|dehydroascorbic acid transmembrane transporter activity;GO:0055056|D-glucose transmembrane transporter activity;	K08142	SLC2A3, GLUT3; MFS transporter, SP family, solute carrier family 2 (facilitated glucose transporter), member 3
ENSMUSG00000003341	0.498763	0.457932	0.512556	0.206006	0.28752	0.0895329	2.42254	1.27652	0.0103	0.0398324	up	yes	Atp8b3	protein_coding	chr10:80519584-80539124:-	gi|46358405|ref|NP_080370.2|	6910	0	phospholipid-transporting ATPase IK [Mus musculus]	gi|46391100|ref|NM_026094.3|	4411	0	Mus musculus ATPase, class I, type 8B, member 3 (Atp8b3), mRNA	Q6UQ17	2666	0	Phospholipid-transporting ATPase IK	.	.	.	.	pfam13246	Hydrolase_like2	Putative hydrolase of sodium-potassium ATPase alpha subunit. This is a putative hydrolase of the sodium-potassium ATPase alpha subunit.	GO:0006869|lipid transport;GO:0007030|Golgi organization;GO:0007339|binding of sperm to zona pellucida;GO:0015914|phospholipid transport;GO:0045332|phospholipid translocation;	GO:0001669|acrosomal vesicle;GO:0005783|endoplasmic reticulum;GO:0005802|trans-Golgi network;GO:0005886|plasma membrane;GO:0016020|membrane;GO:0016021|integral component of membrane;GO:0031410|cytoplasmic vesicle;	GO:0000166|nucleotide binding;GO:0000287|magnesium ion binding;GO:0005524|ATP binding;GO:0046872|metal ion binding;	K01530	E7.6.2.1; phospholipid-translocating ATPase [EC:7.6.2.1]
ENSMUSG00000003355	13.3832	12.3503	12.5221	18.8507	19.161	19.3883	0.638547	-0.647136	3.35754e-11	1.17095e-09	down	yes	Fkbp11	protein_coding	chr15:98724366-98728198:-	gi|148701441|gb|EDL33388.1|	218	1e-17	mCG1045525, partial [Mus musculus]	gi|82177471|gb|AC156543.10|	2411	0	Mus musculus chromosome 15, clone RP23-220F2, complete sequence	Q9NYL4	69.7	8e-12	Peptidyl-prolyl cis-trans isomerase FKBP11	.	.	.	.	pfam00254	FKBP_C	FKBP-type peptidyl-prolyl cis-trans isomerase.	.	GO:0016020|membrane;GO:0016021|integral component of membrane;	GO:0003755|peptidyl-prolyl cis-trans isomerase activity;GO:0016853|isomerase activity;	K09576	FKBP11; FK506-binding protein 11 [EC:5.2.1.8]
ENSMUSG00000003604	2.10049	1.98779	2.10187	1.16485	1.38333	1.33597	1.52674	0.610458	0.00280623	0.013807	up	yes	Aven	protein_coding	chr2:112492964-112634573:+	gi|72679544|gb|AAI00736.1|	1308	8e-164	Aven protein, partial [Mus musculus]	gi|21614650|emb|AL691423.14|	3797	0	Mouse DNA sequence from clone RP23-21D3 on chromosome 2, complete sequence	Q9D9K3	508	1e-164	Cell death regulator Aven	.	.	.	.	pfam13900	GVQW	Putative binding domain. This short domain is often found nested inside other longer domains. The function is not known, but the domain carries a highly conserved GVQW motif. The members are rich in proline and cysteine. This may be a binding domain.	GO:0006915|apoptotic process;GO:0010972|negative regulation of G2/M transition of mitotic cell cycle;GO:0043066|negative regulation of apoptotic process;	GO:0016020|membrane;	GO:0003674|molecular_function;	.	.
ENSMUSG00000003617	8.43934	10.0364	9.0432	3.99736	4.36152	4.02148	2.13226	1.09238	2.13525e-30	3.9274e-28	up	yes	Cp	protein_coding	chr3:19957054-20009145:+	gi|148702938|gb|EDL34885.1|	5953	0	ceruloplasmin, isoform CRA_c, partial [Mus musculus]	gi|442745911|ref|NM_001276248.1|	4553	0	Mus musculus ceruloplasmin (Cp), transcript variant 3, mRNA	Q61147	2220	0	Ceruloplasmin	CC0964	55.1	1e-06	COG2132	pfam07731	Cu-oxidase_2	Multicopper oxidase. This entry contains many divergent copper oxidase-like domains that are not recognized by the pfam00394 model.	GO:0006811|ion transport;GO:0006825|copper ion transport;GO:0006826|iron ion transport;GO:0046688|response to copper ion;GO:0055072|iron ion homeostasis;	GO:0005576|extracellular region;GO:0005615|extracellular space;GO:0005886|plasma membrane;GO:0046658|anchored component of plasma membrane;	GO:0004322|ferroxidase activity;GO:0005507|copper ion binding;GO:0016491|oxidoreductase activity;GO:0046872|metal ion binding;GO:0051087|chaperone binding;	K13624	CP; ceruloplasmin [EC:1.16.3.1]
ENSMUSG00000003644	9.64379	8.75495	9.90521	4.33237	4.95791	3.61716	2.10372	1.07295	3.05911e-16	1.92839e-14	up	yes	Rps6ka1	protein_coding	chr4:133847290-133887797:-	gi|29294760|gb|AAH49076.1|	4023	0	Rps6ka1 protein, partial [Mus musculus]	gi|550822318|ref|NM_009097.5|	3135	0	Mus musculus ribosomal protein S6 kinase polypeptide 1 (Rps6ka1), transcript variant 1, mRNA	Q15418	1502	0	Ribosomal protein S6 kinase alpha-1	.	.	.	.	pfam00069	Pkinase	Protein kinase domain.	GO:0006468|protein phosphorylation;GO:0016310|phosphorylation;GO:0018105|peptidyl-serine phosphorylation;GO:0035556|intracellular signal transduction;GO:0043066|negative regulation of apoptotic process;GO:0043154|negative regulation of cysteine-type endopeptidase activity involved in apoptotic process;GO:0045893|positive regulation of transcription, DNA-templated;GO:0045944|positive regulation of…	GO:0005634|nucleus;GO:0005654|nucleoplasm;GO:0005737|cytoplasm;GO:0005819|spindle;GO:0005829|cytosol;	GO:0000166|nucleotide binding;GO:0000287|magnesium ion binding;GO:0004672|protein kinase activity;GO:0004674|protein serine/threonine kinase activity;GO:0004711|ribosomal protein S6 kinase activity;GO:0004712|protein serine/threonine/tyrosine kinase activity;GO:0005524|ATP binding;GO:0008134|transcription factor binding;GO:0016301|kinase activity;GO:0016740|transferase activity;GO:0043027|cystein…	K04373	RPS6KA; ribosomal protein S6 kinase alpha-1/2/3/6 [EC:2.7.11.1]
ENSMUSG00000003665	1.85353	2.05554	1.37282	0.89265	1.04186	1.16747	1.62961	0.704525	0.00522184	0.0230865	up	yes	Has1	protein_coding	chr17:17843323-17855205:-	gi|6680169|ref|NP_032241.1|	1120	1e-135	hyaluronan synthase 1 [Mus musculus]	gi|26343670|dbj|AK053726.1|	3529	0	Mus musculus 0 day neonate eyeball cDNA, RIKEN full-length enriched library, clone:E130302P16 product:hyaluronan synthase1, full insert sequence	Q61647	436	3e-137	Hyaluronan synthase 1	ECU01g1390	54.3	2e-06	COG1215	pfam03142	Chitin_synth_2	Chitin synthase. Members of this family are fungal chitin synthase EC:2.4.1.16 enzymes. They catalyse chitin synthesis as follows: UDP-N-acetyl-D-glucosamine + {(1,4)-(N-acetyl-beta-D-glucosaminyl)}(N) <=> UDP + {(1,4)-(N-acetyl-beta-D-glucosaminyl)}(N+1).	GO:0010764|negative regulation of fibroblast migration;GO:0030213|hyaluronan biosynthetic process;GO:0036120|cellular response to platelet-derived growth factor stimulus;GO:0045226|extracellular polysaccharide biosynthetic process;GO:0085029|extracellular matrix assembly;	GO:0005737|cytoplasm;GO:0005887|integral component of plasma membrane;GO:0016020|membrane;GO:0016021|integral component of membrane;	GO:0016740|transferase activity;GO:0016757|transferase activity, transferring glycosyl groups;GO:0042802|identical protein binding;GO:0050501|hyaluronan synthase activity;	K00752	hasA; hyaluronan synthase [EC:2.4.1.212]
ENSMUSG00000003849	111.583	113.157	128.727	67.2791	72.2386	71.732	1.60447	0.682098	2.98658e-19	2.63821e-17	up	yes	Nqo1	protein_coding	chr8:107388225-107403206:-	gi|94400773|ref|NP_032732.3|	1393	0	NAD(P)H dehydrogenase [quinone] 1 [Mus musculus]	gi|161621259|ref|NM_008706.5|	1552	0	Mus musculus NAD(P)H dehydrogenase, quinone 1 (Nqo1), mRNA	Q64669	541	0	NAD(P)H dehydrogenase [quinone] 1	PA4975	171	2e-48	COG2249	pfam02525	Flavodoxin_2	Flavodoxin-like fold. This family consists of a domain with a flavodoxin-like fold. The family includes bacterial and eukaryotic NAD(P)H dehydrogenase (quinone) EC:1.6.99.2. These enzymes catalyse the NAD(P)H-dependent two-electron reductions of quinones and protect cells against damage by free radicals and reactive oxygen species. This enzyme uses a FAD co-factor. The equation for this reaction …	GO:0006116|NADH oxidation;GO:0006801|superoxide metabolic process;GO:0006979|response to oxidative stress;GO:0009410|response to xenobiotic stimulus;GO:0014075|response to amine;GO:0043066|negative regulation of apoptotic process;GO:0043086|negative regulation of catalytic activity;GO:0043525|positive regulation of neuron apoptotic process;GO:0070301|cellular response to hydrogen peroxide;GO:0070…	GO:0005737|cytoplasm;GO:0005829|cytosol;GO:0030425|dendrite;GO:0043025|neuronal cell body;	GO:0003955|NAD(P)H dehydrogenase (quinone) activity;GO:0004784|superoxide dismutase activity;GO:0016491|oxidoreductase activity;GO:0042802|identical protein binding;	K00355	NQO1; NAD(P)H dehydrogenase (quinone) [EC:1.6.5.2]
ENSMUSG00000004035	2.89062	2.81866	2.73225	1.25952	1.06913	1.58139	2.06685	1.04743	0.00149488	0.00819588	up	yes	Gstm7	protein_coding	chr3:107926334-107931817:-	gi|113679874|ref|NP_080948.2|	1167	1e-156	glutathione S-transferase Mu 7 [Mus musculus]	gi|113679873|ref|NM_026672.2|	1305	0	Mus musculus glutathione S-transferase, mu 7 (Gstm7), mRNA	Q80W21	454	3e-158	Glutathione S-transferase Mu 7	.	.	.	.	pfam02798	GST_N	Glutathione S-transferase, N-terminal domain. Function: conjugation of reduced glutathione to a variety of targets. Also included in the alignment, but are not GSTs: * S-crystallins from squid. Similarity to GST previously noted. * Eukaryotic elongation factors 1-gamma. Not known to have GST activity; similarity not previously recognized. * HSP26 family of stress-related proteins. including auxin…	GO:0006749|glutathione metabolic process;GO:0010880|regulation of release of sequestered calcium ion into cytosol by sarcoplasmic reticulum;GO:0018916|nitrobenzene metabolic process;GO:0042178|xenobiotic catabolic process;GO:0043651|linoleic acid metabolic process;GO:0051122|hepoxilin biosynthetic process;GO:0060315|negative regulation of ryanodine-sensitive calcium-release channel activity;GO:00…	GO:0005737|cytoplasm;GO:0005829|cytosol;GO:0016529|sarcoplasmic reticulum;GO:0045171|intercellular bridge;	GO:0004364|glutathione transferase activity;GO:0004602|glutathione peroxidase activity;GO:0005102|signaling receptor binding;GO:0005504|fatty acid binding;GO:0016740|transferase activity;GO:0019899|enzyme binding;GO:0042803|protein homodimerization activity;GO:0043295|glutathione binding;	K00799	GST, gst; glutathione S-transferase [EC:2.5.1.18]
ENSMUSG00000004098	1.63984	1.05656	1.48623	1.04202	0.879849	0.619722	1.57881	0.658839	0.00817268	0.0331193	up	yes	Col5a3	protein_coding	chr9:20770050-20815067:-	gi|8393173|ref|NP_058615.1|	1961	0	collagen alpha-3(V) chain isoform 1 precursor [Mus musculus]	gi|959092925|ref|NM_016919.3|	6112	0	Mus musculus collagen, type V, alpha 3 (Col5a3), transcript variant 1, mRNA	P25940	500	8e-145	Collagen alpha-3(V) chain	.	.	.	.	pfam01410	COLFI	Fibrillar collagen C-terminal domain. Found at C-termini of fibrillar collagens: Ephydatia muelleri procollagen EMF1 alpha, vertebrate collagens alpha(1)III, alpha(1)II, alpha(2)V etc.	GO:0007160|cell-matrix adhesion;GO:0030198|extracellular matrix organization;	GO:0005588|collagen type V trimer;GO:0005615|extracellular space;GO:0031012|extracellular matrix;GO:0062023|collagen-containing extracellular matrix;	GO:0005198|structural molecule activity;GO:0005201|extracellular matrix structural constituent;GO:0008201|heparin binding;GO:0030020|extracellular matrix structural constituent conferring tensile strength;GO:0043394|proteoglycan binding;	K19721	COL5AS; collagen type V/XI/XXIV/XXVII, alpha
ENSMUSG00000004151	0.342541	0.432859	0.324086	0.196599	0.166285	0.17984	1.94442	0.959342	0.00227938	0.011637	up	yes	Etv1	protein_coding	chr12:38779380-38870484:+	gi|6679701|ref|NP_031986.1|	2490	0	ETS translocation variant 1 isoform a [Mus musculus]	gi|83306422|emb|CR974485.12|	4939	0	Mouse DNA sequence from clone RP23-112H14 on chromosome 12, complete sequence	P41164	963	0	ETS translocation variant 1	.	.	.	.	pfam04621	ETS_PEA3_N	PEA3 subfamily ETS-domain transcription factor N terminal domain. The N terminus of the PEA3 transcription factors is implicated in transactivation and in inhibition of DNA binding. Transactivation is potentiated by activation of the Ras/MAP kinase and protein kinase A signalling cascades. The N terminal region contains conserved MAP kinase phosphorylation sites.	GO:0006355|regulation of transcription, DNA-templated;GO:0006357|regulation of transcription by RNA polymerase II;GO:0006366|transcription by RNA polymerase II;GO:0007411|axon guidance;GO:0007517|muscle organ development;GO:0007638|mechanosensory behavior;GO:0030154|cell differentiation;GO:0045893|positive regulation of transcription, DNA-templated;GO:0045944|positive regulation of transcription …	GO:0005634|nucleus;	GO:0000978|RNA polymerase II proximal promoter sequence-specific DNA binding;GO:0000981|DNA-binding transcription factor activity, RNA polymerase II-specific;GO:0001228|DNA-binding transcription activator activity, RNA polymerase II-specific;GO:0003677|DNA binding;GO:0003700|DNA-binding transcription factor activity;GO:0043565|sequence-specific DNA binding;GO:1990837|sequence-specific double-stra…	K09431	ETV1; ets translocation variant 1
ENSMUSG00000004266	1.4419	1.35377	1.67765	0.586392	0.814506	0.727879	2.01336	1.0096	0.00301979	0.0147228	up	yes	Ptpn6	protein_coding	chr6:124720707-124738714:-	gi|118130785|ref|NP_001071173.1|	3162	0	tyrosine-protein phosphatase non-receptor type 6 isoform b [Mus musculus]	gi|74208925|dbj|AK132509.1|	2308	0	Mus musculus 10 days neonate skin cDNA, RIKEN full-length enriched library, clone:4732477I12 product:hemopoietic cell phosphatase, full insert sequence	P29351	1211	0	Tyrosine-protein phosphatase non-receptor type 6	SPAC26F1.10c	150	2e-37	COG5599	pfam00102	Y_phosphatase	Protein-tyrosine phosphatase.	GO:0002244|hematopoietic progenitor cell differentiation;GO:0002924|negative regulation of humoral immune response mediated by circulating immunoglobulin;GO:0006470|protein dephosphorylation;GO:0008284|positive regulation of cell proliferation;GO:0014068|positive regulation of phosphatidylinositol 3-kinase signaling;GO:0016311|dephosphorylation;GO:0018108|peptidyl-tyrosine phosphorylation;GO:0019…	GO:0005634|nucleus;GO:0005654|nucleoplasm;GO:0005730|nucleolus;GO:0005737|cytoplasm;GO:0005829|cytosol;GO:0005911|cell-cell junction;GO:0032991|protein-containing complex;GO:0042105|alpha-beta T cell receptor complex;	GO:0001784|phosphotyrosine residue binding;GO:0004721|phosphoprotein phosphatase activity;GO:0004725|protein tyrosine phosphatase activity;GO:0005001|transmembrane receptor protein tyrosine phosphatase activity;GO:0005515|protein binding;GO:0016787|hydrolase activity;GO:0016791|phosphatase activity;GO:0017124|SH3 domain binding;GO:0019901|protein kinase binding;GO:0042169|SH2 domain binding;GO:00…	K05697	PTPN6, SHP-1; tyrosine-protein phosphatase non-receptor type 6 [EC:3.1.3.48]
ENSMUSG00000004267	53.1617	45.8294	47.7765	22.6357	24.1776	21.2105	2.06833	1.04846	1.10466e-44	4.6351e-42	up	yes	Eno2	protein_coding	chr6:124760053-124769673:-	gi|7305027|ref|NP_038537.1|	2280	0	gamma-enolase isoform 1 [Mus musculus]	gi|703491599|ref|NM_013509.3|	2795	0	Mus musculus enolase 2, gamma neuronal (Eno2), transcript variant 1, mRNA	P17183	882	0	Gamma-enolase	YGR254w	561	0	COG0148	pfam00113	Enolase_C	Enolase, C-terminal TIM barrel domain.	GO:0006094|gluconeogenesis;GO:0006096|glycolytic process;GO:0061621|canonical glycolysis;GO:1901214|regulation of neuron death;GO:1901215|negative regulation of neuron death;	GO:0000015|phosphopyruvate hydratase complex;GO:0001917|photoreceptor inner segment;GO:0005622|intracellular;GO:0005737|cytoplasm;GO:0005829|cytosol;GO:0005886|plasma membrane;GO:0009986|cell surface;GO:0016020|membrane;GO:0030426|growth cone;GO:0043005|neuron projection;GO:0043025|neuronal cell body;GO:0043204|perikaryon;GO:0043209|myelin sheath;GO:0045121|membrane raft;GO:0097060|synaptic membr…	GO:0000287|magnesium ion binding;GO:0004634|phosphopyruvate hydratase activity;GO:0016829|lyase activity;GO:0019899|enzyme binding;GO:0042802|identical protein binding;GO:0044877|protein-containing complex binding;GO:0046872|metal ion binding;	K01689	ENO, eno; enolase [EC:4.2.1.11]
ENSMUSG00000004558	2.83281	3.19593	3.20965	1.05531	1.11274	1.13867	2.67958	1.42201	5.7754e-10	1.62912e-08	up	yes	Ndrg2	protein_coding	chr14:51905271-51914158:-	gi|225543196|ref|NP_001139431.1|	1697	0	protein NDRG2 isoform 2 [Mus musculus]	gi|225543195|ref|NM_001145959.1|	2103	0	Mus musculus N-myc downstream regulated gene 2 (Ndrg2), transcript variant 2, mRNA	Q9QYG0	650	0	Protein NDRG2	.	.	.	.	pfam03096	Ndr	Ndr family. This family consists of proteins from different gene families: Ndr1/RTP/Drg1, Ndr2, and Ndr3. Their similarity was previously noted. The precise molecular and cellular function of members of this family is still unknown. Yet, they are known to be involved in cellular differentiation events. The Ndr1 group was the first to be discovered. Their expression is repressed by the proto-oncog…	GO:0001818|negative regulation of cytokine production;GO:0007165|signal transduction;GO:0007275|multicellular organism development;GO:0007399|nervous system development;GO:0010574|regulation of vascular endothelial growth factor production;GO:0016055|Wnt signaling pathway;GO:0030154|cell differentiation;GO:0048662|negative regulation of smooth muscle cell proliferation;GO:0070373|negative regulat…	GO:0005634|nucleus;GO:0005737|cytoplasm;GO:0005794|Golgi apparatus;GO:0042995|cell projection;	.	.	.
ENSMUSG00000004626	7.68319	7.89404	7.99035	4.90239	4.47573	4.19365	1.66644	0.736769	2.86613e-09	7.04825e-08	up	yes	Stxbp2	protein_coding	chr8:3630955-3643644:+	gi|568953206|ref|XP_006508805.1|	3077	0	PREDICTED: syntaxin-binding protein 2 isoform X1 [Mus musculus]	gi|141801810|ref|NM_011503.4|	2703	0	Mus musculus syntaxin binding protein 2 (Stxbp2), mRNA	Q64324	1146	0	Syntaxin-binding protein 2	SPCC584.05	268	2e-76	COG5158	pfam00995	Sec1	Sec1 family.	GO:0001909|leukocyte mediated cytotoxicity;GO:0006886|intracellular protein transport;GO:0006887|exocytosis;GO:0006904|vesicle docking involved in exocytosis;GO:0007269|neurotransmitter secretion;GO:0015031|protein transport;GO:0016192|vesicle-mediated transport;GO:0043304|regulation of mast cell degranulation;GO:0043306|positive regulation of mast cell degranulation;GO:0071346|cellular response …	GO:0005737|cytoplasm;GO:0005829|cytosol;GO:0005886|plasma membrane;GO:0016324|apical plasma membrane;GO:0030027|lamellipodium;GO:0030141|secretory granule;GO:0032991|protein-containing complex;GO:0042581|specific granule;GO:0042582|azurophil granule;GO:0042589|zymogen granule membrane;GO:0044194|cytolytic granule;GO:0045335|phagocytic vesicle;GO:0070820|tertiary granule;	GO:0005515|protein binding;GO:0017075|syntaxin-1 binding;GO:0019905|syntaxin binding;GO:0030348|syntaxin-3 binding;	K15300	STXBP2, MUNC18-2; syntaxin-binding protein 2
ENSMUSG00000004642	9.05535	10.5916	10.1328	16.0777	15.7994	17.6515	0.576728	-0.794037	4.17082e-19	3.54441e-17	down	yes	Slbp	protein_coding	chr5:33634952-33652574:-	gi|74199944|dbj|BAE20786.1|	320	2e-29	unnamed protein product [Mus musculus]	gi|77993504|gb|AC162898.10|	2533	0	Mus musculus chromosome 5, clone RP23-391P21, complete sequence	P97440	127	1e-30	Histone RNA hairpin-binding protein	.	.	.	.	pfam05624	LSR	Lipolysis stimulated receptor (LSR). The lipolysis-stimulated receptor (LSR) is a lipoprotein receptor primarily expressed in the liver and activated by free fatty acids. It is thought to be involved in the clearance of triglyceride-rich lipoproteins, and has been shown in mice to be critical for liver and embryonic development.	GO:0006397|mRNA processing;GO:0006398|mRNA 3'-end processing by stem-loop binding and cleavage;GO:0051028|mRNA transport;	GO:0005634|nucleus;GO:0005654|nucleoplasm;GO:0005730|nucleolus;GO:0005737|cytoplasm;GO:0005829|cytosol;GO:0071204|histone pre-mRNA 3'end processing complex;GO:1990904|ribonucleoprotein complex;	GO:0003723|RNA binding;GO:0003729|mRNA binding;GO:0042802|identical protein binding;GO:0071207|histone pre-mRNA stem-loop binding;	K18710	SLBP; histone RNA hairpin-binding protein
ENSMUSG00000004931	28.9004	25.4815	23.9241	16.901	17.9164	14.1143	1.53428	0.617566	3.54269e-09	8.55534e-08	up	yes	Apba3	protein_coding	chr10:81266960-81273246:+	gi|9055382|ref|NP_061228.1|	2491	0	amyloid beta A4 precursor protein-binding family A member 3 [Mus musculus]	gi|568968096|ref|XM_006513905.1|	2255	0	PREDICTED: Mus musculus amyloid beta (A4) precursor protein-binding, family A, member 3 (Apba3), transcript variant X1, mRNA	O88888	964	0	Amyloid-beta A4 precursor protein-binding family A member 3	.	.	.	.	pfam00640	PID	Phosphotyrosine interaction domain (PTB/PID).	GO:0001701|in utero embryonic development;GO:0007268|chemical synaptic transmission;GO:0010468|regulation of gene expression;GO:0015031|protein transport;GO:0043086|negative regulation of catalytic activity;GO:0050790|regulation of catalytic activity;	GO:0005737|cytoplasm;GO:0005886|plasma membrane;GO:0043197|dendritic spine;GO:0048471|perinuclear region of cytoplasm;	GO:0001540|amyloid-beta binding;GO:0004857|enzyme inhibitor activity;GO:0019899|enzyme binding;	K24035	APBA3, 11L2; amyloid beta A4 precursor protein-binding family A member 3
ENSMUSG00000004947	6.88411	5.6919	5.58926	3.39864	3.51935	3.12036	1.73364	0.793807	5.32834e-11	1.78859e-09	up	yes	Dtx2	protein_coding	chr5:135994800-136032872:+	gi|50510969|dbj|BAD32470.1|	1391	7e-175	mKIAA1528 protein [Mus musculus]	gi|50510968|dbj|AK173192.1|	5417	0	Mus musculus mRNA for mKIAA1528 protein	Q8R3P2	504	4e-158	Probable E3 ubiquitin-protein ligase DTX2	.	.	.	.	pfam00097	zf-C3HC4	Zinc finger, C3HC4 type (RING finger). The C3HC4 type zinc-finger (RING finger) is a cysteine-rich domain of 40 to 60 residues that coordinates two zinc ions, and has the consensus sequence: C-X2-C-X(9-39)-C-X(1-3)-H-X(2-3)-C-X2-C-X(4-48)-C-X2-C where X is any amino acid. Many proteins containing a RING finger play a key role in the ubiquitination pathway.	GO:0007219|Notch signaling pathway;GO:0016567|protein ubiquitination;	GO:0005634|nucleus;GO:0005654|nucleoplasm;GO:0005737|cytoplasm;GO:0031965|nuclear membrane;	GO:0005515|protein binding;GO:0008270|zinc ion binding;GO:0016740|transferase activity;GO:0046872|metal ion binding;GO:0061630|ubiquitin protein ligase activity;	K06058	DTX; deltex [EC:2.3.2.27]
ENSMUSG00000005124	11.6425	13.2212	13.0225	26.0089	24.5295	26.6147	0.47109	-1.08592	6.52027e-43	2.43188e-40	down	yes	Ccn4	protein_coding	chr15:66891320-66923201:+	gi|148697435|gb|EDL29382.1|	1760	0	WNT1 inducible signaling pathway protein 1, isoform CRA_d, partial [Mus musculus]	gi|118130716|ref|NM_018865.2|	5022	0	Mus musculus WNT1 inducible signaling pathway protein 1 (Wisp1), mRNA	O54775	674	0	WNT1-inducible-signaling pathway protein 1	.	.	.	.	pfam00219	IGFBP	Insulin-like growth factor binding protein.	GO:0001649|osteoblast differentiation;GO:0001817|regulation of cytokine production;GO:0007155|cell adhesion;GO:0007165|signal transduction;GO:0014911|positive regulation of smooth muscle cell migration;GO:0016055|Wnt signaling pathway;GO:0030177|positive regulation of Wnt signaling pathway;GO:0030316|osteoclast differentiation;GO:0032331|negative regulation of chondrocyte differentiation;GO:00425…	GO:0005576|extracellular region;GO:0005615|extracellular space;GO:0005737|cytoplasm;GO:0005829|cytosol;GO:0031012|extracellular matrix;	GO:0005178|integrin binding;GO:0005520|insulin-like growth factor binding;GO:0008201|heparin binding;	K22471	CCN4, WISP1; CCN family member 4
ENSMUSG00000005125	7.45052	6.91093	8.38377	4.06488	4.08718	3.94503	1.80326	0.850609	2.26677e-14	1.17513e-12	up	yes	Ndrg1	protein_coding	chr15:66929318-66969640:-	gi|564360297|ref|XP_006241770.1|	1576	0	PREDICTED: protein NDRG1 isoform X1 [Rattus norvegicus]	gi|74228066|dbj|AK165007.1|	4049	0	Mus musculus 0 day neonate eyeball cDNA, RIKEN full-length enriched library, clone:E130118A20 product:N-myc downstream regulated 1, full insert sequence	Q62433	602	0	Protein NDRG1	.	.	.	.	pfam03096	Ndr	Ndr family. This family consists of proteins from different gene families: Ndr1/RTP/Drg1, Ndr2, and Ndr3. Their similarity was previously noted. The precise molecular and cellular function of members of this family is still unknown. Yet, they are known to be involved in cellular differentiation events. The Ndr1 group was the first to be discovered. Their expression is repressed by the proto-oncog…	GO:0007165|signal transduction;GO:0008285|negative regulation of cell proliferation;GO:0032287|peripheral nervous system myelin maintenance;GO:0042127|regulation of cell proliferation;GO:0045576|mast cell activation;GO:0099173|postsynapse organization;	GO:0005634|nucleus;GO:0005737|cytoplasm;GO:0005813|centrosome;GO:0005829|cytosol;GO:0005856|cytoskeleton;GO:0005874|microtubule;GO:0005886|plasma membrane;GO:0005912|adherens junction;GO:0015630|microtubule cytoskeleton;GO:0016020|membrane;GO:0043209|myelin sheath;GO:0048471|perinuclear region of cytoplasm;GO:0055038|recycling endosome membrane;	GO:0008017|microtubule binding;GO:0031267|small GTPase binding;GO:0043015|gamma-tubulin binding;GO:0045296|cadherin binding;	K18266	NDRG1; protein NDRG1
ENSMUSG00000005198	58.7189	60.4776	53.0105	35.1602	34.7972	37.1395	1.54112	0.623978	4.54542e-22	5.00257e-20	up	yes	Polr2a	protein_coding	chr11:69733997-69758637:-	gi|926716772|ref|XP_013827655.1|	8284	0	PREDICTED: DNA-directed RNA polymerase II subunit RPB1 [Capra hircus]	gi|597517933|ref|NM_001291068.1|	6736	0	Mus musculus polymerase (RNA) II (DNA directed) polypeptide A (Polr2a), mRNA	P11414	3191	0	DNA-directed RNA polymerase II subunit RPB1	SPBC28F2.12	1675	0	COG0086	pfam04997	RNA_pol_Rpb1_1	RNA polymerase Rpb1, domain 1. RNA polymerases catalyse the DNA dependent polymerization of RNA. Prokaryotes contain a single RNA polymerase compared to three in eukaryotes (not including mitochondrial. and chloroplast polymerases). This domain, domain 1, represents the clamp domain, which a mobile domain involved in positioning the DNA, maintenance of the transcription bubble and positioning of …	GO:0006351|transcription, DNA-templated;GO:0006353|DNA-templated transcription, termination;GO:0006366|transcription by RNA polymerase II;GO:0033120|positive regulation of RNA splicing;	GO:0000791|euchromatin;GO:0000974|Prp19 complex;GO:0005634|nucleus;GO:0005654|nucleoplasm;GO:0005665|RNA polymerase II, core complex;GO:0005694|chromosome;GO:0005737|cytoplasm;	GO:0001046|core promoter sequence-specific DNA binding;GO:0001055|RNA polymerase II activity;GO:0003677|DNA binding;GO:0003899|DNA-directed 5'-3' RNA polymerase activity;GO:0005515|protein binding;GO:0008022|protein C-terminus binding;GO:0016740|transferase activity;GO:0016779|nucleotidyltransferase activity;GO:0019900|kinase binding;GO:0031625|ubiquitin protein ligase binding;GO:0046872|metal io…	K03006	RPB1, POLR2A; DNA-directed RNA polymerase II subunit RPB1 [EC:2.7.7.6]
ENSMUSG00000005505	0.88927	0.854234	0.665573	0.0713779	0.386251	0.313665	2.97691	1.57381	0.0026062	0.0129946	up	yes	Kbtbd4	protein_coding	chr2:90904740-90911626:+	gi|667307810|ref|XP_008583498.1|	2894	0	PREDICTED: kelch repeat and BTB domain-containing protein 4 [Galeopterus variegatus]	gi|146135054|ref|NM_025991.3|	2393	0	Mus musculus kelch repeat and BTB (POZ) domain containing 4 (Kbtbd4), transcript variant 2, mRNA	Q8R179	1105	0	Kelch repeat and BTB domain-containing protein 4	.	.	.	.	pfam00651	BTB	BTB/POZ domain. The BTB (for BR-C, ttk and bab) or POZ (for Pox virus and Zinc finger) domain is present near the N-terminus of a fraction of zinc finger (pfam00096) proteins and in proteins that contain the pfam01344 motif such as Kelch and a family of pox virus proteins. The BTB/POZ domain mediates homomeric dimerization and in some instances heteromeric dimerization. The structure of the dimer…	GO:0008150|biological_process;	GO:0005575|cellular_component;	GO:0003674|molecular_function;	K10472	KBTBD4; kelch repeat and BTB domain-containing protein 4
ENSMUSG00000005732	1.36687	1.29546	0.744587	3.27251	3.46755	1.2242	0.410239	-1.28546	0.00171785	0.00917806	down	yes	Ranbp1	protein_coding	chr16:18239784-18248732:-	gi|524955206|ref|XP_005077578.1|	808	4e-104	PREDICTED: ran-specific GTPase-activating protein isoform X1 [Mesocricetus auratus]	gi|38174337|gb|BC061140.1|	1063	0	Mus musculus RAN binding protein 1, mRNA (cDNA clone MGC:74272 IMAGE:6775220), complete cds	P34022	313	7e-105	Ran-specific GTPase-activating protein	SPBC1773.07c	151	2e-42	COG5171	pfam00638	Ran_BP1	RanBP1 domain.	GO:0007051|spindle organization;GO:0010976|positive regulation of neuron projection development;GO:0046604|positive regulation of mitotic centrosome separation;GO:0046907|intracellular transport;GO:0072750|cellular response to leptomycin B;	GO:0005634|nucleus;GO:0005643|nuclear pore;GO:0005737|cytoplasm;GO:0005813|centrosome;GO:0005829|cytosol;GO:0032838|plasma membrane bounded cell projection cytoplasm;GO:1904115|axon cytoplasm;	GO:0005092|GDP-dissociation inhibitor activity;GO:0005096|GTPase activator activity;	K15306	RANBP1; Ran-binding protein 1
ENSMUSG00000005803	3.1477	3.04265	3.34116	1.73729	2.07813	1.75648	1.64021	0.71388	0.000145566	0.00113239	up	yes	Sqor	protein_coding	chr2:122765237-122809569:+	gi|148696168|gb|EDL28115.1|	2439	0	sulfide quinone reductase-like (yeast), isoform CRA_c, partial [Mus musculus]	gi|244790044|ref|NM_021507.5|	1985	0	Mus musculus sulfide quinone reductase-like (yeast) (Sqrdl), transcript variant 1, mRNA	Q9R112	940	0	Sulfide:quinone oxidoreductase, mitochondrial	SA0084	412	5e-137	COG0446	pfam07992	Pyr_redox_2	Pyridine nucleotide-disulphide oxidoreductase. This family includes both class I and class II oxidoreductases and also NADH oxidases and peroxidases. This domain is actually a small NADH binding domain within a larger FAD binding domain.	GO:0070221|sulfide oxidation, using sulfide:quinone oxidoreductase;GO:0070813|hydrogen sulfide metabolic process;	GO:0005739|mitochondrion;GO:0005743|mitochondrial inner membrane;	GO:0016491|oxidoreductase activity;GO:0048038|quinone binding;GO:0070224|sulfide:quinone oxidoreductase activity;GO:0071949|FAD binding;	K22470	SQOR; eukaryotic sulfide quinone oxidoreductase [EC:1.8.5.8]
ENSMUSG00000006179	0.913181	0.891192	1.21743	0.464215	0.5797	0.35307	2.07826	1.05538	0.00269965	0.0133809	up	yes	Prss16	protein_coding	chr13:22002173-22009742:-	gi|148700668|gb|EDL32615.1|	856	8e-100	protease, serine, 16 (thymus), isoform CRA_c [Mus musculus]	gi|26085879|dbj|AK037514.1|	3142	0	Mus musculus 16 days neonate thymus cDNA, RIKEN full-length enriched library, clone:A130022O15 product:protease, serine, 16 (thymus), full insert sequence	Q9QXE5	318	2e-95	Thymus-specific serine protease	.	.	.	.	pfam05577	Peptidase_S28	Serine carboxypeptidase S28. These serine proteases include several eukaryotic enzymes such as lysosomal Pro-X carboxypeptidase, dipeptidyl-peptidase II, and thymus-specific serine peptidase.	GO:0006508|proteolysis;	GO:0005764|lysosome;GO:0005768|endosome;GO:0031410|cytoplasmic vesicle;	GO:0008233|peptidase activity;GO:0008236|serine-type peptidase activity;GO:0008239|dipeptidyl-peptidase activity;GO:0016787|hydrolase activity;	K09649	PRSS16; thymus-specific serine protease [EC:3.4.-.-]
ENSMUSG00000006205	30.9755	26.3058	30.0704	46.0458	47.7119	47.6101	0.592069	-0.756162	4.87916e-22	5.32622e-20	down	yes	Htra1	protein_coding	chr7:130936111-130985660:+	gi|229093139|ref|NP_062510.2|	2414	0	serine protease HTRA1 precursor [Mus musculus]	gi|229093138|ref|NM_019564.3|	2039	0	Mus musculus HtrA serine peptidase 1 (Htra1), mRNA	Q9R118	931	0	Serine protease HTRA1	sll1427	207	1e-58	COG0265	pfam13365	Trypsin_2	Trypsin-like peptidase domain. This family includes trypsin like peptidase domains.	GO:0001890|placenta development;GO:0006508|proteolysis;GO:0030512|negative regulation of transforming growth factor beta receptor signaling pathway;GO:0030514|negative regulation of BMP signaling pathway;GO:0050679|positive regulation of epithelial cell proliferation;GO:0050687|negative regulation of defense response to virus;GO:0060718|chorionic trophoblast cell differentiation;	GO:0005576|extracellular region;GO:0005737|cytoplasm;GO:0005886|plasma membrane;GO:0016020|membrane;GO:0062023|collagen-containing extracellular matrix;	GO:0004252|serine-type endopeptidase activity;GO:0005515|protein binding;GO:0005520|insulin-like growth factor binding;GO:0008233|peptidase activity;GO:0008236|serine-type peptidase activity;GO:0016787|hydrolase activity;GO:0019838|growth factor binding;GO:0042802|identical protein binding;	K08784	HTRA1, PRSS11; HtrA serine peptidase 1 [EC:3.4.21.-]
ENSMUSG00000006235	2.69606	2.07152	2.39621	1.35177	1.07572	0.95468	2.03179	1.02275	0.0015482	0.00843998	up	yes	Epor	protein_coding	chr9:21958897-21963506:-	gi|116292186|ref|NP_034279.3|	2393	0	erythropoietin receptor precursor [Mus musculus]	gi|116292185|ref|NM_010149.3|	1759	0	Mus musculus erythropoietin receptor (Epor), mRNA	P14753	926	0	Erythropoietin receptor	.	.	.	.	pfam09067	EpoR_lig-bind	Erythropoietin receptor, ligand binding. Members of this family interact with erythropoietin (EPO), with subsequent initiation of the downstream chain of events associated with binding of EPO to the receptor, including EPO-induced erythroblast proliferation and differentiation through induction of the JAK2/STAT5 signaling cascade. The domain adopts a secondary structure composed of a short amino-…	GO:0003007|heart morphogenesis;GO:0007165|signal transduction;GO:0007204|positive regulation of cytosolic calcium ion concentration;GO:0007420|brain development;GO:0007507|heart development;GO:0008284|positive regulation of cell proliferation;GO:0009790|embryo development;GO:0010976|positive regulation of neuron projection development;GO:0016032|viral process;GO:0043524|negative regulation of neu…	GO:0005576|extracellular region;GO:0005737|cytoplasm;GO:0005886|plasma membrane;GO:0009897|external side of plasma membrane;GO:0009986|cell surface;GO:0016020|membrane;GO:0016021|integral component of membrane;GO:0016607|nuclear speck;	GO:0004888|transmembrane signaling receptor activity;GO:0004896|cytokine receptor activity;GO:0004900|erythropoietin receptor activity;GO:0005515|protein binding;GO:0042802|identical protein binding;	K05079	EPOR; erythropoietin receptor
ENSMUSG00000006273	32.1251	33.8902	33.8073	20.3994	20.3273	21.7547	1.5317	0.615135	2.57419e-19	2.30424e-17	up	yes	Atp6v1b2	protein_coding	chr8:69088646-69113711:+	gi|532056467|ref|XP_005370941.1|	2856	0	PREDICTED: V-type proton ATPase subunit B, brain isoform [Microtus ochrogaster]	gi|227496856|ref|NM_007509.3|	2735	0	Mus musculus ATPase, H+ transporting, lysosomal V1 subunit B2 (Atp6v1b2), mRNA	P62815	1051	0	V-type proton ATPase subunit B, brain isoform	YBR127c	795	0	COG1156	pfam00006	ATP-synt_ab	ATP synthase alpha/beta family, nucleotide-binding domain. This family includes the ATP synthase alpha and beta subunits, the ATP synthase associated with flagella and the termination factor Rho.	GO:0006811|ion transport;GO:0046034|ATP metabolic process;GO:1902600|proton transmembrane transport;	GO:0000221|vacuolar proton-transporting V-type ATPase, V1 domain;GO:0001726|ruffle;GO:0005737|cytoplasm;GO:0005829|cytosol;GO:0005886|plasma membrane;GO:0005902|microvillus;GO:0016020|membrane;GO:0016021|integral component of membrane;GO:0016324|apical plasma membrane;GO:0033180|proton-transporting V-type ATPase, V1 domain;GO:0043209|myelin sheath;GO:0043231|intracellular membrane-bounded organel…	GO:0005524|ATP binding;GO:0016787|hydrolase activity;	K02147	ATPeV1B, ATP6B; V-type H+-transporting ATPase subunit B
ENSMUSG00000006335	13.0892	9.31188	9.29587	4.97486	7.83868	6.03147	1.60859	0.685795	0.00176037	0.00935968	up	yes	Tfpt	protein_coding	chr7:3620324-3629929:-	gi|594190794|ref|NP_001277310.1|	1189	2e-160	TCF3 fusion partner homolog isoform 1 [Mus musculus]	gi|594190793|ref|NM_001290381.1|	1166	0	Mus musculus TCF3 (E2A) fusion partner (Tfpt), transcript variant 1, mRNA	Q3U1J1	462	5e-162	TCF3 fusion partner homolog	.	.	.	.	pfam15511	CENP-T	Centromere kinetochore component CENP-T. CENP-T is a family of vertebral kinetochore proteins that associates directly with CENP-W. The N-terminus of CENP-T proteins interacts directly with the Ndc80 complex in the outer kinetochore. Importantly, the CENP-T-W complex does not directly associate with CENP-A, but with histone H3 in the centromere region. CENP-T and -W form a hetero-tetramer with CE…	GO:0006281|DNA repair;GO:0006310|DNA recombination;GO:0006915|apoptotic process;GO:0006974|cellular response to DNA damage stimulus;GO:0043065|positive regulation of apoptotic process;GO:0097190|apoptotic signaling pathway;	GO:0005634|nucleus;GO:0005654|nucleoplasm;GO:0005737|cytoplasm;GO:0005884|actin filament;GO:0031011|Ino80 complex;	GO:0003677|DNA binding;GO:0019901|protein kinase binding;GO:0044877|protein-containing complex binding;	K11670	TEPT, INO80F; TCF3 fusion partner
ENSMUSG00000006356	11.304	12.401	12.0375	32.7348	34.7257	29.6189	0.3534	-1.50063	4.3849e-48	2.35504e-45	down	yes	Crip2	protein_coding	chr12:113140236-113145506:+	gi|589950860|ref|XP_006988081.1|	1066	8e-141	PREDICTED: cysteine-rich protein 2 [Peromyscus maniculatus bairdii]	gi|255982531|ref|NM_024223.2|	1439	0	Mus musculus cysteine rich protein 2 (Crip2), mRNA	Q9DCT8	400	5e-137	Cysteine-rich protein 2	.	.	.	.	pfam00412	LIM	LIM domain. This family represents two copies of the LIM structural domain.	GO:0008284|positive regulation of cell proliferation;GO:0030097|hemopoiesis;	GO:0005938|cell cortex;	GO:0005515|protein binding;GO:0046872|metal ion binding;	K24413	CRIP2_3, CRP2_3; cysteine-rich protein 2/3
ENSMUSG00000006395	4.19002	4.29296	5.37914	2.80618	2.58289	3.31106	1.52791	0.611558	0.00481325	0.021545	up	yes	Hyi	polymorphic_pseudogene	chr4:118359990-118362744:+	gi|148698568|gb|EDL30515.1|	323	5e-31	hydroxypyruvate isomerase homolog (E. coli), isoform CRA_d [Mus musculus]	gi|354781402|gb|JN945903.1|	1296	0	Mus musculus targeted deletion, lacZ-tagged mutant allele Hyi:tm1(KOMP)Wtsi; transgenic	Q8R1F5	127	5e-32	Putative hydroxypyruvate isomerase	HI1013	57.4	1e-08	COG3622	pfam01261	AP_endonuc_2	Xylose isomerase-like TIM barrel. This TIM alpha/beta barrel structure is found in xylose isomerase and in endonuclease IV (EC:3.1.21.2). This domain is also found in the N termini of bacterial myo-inositol catabolism proteins. These are involved in the myo-inositol catabolism pathway, and is required for growth on myo-inositol in Rhizobium leguminosarum bv. viciae.	GO:0046487|glyoxylate metabolic process;	.	GO:0008903|hydroxypyruvate isomerase activity;	K01816	hyi, gip; hydroxypyruvate isomerase [EC:5.3.1.22]
ENSMUSG00000006567	0.3049	0.201079	0.200733	0.103331	0.0109639	0.0216228	5.03229	2.33122	0.0017165	0.00917495	up	yes	Atp7b	protein_coding	chr8:21992785-22060305:-	gi|116256507|ref|NP_031537.2|	7571	0	copper-transporting ATPase 2 [Mus musculus]	gi|755524867|ref|XM_006509007.2|	5465	0	PREDICTED: Mus musculus ATPase, Cu++ transporting, beta polypeptide (Atp7b), transcript variant X1, mRNA	Q64446	2915	0	Copper-transporting ATPase 2	SA2344	609	0	COG2217	pfam00122	E1-E2_ATPase	E1-E2 ATPase.	GO:0006811|ion transport;GO:0006812|cation transport;GO:0006825|copper ion transport;GO:0006878|cellular copper ion homeostasis;GO:0006882|cellular zinc ion homeostasis;GO:0007595|lactation;GO:0015677|copper ion import;GO:0015680|protein maturation by copper ion transfer;GO:0046688|response to copper ion;GO:0051208|sequestering of calcium ion;GO:0055070|copper ion homeostasis;GO:0060003|copper io…	GO:0005768|endosome;GO:0005770|late endosome;GO:0005783|endoplasmic reticulum;GO:0005794|Golgi apparatus;GO:0005802|trans-Golgi network;GO:0005886|plasma membrane;GO:0005923|bicellular tight junction;GO:0016020|membrane;GO:0016021|integral component of membrane;GO:0016323|basolateral plasma membrane;GO:0031410|cytoplasmic vesicle;GO:0032588|trans-Golgi network membrane;GO:0045177|apical part of c…	GO:0000166|nucleotide binding;GO:0005375|copper ion transmembrane transporter activity;GO:0005507|copper ion binding;GO:0005524|ATP binding;GO:0008270|zinc ion binding;GO:0019829|cation-transporting ATPase activity;GO:0043682|copper-transporting ATPase activity;GO:0046872|metal ion binding;	K17686	copA, ctpA, ATP7; P-type Cu+ transporter [EC:7.2.2.8]
ENSMUSG00000006717	47.2938	51.2484	56.3377	30.3157	28.854	38.0944	1.52618	0.609922	4.11874e-06	5.04124e-05	up	yes	Acot13	protein_coding	chr13:24817948-24831540:-	gi|13385260|ref|NP_080066.1|	662	9e-85	acyl-coenzyme A thioesterase 13 [Mus musculus]	gi|74190539|dbj|AK144523.1|	689	0	Mus musculus 14 days embryo lung cDNA, RIKEN full-length enriched library, clone:G630089D03 product:thioesterase superfamily member 2, full insert sequence	Q9CQR4	259	3e-86	Acyl-coenzyme A thioesterase 13	SPBC31F10.02	67.8	3e-13	COG2050	pfam03061	4HBT	Thioesterase superfamily. This family contains a wide variety of enzymes, principally thioesterases. This family includes 4HBT (EC 3.1.2.23) which catalyses the final step in the biosynthesis of 4-hydroxybenzoate from 4-chlorobenzoate in the soil dwelling microbe Pseudomonas CBS-3. This family includes various cytosolic long-chain acyl-CoA thioester hydrolases. Long-chain acyl-CoA hydrolases hydr…	GO:0051289|protein homotetramerization;GO:0120163|negative regulation of cold-induced thermogenesis;	GO:0005634|nucleus;GO:0005737|cytoplasm;GO:0005739|mitochondrion;GO:0005759|mitochondrial matrix;GO:0005856|cytoskeleton;	GO:0016290|palmitoyl-CoA hydrolase activity;GO:0016787|hydrolase activity;GO:0047617|acyl-CoA hydrolase activity;GO:0102991|myristoyl-CoA hydrolase activity;	K17362	ACOT13; acyl-coenzyme A thioesterase 13 [EC:3.1.2.-]
ENSMUSG00000006930	3.95965	4.01159	3.90067	1.72533	1.76123	1.7554	2.17115	1.11846	9.79207e-10	2.65612e-08	up	yes	Hap1	protein_coding	chr11:100347327-100356128:-	gi|30061481|ref|NP_817090.1|	2749	0	huntingtin-associated protein 1 isoform B [Mus musculus]	gi|226874818|ref|NM_177981.2|	1991	0	Mus musculus huntingtin-associated protein 1 (Hap1), transcript variant 2, mRNA	O35668	1063	0	Huntingtin-associated protein 1	.	.	.	.	pfam04849	HAP1_N	HAP1 N-terminal conserved region. This family represents an N-terminal conserved region found in several huntingtin-associated protein 1 (HAP1) homologues. HAP1 binds to huntingtin in a polyglutamine repeat-length-dependent manner. However, its possible role in the pathogenesis of Huntington's disease is unclear. This family also includes a similar N-terminal conserved region from hypothetical pr…	GO:0006605|protein targeting;GO:0006887|exocytosis;GO:0006914|autophagy;GO:0008089|anterograde axonal transport;GO:0008090|retrograde axonal transport;GO:0008104|protein localization;GO:0010976|positive regulation of neuron projection development;GO:0015031|protein transport;GO:0017157|regulation of exocytosis;GO:0021549|cerebellum development;GO:0021979|hypothalamus cell differentiation;GO:00220…	GO:0005634|nucleus;GO:0005730|nucleolus;GO:0005737|cytoplasm;GO:0005739|mitochondrion;GO:0005764|lysosome;GO:0005768|endosome;GO:0005776|autophagosome;GO:0005783|endoplasmic reticulum;GO:0005813|centrosome;GO:0005814|centriole;GO:0005829|cytosol;GO:0005856|cytoskeleton;GO:0016234|inclusion body;GO:0030054|cell junction;GO:0030425|dendrite;GO:0030426|growth cone;GO:0031410|cytoplasmic vesicle;GO:0…	GO:0005102|signaling receptor binding;GO:0005515|protein binding;GO:0017022|myosin binding;GO:0019904|protein domain specific binding;GO:0042802|identical protein binding;GO:0044325|ion channel binding;GO:0048403|brain-derived neurotrophic factor binding;	K04647	HAP1; huntingtin-associated protein 1
ENSMUSG00000006958	3.75626	2.6545	2.72296	1.67081	1.85765	1.47219	1.74879	0.806355	8.00866e-06	8.92384e-05	up	yes	Chrd	protein_coding	chr16:20733127-20742384:+	gi|60360286|dbj|BAD90387.1|	935	5e-113	mFLJ00220 protein [Mus musculus]	gi|60360285|dbj|AK220310.1|	4406	0	Mus musculus mRNA for mFLJ00220 protein	Q9Z0E2	241	2e-91	Chordin	.	.	.	.	pfam00093	VWC	von Willebrand factor type C domain. The high cutoff was used to prevent overlap with pfam00094.	GO:0001501|skeletal system development;GO:0001649|osteoblast differentiation;GO:0001702|gastrulation with mouth forming second;GO:0001707|mesoderm formation;GO:0002053|positive regulation of mesenchymal cell proliferation;GO:0007275|multicellular organism development;GO:0007389|pattern specification process;GO:0007417|central nervous system development;GO:0009953|dorsal/ventral pattern formation;…	GO:0005576|extracellular region;GO:0005615|extracellular space;	GO:0005515|protein binding;GO:0008201|heparin binding;GO:0045545|syndecan binding;	K04657	CHRD; chordin
ENSMUSG00000007038	21.0753	20.0776	21.0224	9.34314	9.28518	9.00532	2.15727	1.1092	3.34186e-35	8.1584e-33	up	yes	Neu1	protein_coding	chr17:34931253-34935953:+	gi|148694774|gb|EDL26721.1|	1159	7e-144	neuraminidase 1, isoform CRA_c [Mus musculus]	gi|26097353|dbj|AK077444.1|	3578	0	Mus musculus 8 days embryo whole body cDNA, RIKEN full-length enriched library, clone:5730409K10 product:neuraminidase 1, full insert sequence	O35657	451	3e-145	Sialidase-1	Cgl1519	53.1	3e-06	COG4409	pfam13088	BNR_2	BNR repeat-like domain. This family of proteins contains BNR-like repeats suggesting these proteins may act as sialidases.	GO:0005975|carbohydrate metabolic process;GO:0006629|lipid metabolic process;GO:0006689|ganglioside catabolic process;GO:0008152|metabolic process;GO:0009313|oligosaccharide catabolic process;GO:0010976|positive regulation of neuron projection development;GO:0016042|lipid catabolic process;GO:2000291|regulation of myoblast proliferation;	GO:0005737|cytoplasm;GO:0005764|lysosome;GO:0005886|plasma membrane;GO:0009986|cell surface;GO:0016020|membrane;GO:0030054|cell junction;GO:0031410|cytoplasmic vesicle;GO:0043231|intracellular membrane-bounded organelle;	GO:0004308|exo-alpha-sialidase activity;GO:0005515|protein binding;GO:0016787|hydrolase activity;GO:0016798|hydrolase activity, acting on glycosyl bonds;GO:0016997|alpha-sialidase activity;GO:0052794|exo-alpha-(2->3)-sialidase activity;GO:0052795|exo-alpha-(2->6)-sialidase activity;GO:0052796|exo-alpha-(2->8)-sialidase activity;	K01186	NEU1; sialidase-1 [EC:3.2.1.18]
ENSMUSG00000007613	2.39465	3.16295	3.14752	4.37777	4.55165	5.23102	0.590141	-0.760869	9.47905e-08	1.72226e-06	down	yes	Tgfbr1	protein_coding	chr4:47353222-47414931:+	gi|6678323|ref|NP_033396.1|	2603	0	TGF-beta receptor type-1 isoform 1 precursor [Mus musculus]	gi|918410266|ref|NM_009370.3|	5749	0	Mus musculus transforming growth factor, beta receptor I (Tgfbr1), transcript variant 1, mRNA	Q64729	1007	0	TGF-beta receptor type-1	.	.	.	.	pfam00069	Pkinase	Protein kinase domain.	GO:0001501|skeletal system development;GO:0001525|angiogenesis;GO:0001701|in utero embryonic development;GO:0001822|kidney development;GO:0001824|blastocyst development;GO:0001837|epithelial to mesenchymal transition;GO:0001937|negative regulation of endothelial cell proliferation;GO:0002088|lens development in camera-type eye;GO:0003222|ventricular trabecula myocardium morphogenesis;GO:0003223|v…	GO:0005634|nucleus;GO:0005768|endosome;GO:0005886|plasma membrane;GO:0005901|caveola;GO:0005923|bicellular tight junction;GO:0009986|cell surface;GO:0016020|membrane;GO:0016021|integral component of membrane;GO:0016323|basolateral plasma membrane;GO:0016324|apical plasma membrane;GO:0030054|cell junction;GO:0032991|protein-containing complex;GO:0043235|receptor complex;GO:0045121|membrane raft;GO…	GO:0000166|nucleotide binding;GO:0004672|protein kinase activity;GO:0004674|protein serine/threonine kinase activity;GO:0004675|transmembrane receptor protein serine/threonine kinase activity;GO:0005024|transforming growth factor beta-activated receptor activity;GO:0005025|transforming growth factor beta receptor activity, type I;GO:0005102|signaling receptor binding;GO:0005114|type II transformi…	K04674	TGFBR1, ALK5; TGF-beta receptor type-1 [EC:2.7.11.30]
ENSMUSG00000007655	94.3185	107.653	105.383	161.622	159.207	169.245	0.601406	-0.733589	5.55556e-31	1.05063e-28	down	yes	Cav1	protein_coding	chr6:17306335-17341452:+	gi|6680854|ref|NP_031642.1|	902	6e-112	caveolin-1 isoform 1 [Mus musculus]	gi|340139109|ref|NM_001243064.1|	2622	0	Mus musculus caveolin 1, caveolae protein (Cav1), transcript variant 2, mRNA	P49817	352	2e-113	Caveolin-1	.	.	.	.	pfam01146	Caveolin	Caveolin. All three known Caveolin forms have the FEDVIAEP caveolin 'signature motif' within their hydrophilic N-terminal domain. Caveolin 2 (Cav-2) is co-localized and co-expressed with Cav-1/VIP21, forms heterodimers with it and needs Cav-1 for proper membrane localisation. Cav-3 has greater protein sequence similarity to Cav-1 than to Cav-2. Cellular processes caveolins are involved in include…	GO:0000122|negative regulation of transcription by RNA polymerase II;GO:0001525|angiogenesis;GO:0001570|vasculogenesis;GO:0001666|response to hypoxia;GO:0001937|negative regulation of endothelial cell proliferation;GO:0001938|positive regulation of endothelial cell proliferation;GO:0001960|negative regulation of cytokine-mediated signaling pathway;GO:0002026|regulation of the force of heart contr…	GO:0000139|Golgi membrane;GO:0002080|acrosomal membrane;GO:0002095|caveolar macromolecular signaling complex;GO:0005737|cytoplasm;GO:0005739|mitochondrion;GO:0005768|endosome;GO:0005778|peroxisomal membrane;GO:0005783|endoplasmic reticulum;GO:0005794|Golgi apparatus;GO:0005811|lipid droplet;GO:0005829|cytosol;GO:0005886|plasma membrane;GO:0005887|integral component of plasma membrane;GO:0005901|c…	GO:0000149|SNARE binding;GO:0005102|signaling receptor binding;GO:0005515|protein binding;GO:0016504|peptidase activator activity;GO:0019899|enzyme binding;GO:0019900|kinase binding;GO:0019901|protein kinase binding;GO:0019905|syntaxin binding;GO:0030674|protein binding, bridging;GO:0031267|small GTPase binding;GO:0033612|receptor serine/threonine kinase binding;GO:0042802|identical protein bindi…	K06278	CAV1; caveolin 1
ENSMUSG00000007837	2.98843	2.96471	2.68136	1.70725	1.35401	1.49866	1.81597	0.860742	0.000567735	0.00362136	up	yes	Prrg2	protein_coding	chr7:45053584-45062677:-	gi|148690844|gb|EDL22791.1|	987	4e-128	proline-rich Gla (G-carboxyglutamic acid) polypeptide 2, isoform CRA_b, partial [Mus musculus]	gi|755521211|ref|XM_006541062.2|	1410	0	PREDICTED: Mus musculus proline-rich Gla (G-carboxyglutamic acid) polypeptide 2 (Prrg2), transcript variant X1, mRNA	Q8R182	322	6e-106	Transmembrane gamma-carboxyglutamic acid protein 2	.	.	.	.	pfam00594	Gla	Vitamin K-dependent carboxylation/gamma-carboxyglutamic (GLA) domain. This domain is responsible for the high-affinity binding of calcium ions. This domain contains post-translational modifications of many glutamate residues by Vitamin K-dependent carboxylation to form gamma-carboxyglutamate (Gla).	GO:0008150|biological_process;	GO:0005576|extracellular region;GO:0005615|extracellular space;GO:0005886|plasma membrane;GO:0016020|membrane;GO:0016021|integral component of membrane;	GO:0005509|calcium ion binding;GO:0005515|protein binding;	.	.
ENSMUSG00000007950	9.47269	8.88261	8.37114	15.3069	16.6454	13.638	0.561943	-0.831505	6.1193e-16	3.70108e-14	down	yes	Abhd8	protein_coding	chr8:71456705-71463655:-	gi|257153457|ref|NP_071864.2|	1063	3e-132	protein ABHD8 [Mus musculus]	gi|26332229|dbj|AK037669.1|	2614	0	Mus musculus 16 days neonate thymus cDNA, RIKEN full-length enriched library, clone:A130035M07 product:abhydrolase domain containing 8, full insert sequence	Q8R0P8	414	9e-134	Protein ABHD8	.	.	.	.	pfam12697	Abhydrolase_6	Alpha/beta hydrolase family. This family contains alpha/beta hydrolase enzymes of diverse specificity.	GO:0006654|phosphatidic acid biosynthetic process;GO:0055088|lipid homeostasis;	GO:0005739|mitochondrion;	GO:0003824|catalytic activity;GO:0016787|hydrolase activity;GO:0042171|lysophosphatidic acid acyltransferase activity;GO:0052689|carboxylic ester hydrolase activity;	K13701	ABHD8; abhydrolase domain-containing protein 8
ENSMUSG00000008475	42.6033	45.6313	46.0691	83.0199	80.9716	86.9832	0.513189	-0.962438	1.17144e-43	4.49397e-41	down	yes	Arpc5	protein_coding	chr1:152766542-152775597:+	gi|148705053|gb|EDL37000.1|	800	2e-99	mCG18894, partial [Mus musculus]	gi|224809381|ref|NM_026369.2|	1897	0	Mus musculus actin related protein 2/3 complex, subunit 5 (Arpc5), mRNA	Q9CPW4	308	8e-100	Actin-related protein 2/3 complex subunit 5	.	.	.	.	pfam04699	P16-Arc	ARP2/3 complex 16 kDa subunit (p16-Arc). The Arp2/3 protein complex has been implicated in the control of actin polymerization. The human complex consists of seven subunits which include the actin related proteins Arp2 and Arp3, and five others referred to as p41-Arc, p34-Arc, p21-Arc, p20-Arc, and p16-Arc. The precise function of p16-Arc is currently unknown. Its structure consists of a single d…	GO:0014909|smooth muscle cell migration;GO:0016477|cell migration;GO:0030011|maintenance of cell polarity;GO:0030833|regulation of actin filament polymerization;GO:0034314|Arp2/3 complex-mediated actin nucleation;GO:0051639|actin filament network formation;GO:0061842|microtubule organizing center localization;GO:0097581|lamellipodium organization;	GO:0005634|nucleus;GO:0005737|cytoplasm;GO:0005768|endosome;GO:0005856|cytoskeleton;GO:0005885|Arp2/3 protein complex;GO:0015629|actin cytoskeleton;GO:0030027|lamellipodium;GO:0030426|growth cone;GO:0042995|cell projection;GO:0043005|neuron projection;	GO:0003779|actin binding;GO:0005200|structural constituent of cytoskeleton;GO:0051015|actin filament binding;	K05754	ARPC5; actin related protein 2/3 complex, subunit 5
ENSMUSG00000009076	7.35761	7.96551	9.99207	4.72766	5.8862	5.40986	1.51591	0.600181	0.00511874	0.02272	up	yes	Zmat5	protein_coding	chr11:4704678-4737669:+	gi|589919870|ref|XP_006973015.1|	918	1e-122	PREDICTED: zinc finger matrin-type protein 5 isoform X1 [Peromyscus maniculatus bairdii]	gi|142375105|ref|NM_026015.2|	789	0	Mus musculus zinc finger, matrin type 5 (Zmat5), mRNA	Q9CQR5	357	7e-124	Zinc finger matrin-type protein 5	.	.	.	.	pfam00642	zf-CCCH	Zinc finger C-x8-C-x5-C-x3-H type (and similar).	GO:0006397|mRNA processing;GO:0008150|biological_process;GO:0008380|RNA splicing;	GO:0005634|nucleus;GO:0005654|nucleoplasm;GO:0005681|spliceosomal complex;GO:0005689|U12-type spliceosomal complex;	GO:0008270|zinc ion binding;GO:0046872|metal ion binding;	K13152	ZMAT5; U11/U12 small nuclear ribonucleoprotein 20 kDa protein
ENSMUSG00000009207	5.61731	6.62298	5.99821	9.16226	7.90801	9.34226	0.662315	-0.594411	1.04954e-09	2.81281e-08	down	yes	Lnpk	protein_coding	chr2:74520291-74579435:-	gi|74137979|dbj|BAE25399.1|	574	6e-65	unnamed protein product [Mus musculus]	gi|26095882|dbj|AK053593.1|	4093	0	Mus musculus 0 day neonate eyeball cDNA, RIKEN full-length enriched library, clone:E130112M13 product:hypothetical protein, full insert sequence	Q7TQ95	222	3e-61	Endoplasmic reticulum junction formation protein lunapark	.	.	.	.	pfam14897	EpsG	EpsG family. This family of proteins are related to the EpsG protein from B. subtilis. These proteins are likely glycosyl transferases belonging to the membrane protein GT-C clan.	GO:0007029|endoplasmic reticulum organization;GO:0007275|multicellular organism development;GO:0007596|blood coagulation;GO:0032330|regulation of chondrocyte differentiation;GO:0035115|embryonic forelimb morphogenesis;GO:0042733|embryonic digit morphogenesis;GO:0071786|endoplasmic reticulum tubular network organization;GO:0071788|endoplasmic reticulum tubular network maintenance;GO:1903373|positi…	GO:0005654|nucleoplasm;GO:0005783|endoplasmic reticulum;GO:0005789|endoplasmic reticulum membrane;GO:0016020|membrane;GO:0016021|integral component of membrane;GO:0030176|integral component of endoplasmic reticulum membrane;GO:0071782|endoplasmic reticulum tubular network;GO:0098826|endoplasmic reticulum tubular network membrane;	GO:0042802|identical protein binding;GO:0046872|metal ion binding;	K23292	LNPK; endoplasmic reticulum junction formation protein lunapark
ENSMUSG00000009394	0.261195	0.176734	0.278574	0.042489	0.0507184	0.0400103	5.1533	2.3655	0.000323971	0.00226442	up	yes	Syn2	protein_coding	chr6:115134902-115282006:+	gi|8567410|ref|NP_038709.1|	2165	0	synapsin-2 isoform IIb [Mus musculus]	gi|557357673|ref|NM_013681.3|	3854	0	Mus musculus synapsin II (Syn2), transcript variant IIb, mRNA	Q63537	783	0	Synapsin-2	.	.	.	.	pfam02750	Synapsin_C	Synapsin, ATP binding domain. Ca dependent ATP binding in this ATP grasp fold. Function unknown.	GO:0007269|neurotransmitter secretion;GO:0017156|calcium ion regulated exocytosis;GO:0097091|synaptic vesicle clustering;GO:0099504|synaptic vesicle cycle;	GO:0005886|plasma membrane;GO:0008021|synaptic vesicle;GO:0014069|postsynaptic density;GO:0030054|cell junction;GO:0030672|synaptic vesicle membrane;GO:0031201|SNARE complex;GO:0043209|myelin sheath;GO:0045202|synapse;GO:0098685|Schaffer collateral - CA1 synapse;GO:0098978|glutamatergic synapse;	GO:0005515|protein binding;GO:0005524|ATP binding;GO:0042802|identical protein binding;GO:0048306|calcium-dependent protein binding;	K19941	SYN; synapsin
ENSMUSG00000010362	3.73122	4.0694	3.60641	0.995801	1.08678	0.982361	3.56877	1.83543	8.74801e-09	1.98077e-07	up	yes	Rdm1	protein_coding	chr11:101627195-101636100:+	gi|3212421|pdb|1A7Q|H	1405	0	Chain H, Fv Fragment Of Mouse Monoclonal Antibody D1.3 (BalbC, IGG1, K) High Affinity Expressed Variant Containing Ser26l->gi|13385116|ref|NP_079930.1| RAD52 motif-containing protein 1 [Mus musculus]	gi|142370751|ref|NM_025654.2|	1098	0	Mus musculus RAD52 motif 1 (Rdm1), mRNA	Q9CQK3	545	0	RAD52 motif-containing protein 1	.	.	.	.	pfam00076	RRM_1	RNA recognition motif. (a.k.a. RRM, RBD, or RNP domain). The RRM motif is probably diagnostic of an RNA binding protein. RRMs are found in a variety of RNA binding proteins, including various hnRNP proteins, proteins implicated in regulation of alternative splicing, and protein components of snRNPs. The motif also appears in a few single stranded DNA binding proteins. The RRM structure consists o…	GO:0008150|biological_process;	GO:0005634|nucleus;GO:0005730|nucleolus;GO:0005737|cytoplasm;GO:0005829|cytosol;	GO:0003674|molecular_function;GO:0003676|nucleic acid binding;GO:0003677|DNA binding;GO:0003723|RNA binding;	K10874	RDM1, RAD52B; RAD52 motif-containing protein 1
ENSMUSG00000012428	1.97907	2.52898	2.37977	0.615471	0.49732	0.601857	3.85725	1.94757	1.08977e-10	3.44289e-09	up	yes	Steap4	protein_coding	chr5:7960457-7982213:+	gi|31981509|ref|NP_473439.2|	2417	0	metalloreductase STEAP4 [Mus musculus]	gi|118131114|ref|NM_054098.3|	3140	0	Mus musculus STEAP family member 4 (Steap4), mRNA	Q923B6	937	0	Metalloreductase STEAP4	RSp1147	80.1	2e-15	COG2085	pfam03807	F420_oxidored	NADP oxidoreductase coenzyme F420-dependent.	GO:0006811|ion transport;GO:0015677|copper ion import;GO:0033212|iron assimilation;GO:0045444|fat cell differentiation;GO:0055072|iron ion homeostasis;GO:0070207|protein homotrimerization;GO:0098706|ferric iron import across cell outer membrane;	GO:0005654|nucleoplasm;GO:0005768|endosome;GO:0005794|Golgi apparatus;GO:0005886|plasma membrane;GO:0005887|integral component of plasma membrane;GO:0016020|membrane;GO:0016021|integral component of membrane;	GO:0008823|cupric reductase activity;GO:0009055|electron transfer activity;GO:0016491|oxidoreductase activity;GO:0020037|heme binding;GO:0046872|metal ion binding;GO:0052851|ferric-chelate reductase (NADPH) activity;GO:0071949|FAD binding;	K19876	STEAP4; metalloreductase STEAP4 [EC:1.16.1.-]
ENSMUSG00000013033	5.63748	4.41744	4.66835	2.78319	2.33387	2.33417	1.89367	0.921189	1.05724e-12	4.59402e-11	up	yes	Adgrl1	protein_coding	chr8:83900105-83941954:+	gi|913517852|ref|XP_013210535.1|	6751	0	PREDICTED: latrophilin-1 isoform X2 [Microtus ochrogaster]	gi|157739866|ref|NM_181039.2|	8181	0	Mus musculus adhesion G protein-coupled receptor L1 (Adgrl1), mRNA	Q80TR1	2572	0	Adhesion G protein-coupled receptor L1	.	.	.	.	pfam02354	Latrophilin	Latrophilin Cytoplasmic C-terminal region. This family consists of the cytoplasmic C-terminal region in latrophilin. Latrophilin is a synaptic Ca2+ independent alpha- latrotoxin (LTX) receptor and is a novel member of the secretin family of G-protein coupled receptors that are involved in secretion. Latrophilin mRNA is present only in neuronal tissue. Lactrophillin interacts with G-alpha O.	GO:0007157|heterophilic cell-cell adhesion via plasma membrane cell adhesion molecules;GO:0007165|signal transduction;GO:0007166|cell surface receptor signaling pathway;GO:0007186|G protein-coupled receptor signaling pathway;GO:0007189|adenylate cyclase-activating G protein-coupled receptor signaling pathway;GO:0035584|calcium-mediated signaling using intracellular calcium source;GO:0051965|posit…	GO:0005886|plasma membrane;GO:0005887|integral component of plasma membrane;GO:0014069|postsynaptic density;GO:0016020|membrane;GO:0016021|integral component of membrane;GO:0030054|cell junction;GO:0030424|axon;GO:0030426|growth cone;GO:0042734|presynaptic membrane;GO:0042995|cell projection;GO:0043005|neuron projection;GO:0045202|synapse;	GO:0004888|transmembrane signaling receptor activity;GO:0004930|G protein-coupled receptor activity;GO:0015643|toxic substance binding;GO:0016524|latrotoxin receptor activity;GO:0030246|carbohydrate binding;GO:0050839|cell adhesion molecule binding;	K04592	ADGRL1, LPHN1; adhesion G protein-coupled receptor L1
ENSMUSG00000013089	5.87237	6.21652	6.11036	2.58476	2.62475	3.32529	2.04252	1.03035	1.54552e-11	5.65441e-10	up	yes	Etv5	protein_coding	chr16:22381309-22439719:-	gi|148665211|gb|EDK97627.1|	2678	0	mCG127346, isoform CRA_b, partial [Mus musculus]	gi|74223119|dbj|AK168881.1|	3867	0	Mus musculus 17 days embryo kidney cDNA, RIKEN full-length enriched library, clone:I920062G11 product:ETS-related transcription factor, full insert sequence	Q9CXC9	947	0	ETS translocation variant 5	.	.	.	.	pfam04621	ETS_PEA3_N	PEA3 subfamily ETS-domain transcription factor N terminal domain. The N terminus of the PEA3 transcription factors is implicated in transactivation and in inhibition of DNA binding. Transactivation is potentiated by activation of the Ras/MAP kinase and protein kinase A signalling cascades. The N terminal region contains conserved MAP kinase phosphorylation sites.	GO:0000122|negative regulation of transcription by RNA polymerase II;GO:0006355|regulation of transcription, DNA-templated;GO:0006357|regulation of transcription by RNA polymerase II;GO:0007274|neuromuscular synaptic transmission;GO:0007626|locomotory behavior;GO:0030154|cell differentiation;GO:0034599|cellular response to oxidative stress;GO:0045666|positive regulation of neuron differentiation;…	GO:0005634|nucleus;GO:0005654|nucleoplasm;	GO:0000976|transcription regulatory region sequence-specific DNA binding;GO:0000977|RNA polymerase II regulatory region sequence-specific DNA binding;GO:0000981|DNA-binding transcription factor activity, RNA polymerase II-specific;GO:0001228|DNA-binding transcription activator activity, RNA polymerase II-specific;GO:0003677|DNA binding;GO:0003700|DNA-binding transcription factor activity;GO:00435…	K15593	ETV5; ets translocation variant 5
ENSMUSG00000013367	3.58607	3.69159	4.93025	2.36417	2.14885	2.25308	1.73236	0.79274	0.000291347	0.00207199	up	yes	Iglon5	protein_coding	chr7:43472904-43490075:-	gi|532048437|ref|XP_005366996.1|	1518	0	PREDICTED: igLON family member 5, partial [Microtus ochrogaster]	gi|257096062|ref|NM_001164518.1|	2567	0	Mus musculus IgLON family member 5 (Iglon5), mRNA	Q8HW98	588	0	IgLON family member 5	.	.	.	.	pfam07679	I-set	Immunoglobulin I-set domain.	.	GO:0005576|extracellular region;	GO:0003674|molecular_function;	K06773	OPCML, OBCAM; opioid binding protein/cell adhesion molecule-like
ENSMUSG00000013662	17.1301	19.8876	19.7989	26.8717	25.5301	30.1607	0.659879	-0.599726	1.64807e-12	6.93687e-11	down	yes	Atad1	protein_coding	chr19:32671638-32739786:-	gi|755563588|ref|XP_006527375.2|	2009	0	PREDICTED: ATPase family AAA domain-containing protein 1 isoform X2 [Mus musculus]	gi|755563587|ref|XM_006527312.2|	2851	0	PREDICTED: Mus musculus ATPase family, AAA domain containing 1 (Atad1), transcript variant X1, mRNA	Q9D5T0	724	0	ATPase family AAA domain-containing protein 1	YGR028w	285	4e-85	COG0464	pfam00004	AAA	ATPase family associated with various cellular activities (AAA). AAA family proteins often perform chaperone-like functions that assist in the assembly, operation, or disassembly of protein complexes.	GO:0002092|positive regulation of receptor internalization;GO:0007612|learning;GO:0007613|memory;GO:0051967|negative regulation of synaptic transmission, glutamatergic;GO:0099149|regulation of postsynaptic neurotransmitter receptor internalization;	GO:0005739|mitochondrion;GO:0005741|mitochondrial outer membrane;GO:0005777|peroxisome;GO:0005778|peroxisomal membrane;GO:0005886|plasma membrane;GO:0016020|membrane;GO:0016021|integral component of membrane;GO:0030054|cell junction;GO:0045202|synapse;GO:0045211|postsynaptic membrane;GO:0098794|postsynapse;GO:0098978|glutamatergic synapse;	GO:0000166|nucleotide binding;GO:0005515|protein binding;GO:0005524|ATP binding;GO:0016887|ATPase activity;	K22530	ATAD1; ATPase family AAA domain-containing protein 1 [EC:3.6.1.-]
ENSMUSG00000013846	2.30529	1.95697	1.55335	1.06833	1.10348	0.975211	1.76933	0.823202	5.0806e-05	0.000456608	up	yes	St3gal1	protein_coding	chr15:67102875-67176830:-	gi|6677957|ref|NP_033203.1|	1653	0	CMP-N-acetylneuraminate-beta-galactosamide-alpha-2,3-sialyltransferase 1 [Mus musculus]	gi|113681284|ref|NM_009177.4|	5732	0	Mus musculus ST3 beta-galactoside alpha-2,3-sialyltransferase 1 (St3gal1), mRNA	P54751	641	0	CMP-N-acetylneuraminate-beta-galactosamide-alpha-2,3-sialyltransferase 1	.	.	.	.	pfam00777	Glyco_transf_29	Glycosyltransferase family 29 (sialyltransferase). Members of this family belong to glycosyltransferase family 29.	GO:0002319|memory B cell differentiation;GO:0006468|protein phosphorylation;GO:0006486|protein glycosylation;GO:0006629|lipid metabolic process;GO:0010706|ganglioside biosynthetic process via lactosylceramide;GO:1905403|negative regulation of activated CD8-positive, alpha-beta T cell apoptotic process;GO:1990743|protein sialylation;	GO:0005576|extracellular region;GO:0005794|Golgi apparatus;GO:0016020|membrane;GO:0016021|integral component of membrane;GO:0032588|trans-Golgi network membrane;GO:1990675|Golgi medial cisterna membrane;GO:1990676|Golgi trans cisterna membrane;	GO:0003836|beta-galactoside (CMP) alpha-2,3-sialyltransferase activity;GO:0008373|sialyltransferase activity;GO:0016740|transferase activity;GO:0016757|transferase activity, transferring glycosyl groups;GO:0047288|monosialoganglioside sialyltransferase activity;	K00780	SIAT4A; beta-galactoside alpha-2,3-sialyltransferase (sialyltransferase 4A) [EC:2.4.99.4]
ENSMUSG00000014551	3.30652	3.21237	2.99835	4.87225	5.27092	4.52384	0.622003	-0.685006	2.54481e-08	5.24871e-07	down	yes	Mrps25	protein_coding	chr6:92169525-92184033:-	gi|31981257|ref|NP_079854.2|	821	6e-97	28S ribosomal protein S25, mitochondrial [Mus musculus]	gi|118130303|ref|NM_025578.4|	6063	0	Mus musculus mitochondrial ribosomal protein S25 (Mrps25), mRNA	Q9D125	320	2e-98	28S ribosomal protein S25, mitochondrial	.	.	.	.	pfam05047	L51_S25_CI-B8	Mitochondrial ribosomal protein L51 / S25 / CI-B8 domain. The proteins in this family are located in the mitochondrion. The family includes ribosomal protein L51, and S25. This family also includes mitochondrial NADH-ubiquinone oxidoreductase B8 subunit (CI-B8) EC:1.6.5.3. It is not known whether all members of this family form part of the NADH-ubiquinone oxidoreductase and whether they are also …	GO:0032543|mitochondrial translation;	GO:0005739|mitochondrion;GO:0005763|mitochondrial small ribosomal subunit;GO:0005840|ribosome;	GO:0003735|structural constituent of ribosome;	K17404	MRPS25; small subunit ribosomal protein S25
ENSMUSG00000014599	104.019	97.9095	96.0474	156.71	161.183	154.613	0.604533	-0.726107	1.94032e-45	8.9837e-43	down	yes	Csf1	protein_coding	chr3:107741048-107760469:-	gi|166064044|ref|NP_031804.3|	2584	0	macrophage colony-stimulating factor 1 isoform 1 precursor [Mus musculus]	gi|166064043|ref|NM_007778.4|	4176	0	Mus musculus colony stimulating factor 1 (macrophage) (Csf1), transcript variant 1, mRNA	P07141	999	0	Macrophage colony-stimulating factor 1	.	.	.	.	pfam05337	CSF-1	Macrophage colony stimulating factor-1 (CSF-1). Colony stimulating factor 1 (CSF-1) is a homodimeric polypeptide growth factor whose primary function is to regulate the survival, proliferation, differentiation, and function of cells of the mononuclear phagocytic lineage. This lineage includes mononuclear phagocytic precursors, blood monocytes, tissue macrophages, osteoclasts, and microglia of the…	GO:0001503|ossification;GO:0001954|positive regulation of cell-matrix adhesion;GO:0002158|osteoclast proliferation;GO:0002376|immune system process;GO:0002931|response to ischemia;GO:0003006|developmental process involved in reproduction;GO:0006954|inflammatory response;GO:0007169|transmembrane receptor protein tyrosine kinase signaling pathway;GO:0008283|cell proliferation;GO:0008284|positive re…	GO:0005576|extracellular region;GO:0005615|extracellular space;GO:0005886|plasma membrane;GO:0016020|membrane;GO:0016021|integral component of membrane;GO:0016604|nuclear body;GO:0048471|perinuclear region of cytoplasm;GO:1990682|CSF1-CSF1R complex;	GO:0005125|cytokine activity;GO:0005157|macrophage colony-stimulating factor receptor binding;GO:0005515|protein binding;GO:0008083|growth factor activity;GO:0042802|identical protein binding;GO:0042803|protein homodimerization activity;	K05453	CSF1, MCSF; macrophage colony-stimulating factor 1
ENSMUSG00000015053	2.69447	1.85371	2.37061	1.01001	1.55905	0.951084	1.88274	0.912834	7.60195e-05	0.000646021	up	yes	Gata2	protein_coding	chr6:88193891-88207032:+	gi|226530726|ref|NP_032116.4|	2175	0	endothelial transcription factor GATA-2 [Mus musculus]	gi|226530725|ref|NM_008090.5|	3241	0	Mus musculus GATA binding protein 2 (Gata2), mRNA	O09100	829	0	Endothelial transcription factor GATA-2	SPCC1393.08	108	2e-23	COG5641	pfam00320	GATA	GATA zinc finger. This domain uses four cysteine residues to coordinate a zinc ion. This domain binds to DNA. Two GATA zinc fingers are found in the GATA transcription factors. However there are several proteins which only contains a single copy of the domain.	GO:0000122|negative regulation of transcription by RNA polymerase II;GO:0001655|urogenital system development;GO:0001709|cell fate determination;GO:0001764|neuron migration;GO:0001892|embryonic placenta development;GO:0006355|regulation of transcription, DNA-templated;GO:0006357|regulation of transcription by RNA polymerase II;GO:0006909|phagocytosis;GO:0007204|positive regulation of cytosolic ca…	GO:0005634|nucleus;GO:0005654|nucleoplasm;GO:0005667|transcription factor complex;GO:0005737|cytoplasm;	GO:0000978|RNA polymerase II proximal promoter sequence-specific DNA binding;GO:0000981|DNA-binding transcription factor activity, RNA polymerase II-specific;GO:0001228|DNA-binding transcription activator activity, RNA polymerase II-specific;GO:0003677|DNA binding;GO:0003682|chromatin binding;GO:0003700|DNA-binding transcription factor activity;GO:0005515|protein binding;GO:0008134|transcription …	K17894	GATA2; GATA-binding protein 2
ENSMUSG00000015149	16.2819	13.9505	15.3658	9.6119	9.78793	9.65178	1.50399	0.588791	6.42327e-11	2.12951e-09	up	yes	Sirt2	protein_coding	chr7:28766735-28788661:+	gi|170650630|ref|NP_071877.3|	1761	0	NAD-dependent protein deacetylase sirtuin-2 isoform 1 [Mus musculus]	gi|170650629|ref|NM_022432.4|	1731	0	Mus musculus sirtuin 2 (Sirt2), transcript variant 1, mRNA	Q8VDQ8	682	0	NAD-dependent protein deacetylase sirtuin-2	SPCC132.02	265	8e-81	COG0846	pfam02146	SIR2	Sir2 family. This region is characteristic of Silent information regulator 2 (Sir2) proteins, or sirtuins. These are protein deacetylases that depend on nicotine adenine dinucleotide (NAD). They are found in many subcellular locations, including the nucleus, cytoplasm and mitochondria. Eukaryotic forms play in important role in the regulation of transcriptional repression. Moreover, they are invo…	GO:0000122|negative regulation of transcription by RNA polymerase II;GO:0006476|protein deacetylation;GO:0006914|autophagy;GO:0007049|cell cycle;GO:0007399|nervous system development;GO:0008285|negative regulation of cell proliferation;GO:0010507|negative regulation of autophagy;GO:0010801|negative regulation of peptidyl-threonine phosphorylation;GO:0014065|phosphatidylinositol 3-kinase signaling…	GO:0000792|heterochromatin;GO:0005634|nucleus;GO:0005694|chromosome;GO:0005730|nucleolus;GO:0005737|cytoplasm;GO:0005739|mitochondrion;GO:0005813|centrosome;GO:0005814|centriole;GO:0005819|spindle;GO:0005829|cytosol;GO:0005856|cytoskeleton;GO:0005874|microtubule;GO:0005886|plasma membrane;GO:0016020|membrane;GO:0030496|midbody;GO:0033010|paranodal junction;GO:0033270|paranode region of axon;GO:00…	GO:0003682|chromatin binding;GO:0004407|histone deacetylase activity;GO:0005515|protein binding;GO:0008134|transcription factor binding;GO:0008270|zinc ion binding;GO:0016740|transferase activity;GO:0017136|NAD-dependent histone deacetylase activity;GO:0033558|protein deacetylase activity;GO:0034979|NAD-dependent protein deacetylase activity;GO:0035035|histone acetyltransferase binding;GO:0042826…	K11412	SIRT2, SIR2L2; NAD+-dependent protein deacetylase sirtuin 2 [EC:2.3.1.286]
ENSMUSG00000015312	22.9297	20.1266	18.4895	39.0111	40.4402	34.8764	0.515676	-0.955462	3.89712e-19	3.34648e-17	down	yes	Gadd45b	protein_coding	chr10:80930073-80932204:+	gi|6678980|ref|NP_032681.1|	756	5e-96	growth arrest and DNA damage-inducible protein GADD45 beta [Mus musculus]	gi|74208090|dbj|AK149895.1|	1282	0	Mus musculus bone marrow macrophage cDNA, RIKEN full-length enriched library, clone:G530102I21 product:growth arrest and DNA-damage-inducible 45 beta, full insert sequence	P22339	295	2e-97	Growth arrest and DNA damage-inducible protein GADD45 beta	.	.	.	.	pfam01248	Ribosomal_L7Ae	Ribosomal protein L7Ae/L30e/S12e/Gadd45 family. This family includes: Ribosomal L7A from metazoa, Ribosomal L8-A and L8-B from fungi, 30S ribosomal protein HS6 from archaebacteria, 40S ribosomal protein S12 from eukaryotes, Ribosomal protein L30 from eukaryotes and archaebacteria. Gadd45 and MyD118.	GO:0006469|negative regulation of protein kinase activity;GO:0006915|apoptotic process;GO:0007275|multicellular organism development;GO:0030154|cell differentiation;GO:0043065|positive regulation of apoptotic process;GO:0043410|positive regulation of MAPK cascade;GO:0046330|positive regulation of JNK cascade;GO:0051726|regulation of cell cycle;GO:1900745|positive regulation of p38MAPK cascade;	GO:0005634|nucleus;GO:0005737|cytoplasm;	GO:0005515|protein binding;	K04402	GADD45; growth arrest and DNA-damage-inducible protein
ENSMUSG00000015354	0.524136	0.353519	0.494075	0.678221	0.956076	0.77551	0.544477	-0.877056	0.0124964	0.0464274	down	yes	Pcolce2	protein_coding	chr9:95637601-95698096:+	gi|22095011|ref|NP_083896.1|	2050	0	procollagen C-endopeptidase enhancer 2 precursor [Mus musculus]	gi|74208745|dbj|AK132395.1|	4294	0	Mus musculus 1 day pregnant adult female mammary gland cDNA, RIKEN full-length enriched library, clone:4222403J03 product:procollagen C-endopeptidase enhancer 2, full insert sequence	Q8R4W6	794	0	Procollagen C-endopeptidase enhancer 2	.	.	.	.	pfam00431	CUB	CUB domain.	GO:1990830|cellular response to leukemia inhibitory factor;	GO:0005576|extracellular region;GO:0062023|collagen-containing extracellular matrix;	GO:0005201|extracellular matrix structural constituent;GO:0005518|collagen binding;GO:0008201|heparin binding;GO:0016504|peptidase activator activity;	K24361	PCOLCE; procollagen C-endopeptidase enhancer
ENSMUSG00000015568	0.553847	0.830152	0.772645	1.52535	1.36133	1.77196	0.444873	-1.16854	3.12795e-09	7.62232e-08	down	yes	Lpl	protein_coding	chr8:68880491-68907448:+	gi|74142467|dbj|BAE31986.1|	2356	0	unnamed protein product [Mus musculus]	gi|126723005|ref|NM_008509.2|	4049	0	Mus musculus lipoprotein lipase (Lpl), mRNA	Q06000	893	0	Lipoprotein lipase	.	.	.	.	pfam00151	Lipase	Lipase.	GO:0006629|lipid metabolic process;GO:0006631|fatty acid metabolic process;GO:0006633|fatty acid biosynthetic process;GO:0009617|response to bacterium;GO:0010744|positive regulation of macrophage derived foam cell differentiation;GO:0010886|positive regulation of cholesterol storage;GO:0010890|positive regulation of sequestering of triglyceride;GO:0016042|lipid catabolic process;GO:0019432|trigly…	GO:0005576|extracellular region;GO:0005615|extracellular space;GO:0005886|plasma membrane;GO:0009986|cell surface;GO:0016020|membrane;GO:0034361|very-low-density lipoprotein particle;GO:0042627|chylomicron;	GO:0004465|lipoprotein lipase activity;GO:0004620|phospholipase activity;GO:0004806|triglyceride lipase activity;GO:0005102|signaling receptor binding;GO:0005509|calcium ion binding;GO:0005515|protein binding;GO:0008201|heparin binding;GO:0008970|phospholipase A1 activity;GO:0016298|lipase activity;GO:0016787|hydrolase activity;GO:0017129|triglyceride binding;GO:0034185|apolipoprotein binding;GO:…	K01059	LPL; lipoprotein lipase [EC:3.1.1.34]
ENSMUSG00000015702	2.55138	3.34419	4.03132	2.19768	1.54819	1.49273	1.82394	0.867061	0.00222624	0.0114309	up	yes	Anxa9	protein_coding	chr3:95296096-95307176:-	gi|148706851|gb|EDL38798.1|	1806	0	annexin A9, isoform CRA_a, partial [Mus musculus]	gi|145864496|ref|NM_001085383.1|	1872	0	Mus musculus annexin A9 (Anxa9), transcript variant 1, mRNA	Q9JHQ0	688	0	Annexin A9	.	.	.	.	pfam00191	Annexin	Annexin. This family of annexins also includes giardin that has been shown to function as an annexin.	GO:0098609|cell-cell adhesion;	GO:0005615|extracellular space;GO:0005634|nucleus;GO:0005737|cytoplasm;GO:0005829|cytosol;GO:0005886|plasma membrane;GO:0009986|cell surface;GO:0031982|vesicle;GO:0062023|collagen-containing extracellular matrix;	GO:0001786|phosphatidylserine binding;GO:0002020|protease binding;GO:0005262|calcium channel activity;GO:0005509|calcium ion binding;GO:0005543|phospholipid binding;GO:0005544|calcium-dependent phospholipid binding;GO:0005546|phosphatidylinositol-4,5-bisphosphate binding;GO:0015464|acetylcholine receptor activity;GO:0019834|phospholipase A2 inhibitor activity;GO:0046790|virion binding;	K17090	ANXA9; annexin A9
ENSMUSG00000015714	47.1205	50.3495	48.2027	74.7054	75.9571	70.1177	0.632874	-0.660009	3.92134e-27	5.78592e-25	down	yes	Cers2	protein_coding	chr3:95314791-95323599:+	gi|22095015|ref|NP_084065.1|	1875	0	ceramide synthase 2 [Mus musculus]	gi|1001184327|ref|NM_029789.2|	2110	0	Mus musculus ceramide synthase 2 (Cers2), transcript variant 1, mRNA	Q924Z4	726	0	Ceramide synthase 2	ECU08g1350	97.8	2e-21	COG5058	pfam03798	TRAM_LAG1_CLN8	TLC domain.	GO:0006629|lipid metabolic process;GO:0019216|regulation of lipid metabolic process;GO:0030148|sphingolipid biosynthetic process;GO:0046513|ceramide biosynthetic process;GO:0048681|negative regulation of axon regeneration;GO:1900148|negative regulation of Schwann cell migration;GO:1905045|negative regulation of Schwann cell proliferation involved in axon regeneration;	GO:0005783|endoplasmic reticulum;GO:0016020|membrane;GO:0016021|integral component of membrane;	GO:0003677|DNA binding;GO:0005515|protein binding;GO:0016410|N-acyltransferase activity;GO:0016740|transferase activity;GO:0050291|sphingosine N-acyltransferase activity;	K24621	CERS2_4, LASS2_4; very-long-chain ceramide synthase [EC:2.3.1.297]
ENSMUSG00000015766	15.1257	15.981	15.9852	9.61143	8.25478	9.06211	1.67714	0.746003	2.22001e-24	2.86616e-22	up	yes	Eps8	protein_coding	chr6:137477245-137654876:-	gi|409264628|ref|NP_001258516.1|	3802	0	epidermal growth factor receptor kinase substrate 8 isoform 2 [Mus musculus]	gi|409264623|ref|NM_007945.3|	4567	0	Mus musculus epidermal growth factor receptor pathway substrate 8 (Eps8), transcript variant 1, mRNA	Q08509	1453	0	Epidermal growth factor receptor kinase substrate 8	.	.	.	.	pfam08416	PTB	Phosphotyrosine-binding domain. The phosphotyrosine-binding domain (PTB, also phosphotyrosine-interaction or PI domain) in the protein tensin tends to be found at the C-terminus. Tensin is a multi-domain protein that binds to actin filaments and functions as a focal-adhesion molecule (focal adhesions are regions of plasma membrane through which cells attach to the extracellular matrix). Human ten…	GO:0007266|Rho protein signal transduction;GO:0008344|adult locomotory behavior;GO:0008360|regulation of cell shape;GO:0010458|exit from mitosis;GO:0016601|Rac protein signal transduction;GO:0030832|regulation of actin filament length;GO:0031532|actin cytoskeleton reorganization;GO:0035023|regulation of Rho protein signal transduction;GO:0036336|dendritic cell migration;GO:0048149|behavioral resp…	GO:0005737|cytoplasm;GO:0005829|cytosol;GO:0005886|plasma membrane;GO:0005903|brush border;GO:0005938|cell cortex;GO:0014069|postsynaptic density;GO:0016020|membrane;GO:0017146|NMDA selective glutamate receptor complex;GO:0030054|cell junction;GO:0032420|stereocilium;GO:0032421|stereocilium bundle;GO:0032426|stereocilium tip;GO:0032587|ruffle membrane;GO:0042995|cell projection;GO:0043005|neuron …	GO:0003779|actin binding;GO:0005515|protein binding;GO:0031267|small GTPase binding;GO:0035591|signaling adaptor activity;	K17277	EPS8; epidermal growth factor receptor kinase substrate 8
ENSMUSG00000016494	0.231762	0.376796	0.376148	0.481509	0.577214	0.627068	0.561832	-0.83179	0.0136561	0.0498399	down	yes	Cd34	protein_coding	chr1:194938819-194961279:+	gi|148686792|gb|EDL18739.1|	463	6e-50	mCG147627 [Mus musculus]	gi|26094586|dbj|AK051507.1|	3063	0	Mus musculus 12 days embryo spinal ganglion cDNA, RIKEN full-length enriched library, clone:D130053J17 product:CD34 antigen, full insert sequence	Q64314	148	1e-36	Hematopoietic progenitor cell antigen CD34	.	.	.	.	pfam05109	Herpes_BLLF1	Herpes virus major outer envelope glycoprotein (BLLF1). This family consists of the BLLF1 viral late glycoprotein, also termed gp350/220. It is the most abundantly expressed glycoprotein in the viral envelope of the Herpesviruses and is the major antigen responsible for stimulating the production of neutralizing antibodies in vivo.	GO:0001894|tissue homeostasis;GO:0001935|endothelial cell proliferation;GO:0007155|cell adhesion;GO:0007160|cell-matrix adhesion;GO:0008217|regulation of blood pressure;GO:0010629|negative regulation of gene expression;GO:0030097|hemopoiesis;GO:0030195|negative regulation of blood coagulation;GO:0032703|negative regulation of interleukin-2 production;GO:0032720|negative regulation of tumor necros…	GO:0005576|extracellular region;GO:0005737|cytoplasm;GO:0005764|lysosome;GO:0005886|plasma membrane;GO:0009897|external side of plasma membrane;GO:0009925|basal plasma membrane;GO:0009986|cell surface;GO:0016020|membrane;GO:0016021|integral component of membrane;GO:0016324|apical plasma membrane;GO:0036053|glomerular endothelium fenestra;GO:0045171|intercellular bridge;GO:0048471|perinuclear regi…	GO:0008134|transcription factor binding;GO:0030246|carbohydrate binding;GO:0043199|sulfate binding;	K06474	CD34; CD34 antigen
ENSMUSG00000016496	0.811247	1.06534	0.973379	1.42277	1.85094	1.35919	0.591188	-0.758311	0.00743416	0.0307323	down	yes	Cd274	protein_coding	chr19:29367455-29388095:+	gi|11230798|ref|NP_068693.1|	1568	0	programmed cell death 1 ligand 1 precursor [Mus musculus]	gi|270341382|ref|NM_021893.3|	3622	0	Mus musculus CD274 antigen (Cd274), mRNA	Q9EP73	608	0	Programmed cell death 1 ligand 1	.	.	.	.	pfam07686	V-set	Immunoglobulin V-set domain. This domain is found in antibodies as well as neural protein P0 and CTL4 amongst others.	GO:0002250|adaptive immune response;GO:0002376|immune system process;GO:0002845|positive regulation of tolerance induction to tumor cell;GO:0006955|immune response;GO:0007165|signal transduction;GO:0007166|cell surface receptor signaling pathway;GO:0030335|positive regulation of cell migration;GO:0031295|T cell costimulation;GO:0032689|negative regulation of interferon-gamma production;GO:0032693…	GO:0005654|nucleoplasm;GO:0005768|endosome;GO:0005886|plasma membrane;GO:0009897|external side of plasma membrane;GO:0009986|cell surface;GO:0015629|actin cytoskeleton;GO:0016020|membrane;GO:0016021|integral component of membrane;GO:0031901|early endosome membrane;GO:0055038|recycling endosome membrane;GO:0070062|extracellular exosome;	GO:0005515|protein binding;	K06745	PDL1, CD274; programmed cell death 1 ligand 1
ENSMUSG00000016552	2.04085	2.16939	2.00076	1.38329	1.10481	1.04207	1.68934	0.75646	0.000128801	0.00102211	up	yes	Foxred2	protein_coding	chr15:77940522-77956722:-	gi|269914150|ref|NP_001017983.2|	3521	0	FAD-dependent oxidoreductase domain-containing protein 2 precursor [Mus musculus]	gi|269914149|ref|NM_001017983.2|	4793	0	Mus musculus FAD-dependent oxidoreductase domain containing 2 (Foxred2), transcript variant 2, mRNA	Q3USW5	1360	0	FAD-dependent oxidoreductase domain-containing protein 2	mll7934	57.8	1e-07	COG2072	pfam13738	Pyr_redox_3	Pyridine nucleotide-disulphide oxidoreductase.	GO:0030433|ubiquitin-dependent ERAD pathway;	GO:0005783|endoplasmic reticulum;GO:0005788|endoplasmic reticulum lumen;	GO:0016491|oxidoreductase activity;GO:0050660|flavin adenine dinucleotide binding;	.	.
ENSMUSG00000017002	24.0919	24.9411	28.1626	6.45583	6.2254	6.67521	3.82513	1.93551	3.02376e-36	7.96078e-34	up	yes	Slpi	protein_coding	chr2:164354070-164389095:-	gi|6755574|ref|NP_035544.1|	661	5e-84	antileukoproteinase precursor [Mus musculus]	gi|227430325|ref|NM_011414.3|	876	0	Mus musculus secretory leukocyte peptidase inhibitor (Slpi), mRNA	P97430	259	2e-85	Antileukoproteinase	.	.	.	.	pfam00095	WAP	WAP-type (Whey Acidic Protein) 'four-disulfide core'.	GO:0002376|immune system process;GO:0006955|immune response;GO:0010466|negative regulation of peptidase activity;GO:0019731|antibacterial humoral response;GO:0032091|negative regulation of protein binding;GO:0032496|response to lipopolysaccharide;GO:0035821|modification of morphology or physiology of other organism;GO:0042742|defense response to bacterium;GO:0045071|negative regulation of viral g…	GO:0005576|extracellular region;GO:0005615|extracellular space;GO:0005794|Golgi apparatus;	GO:0003677|DNA binding;GO:0003729|mRNA binding;GO:0004866|endopeptidase inhibitor activity;GO:0004867|serine-type endopeptidase inhibitor activity;GO:0005515|protein binding;GO:0019899|enzyme binding;GO:0030414|peptidase inhibitor activity;	K23638	SLPI, WFDC4; antileukoproteinase
ENSMUSG00000017167	1.38789	1.19113	1.24465	0.406795	0.30349	0.430947	3.20913	1.68218	3.78643e-09	9.06245e-08	up	yes	Cntnap1	protein_coding	chr11:101170523-101190724:+	gi|148671949|gb|EDL03896.1|	6964	0	contactin associated protein 1, isoform CRA_a, partial [Mus musculus]	gi|116063559|ref|NM_016782.2|	5360	0	Mus musculus contactin associated protein-like 1 (Cntnap1), mRNA	O54991	2629	0	Contactin-associated protein 1	.	.	.	.	pfam02210	Laminin_G_2	Laminin G domain. This family includes the Thrombospondin N-terminal-like domain, a Laminin G subfamily.	GO:0002175|protein localization to paranode region of axon;GO:0007010|cytoskeleton organization;GO:0007155|cell adhesion;GO:0019227|neuronal action potential propagation;GO:0022010|central nervous system myelination;GO:0022011|myelination in peripheral nervous system;GO:0030913|paranodal junction assembly;GO:0031175|neuron projection development;GO:0048812|neuron projection morphogenesis;GO:00508…	GO:0005886|plasma membrane;GO:0005918|septate junction;GO:0016020|membrane;GO:0016021|integral component of membrane;GO:0030054|cell junction;GO:0030424|axon;GO:0033270|paranode region of axon;GO:0043209|myelin sheath;	GO:0017124|SH3 domain binding;	K07379	CNTNAP1; contactin associated protein 1
ENSMUSG00000017314	4.5539	4.84351	4.54996	2.99859	2.6261	2.07751	1.73915	0.798382	5.29053e-07	8.00856e-06	up	yes	Mpp2	protein_coding	chr11:102057015-102088515:-	gi|7710062|ref|NP_057904.1|	2938	0	MAGUK p55 subfamily member 2 [Mus musculus]	gi|215599232|ref|NM_016695.3|	4087	0	Mus musculus membrane protein, palmitoylated 2 (MAGUK p55 subfamily member 2) (Mpp2), mRNA	Q9WV34	1136	0	MAGUK p55 subfamily member 2	YDR454c	95.1	1e-20	COG0194	pfam00625	Guanylate_kin	Guanylate kinase.	GO:0051260|protein homooligomerization;GO:0060079|excitatory postsynaptic potential;GO:0060291|long-term synaptic potentiation;	GO:0005737|cytoplasm;GO:0005856|cytoskeleton;GO:0014069|postsynaptic density;GO:0016020|membrane;GO:0030054|cell junction;GO:0032590|dendrite membrane;GO:0042995|cell projection;GO:0043197|dendritic spine;GO:0043198|dendritic shaft;GO:0045202|synapse;GO:0098685|Schaffer collateral - CA1 synapse;GO:0098978|glutamatergic synapse;GO:0099031|anchored component of postsynaptic density membrane;	GO:0005515|protein binding;GO:0030165|PDZ domain binding;GO:0044325|ion channel binding;GO:0098919|structural constituent of postsynaptic density;	K24048	MPP2_6; MAGUK p55 subfamily member 2/6
ENSMUSG00000017390	3.89467	3.52761	3.98174	2.05996	2.66658	2.45707	1.52058	0.604619	0.0016569	0.00890602	up	yes	Aldoc	protein_coding	chr11:78322968-78327781:+	gi|537141321|gb|ERE67891.1|	1969	0	sperm-associated antigen 5 [Cricetulus griseus]	gi|742670580|ref|NM_001303423.1|	2681	0	Mus musculus aldolase C, fructose-bisphosphate (Aldoc), transcript variant 2, mRNA	P05063	751	0	Fructose-bisphosphate aldolase C	mlr3754	335	3e-105	COG3588	pfam00274	Glycolytic	Fructose-bisphosphate aldolase class-I.	GO:0006096|glycolytic process;GO:0006915|apoptotic process;GO:0007568|aging;GO:0030388|fructose 1,6-bisphosphate metabolic process;	GO:0005737|cytoplasm;GO:0005739|mitochondrion;GO:0005829|cytosol;GO:0030424|axon;	GO:0003824|catalytic activity;GO:0004332|fructose-bisphosphate aldolase activity;GO:0008092|cytoskeletal protein binding;GO:0016829|lyase activity;GO:0042802|identical protein binding;GO:0044877|protein-containing complex binding;	K01623	ALDO; fructose-bisphosphate aldolase, class I [EC:4.1.2.13]
ENSMUSG00000017466	104.116	102.768	102.625	158.763	153.697	152.047	0.638861	-0.646425	9.10745e-39	2.77922e-36	down	yes	Timp2	protein_coding	chr11:118301069-118355740:-	gi|11464979|ref|NP_068824.1|	1048	5e-130	metalloproteinase inhibitor 2 precursor [Rattus norvegicus]	gi|26099989|dbj|AK081522.1|	3684	0	Mus musculus 16 days embryo head cDNA, RIKEN full-length enriched library, clone:C130030K05 product:tissue inhibitor of metalloproteinase 2, full insert sequence	P30121	408	2e-131	Metalloproteinase inhibitor 2	.	.	.	.	pfam00965	TIMP	Tissue inhibitor of metalloproteinase. Members of this family are common in extracellular regions of vertebrate species	GO:0008285|negative regulation of cell proliferation;GO:0009725|response to hormone;GO:0010033|response to organic substance;GO:0010466|negative regulation of peptidase activity;GO:0010951|negative regulation of endopeptidase activity;GO:0032487|regulation of Rap protein signal transduction;GO:0034097|response to cytokine;GO:0043408|regulation of MAPK cascade;GO:0043410|positive regulation of MAP…	GO:0005576|extracellular region;GO:0005604|basement membrane;GO:0005615|extracellular space;GO:0009986|cell surface;GO:0030426|growth cone;GO:0031012|extracellular matrix;GO:0043005|neuron projection;GO:0043025|neuronal cell body;	GO:0002020|protease binding;GO:0004857|enzyme inhibitor activity;GO:0005178|integrin binding;GO:0008047|enzyme activator activity;GO:0008191|metalloendopeptidase inhibitor activity;GO:0008270|zinc ion binding;GO:0030414|peptidase inhibitor activity;GO:0046872|metal ion binding;	K22583	TIMP2; metalloproteinase inhibitor 2
ENSMUSG00000017724	20.3525	16.8349	18.11	8.15665	9.6273	7.11438	2.12918	1.0903	2.08603e-19	1.89251e-17	up	yes	Etv4	protein_coding	chr11:101769742-101785371:-	gi|148702120|gb|EDL34067.1|	2829	0	ets variant gene 4 (E1A enhancer binding protein, E1AF), isoform CRA_b, partial [Mus musculus]	gi|939467206|ref|NM_001316365.1|	2333	0	Mus musculus ets variant 4 (Etv4), transcript variant 1, mRNA	P28322	958	0	ETS translocation variant 4	.	.	.	.	pfam04621	ETS_PEA3_N	PEA3 subfamily ETS-domain transcription factor N terminal domain. The N terminus of the PEA3 transcription factors is implicated in transactivation and in inhibition of DNA binding. Transactivation is potentiated by activation of the Ras/MAP kinase and protein kinase A signalling cascades. The N terminal region contains conserved MAP kinase phosphorylation sites.	GO:0006355|regulation of transcription, DNA-templated;GO:0006357|regulation of transcription by RNA polymerase II;GO:0008045|motor neuron axon guidance;GO:0010628|positive regulation of gene expression;GO:0030154|cell differentiation;GO:0033600|negative regulation of mammary gland epithelial cell proliferation;GO:0045618|positive regulation of keratinocyte differentiation;GO:0045893|positive regu…	GO:0005622|intracellular;GO:0005634|nucleus;GO:0005694|chromosome;GO:0005730|nucleolus;	GO:0000978|RNA polymerase II proximal promoter sequence-specific DNA binding;GO:0000981|DNA-binding transcription factor activity, RNA polymerase II-specific;GO:0001228|DNA-binding transcription activator activity, RNA polymerase II-specific;GO:0003677|DNA binding;GO:0003700|DNA-binding transcription factor activity;GO:0043565|sequence-specific DNA binding;GO:1990837|sequence-specific double-stra…	K15592	ETV4; ets translocation variant 4
ENSMUSG00000018102	36.1573	35.5858	38.4615	11.1123	6.84822	8.88227	3.94166	1.9788	2.36926e-39	7.95302e-37	up	yes	H2bc4	protein_coding	chr13:23684199-23692908:+	gi|593719061|ref|XP_007105889.1|	477	3e-55	PREDICTED: histone H2B type 1-like [Physeter catodon]	gi|354795186|gb|JN959687.1|	733	0	Mus musculus targeted KO-first, conditional ready, lacZ-tagged mutant allele Hfe:tm1a(EUCOMM)Wtsi; transgenic	Q5R893	187	1e-56	Histone H2B type 1	.	.	.	.	pfam00125	Histone	Core histone H2A/H2B/H3/H4.	GO:0006334|nucleosome assembly;	.	GO:0003677|DNA binding;	K11252	H2B; histone H2B
ENSMUSG00000018166	0.708209	0.760982	0.933313	0.372432	0.533479	0.409156	1.75301	0.809832	0.0098208	0.0383771	up	yes	Erbb3	protein_coding	chr10:128567523-128589652:-	gi|61098019|ref|NP_034283.1|	6601	0	receptor tyrosine-protein kinase erbB-3 precursor [Mus musculus]	gi|76780075|gb|BC106091.1|	4893	0	Mus musculus v-erb-b2 erythroblastic leukemia viral oncogene homolog 3 (avian), mRNA (cDNA clone MGC:117742 IMAGE:30844039), complete cds	Q61526	2517	0	Receptor tyrosine-protein kinase erbB-3	.	.	.	.	pfam07714	Pkinase_Tyr	Protein tyrosine kinase.	GO:0003197|endocardial cushion development;GO:0006468|protein phosphorylation;GO:0007162|negative regulation of cell adhesion;GO:0007165|signal transduction;GO:0007169|transmembrane receptor protein tyrosine kinase signaling pathway;GO:0007173|epidermal growth factor receptor signaling pathway;GO:0007275|multicellular organism development;GO:0007399|nervous system development;GO:0007422|periphera…	GO:0005615|extracellular space;GO:0005634|nucleus;GO:0005887|integral component of plasma membrane;GO:0009925|basal plasma membrane;GO:0016020|membrane;GO:0016021|integral component of membrane;GO:0016323|basolateral plasma membrane;GO:0016324|apical plasma membrane;GO:0016328|lateral plasma membrane;GO:0038143|ERBB3:ERBB2 complex;GO:0043235|receptor complex;GO:0045211|postsynaptic membrane;	GO:0000166|nucleotide binding;GO:0004672|protein kinase activity;GO:0004714|transmembrane receptor protein tyrosine kinase activity;GO:0005515|protein binding;GO:0005524|ATP binding;GO:0016301|kinase activity;GO:0016740|transferase activity;GO:0019838|growth factor binding;GO:0030296|protein tyrosine kinase activator activity;GO:0031625|ubiquitin protein ligase binding;GO:0038131|neuregulin recep…	K05084	ERBB3, HER3; receptor tyrosine-protein kinase erbB-3 [EC:2.7.10.1]
ENSMUSG00000018334	5.55359	5.12859	4.36605	3.04923	3.25324	2.98026	1.55292	0.634985	5.02303e-07	7.65542e-06	up	yes	Ksr1	protein_coding	chr11:79013440-79146407:-	gi|7305215|ref|NP_038599.1|	4015	0	kinase suppressor of Ras 1 [Mus musculus]	gi|142344125|ref|NM_013571.2|	4081	0	Mus musculus kinase suppressor of ras 1 (Ksr1), mRNA	Q61097	1551	0	Kinase suppressor of Ras 1	.	.	.	.	pfam13543	KSR1-SAM	SAM like domain present in kinase suppressor RAS 1.	GO:0007165|signal transduction;GO:0007265|Ras protein signal transduction;GO:0016310|phosphorylation;GO:0019933|cAMP-mediated signaling;GO:0035556|intracellular signal transduction;GO:0042127|regulation of cell proliferation;GO:0043405|regulation of MAP kinase activity;GO:0043410|positive regulation of MAPK cascade;	GO:0005737|cytoplasm;GO:0005783|endoplasmic reticulum;GO:0005886|plasma membrane;GO:0016020|membrane;GO:0032991|protein-containing complex;GO:0042995|cell projection;	GO:0000166|nucleotide binding;GO:0004672|protein kinase activity;GO:0004674|protein serine/threonine kinase activity;GO:0005078|MAP-kinase scaffold activity;GO:0005515|protein binding;GO:0005524|ATP binding;GO:0008022|protein C-terminus binding;GO:0016301|kinase activity;GO:0016740|transferase activity;GO:0019901|protein kinase binding;GO:0031434|mitogen-activated protein kinase kinase binding;GO…	K14958	KSR1; kinase suppressor of Ras 1
ENSMUSG00000018427	1.69741	1.78109	1.42781	0.708792	0.985857	0.972145	1.76069	0.81614	0.00106744	0.00621262	up	yes	Ypel2	protein_coding	chr11:86936425-86993707:-	gi|533160359|ref|XP_005394044.1|	835	3e-99	PREDICTED: protein yippee-like 2 [Chinchilla lanigera]	gi|115496192|ref|NM_001005341.3|	4847	0	Mus musculus yippee-like 2 (Drosophila) (Ypel2), mRNA	Q5RDN9	254	3e-76	Protein yippee-like 2	.	.	.	.	pfam03226	Yippee-Mis18	Yippee zinc-binding/DNA-binding /Mis18, centromere assembly. This family includes both Yippee-type proteins and Mis18 kinetochore proteins. Yippee are putative zinc-binding/DNA-binding proteins. Mis18 are proteins involved in the priming of centromeres for recruiting CENP-A. Mis18-alpha and beta form part of a small complex with Mis18-binding protein. Mis18-alpha is found to interact with DNA de-…	GO:0008150|biological_process;	GO:0005575|cellular_component;GO:0005634|nucleus;	GO:0003674|molecular_function;GO:0046872|metal ion binding;	.	.
ENSMUSG00000018470	3.87163	3.76655	4.26141	2.00724	2.21553	2.62657	1.66405	0.734698	0.00033272	0.00231593	up	yes	Kcnab3	protein_coding	chr11:69326258-69333042:+	gi|226823214|ref|NP_034729.3|	1837	0	voltage-gated potassium channel subunit beta-3 [Mus musculus]	gi|226823213|ref|NM_010599.4|	2537	0	Mus musculus potassium voltage-gated channel, shaker-related subfamily, beta member 3 (Kcnab3), mRNA	Q63494	691	0	Voltage-gated potassium channel subunit beta-3	TM0313	281	7e-86	COG0667	pfam00248	Aldo_ket_red	Aldo/keto reductase family. This family includes a number of K+ ion channel beta chain regulatory domains - these are reported to have oxidoreductase activity.	GO:0006811|ion transport;GO:0006813|potassium ion transport;GO:0034765|regulation of ion transmembrane transport;GO:1901379|regulation of potassium ion transmembrane transport;	GO:0005737|cytoplasm;GO:0008076|voltage-gated potassium channel complex;GO:0016021|integral component of membrane;	GO:0004033|aldo-keto reductase (NADP) activity;GO:0005244|voltage-gated ion channel activity;GO:0005249|voltage-gated potassium channel activity;GO:0005515|protein binding;GO:0015459|potassium channel regulator activity;GO:0044325|ion channel binding;GO:0047834|D-threo-aldose 1-dehydrogenase activity;	K04884	KCNAB3; potassium voltage-gated channel Shaker-related subfamily A, beta member 3
ENSMUSG00000018659	3.94289	3.8458	4.21864	2.09374	2.65774	2.50056	1.58649	0.665839	0.000741535	0.00456096	up	yes	Pnpo	protein_coding	chr11:96937825-96943986:-	gi|148684106|gb|EDL16053.1|	778	7e-95	pyridoxine 5'-phosphate oxidase, isoform CRA_a, partial [Mus musculus]	gi|26094405|dbj|AK051228.1|	2570	0	Mus musculus 12 days embryo spinal ganglion cDNA, RIKEN full-length enriched library, clone:D130019H18 product:hypothetical Pyridoxamine 5'-phosphate oxidase family protein, full insert sequence	Q91XF0	294	6e-91	Pyridoxine-5'-phosphate oxidase	SPAC1093.02	124	2e-30	COG0259	pfam10590	PNPOx_C	Pyridoxine 5'-phosphate oxidase C-terminal dimerization region. Pyridoxine 5'-phosphate oxidase (PNPOx) catalyses the terminal step in the biosynthesis of pyridoxal 5'-phosphate (PLP), a cofactor used by many enzymes involved in amino acid metabolizm. The enzyme oxidizes either the 4'-hydroxyl group of pyridoxine 5'-phosphate (PNP) or the 4'-primary amine of pyridoxamine 5'-phosphate (PMP) to an …	GO:0008615|pyridoxine biosynthetic process;GO:0042823|pyridoxal phosphate biosynthetic process;	.	GO:0004733|pyridoxamine-phosphate oxidase activity;GO:0010181|FMN binding;GO:0016491|oxidoreductase activity;GO:0016638|oxidoreductase activity, acting on the CH-NH2 group of donors;GO:0030170|pyridoxal phosphate binding;GO:0042803|protein homodimerization activity;	K00275	pdxH, PNPO; pyridoxamine 5'-phosphate oxidase [EC:1.4.3.5]
ENSMUSG00000018821	86.4741	72.4385	69.4615	43.2037	52.3361	35.5055	1.67113	0.740824	4.02044e-10	1.17099e-08	up	yes	Avpi1	protein_coding	chr19:42123273-42129059:-	gi|564333748|ref|XP_006231445.1|	800	2e-102	PREDICTED: arginine vasopressin-induced protein 1 isoform X1 [Rattus norvegicus]	gi|158508446|ref|NM_027106.4|	976	0	Mus musculus arginine vasopressin-induced 1 (Avpi1), mRNA	Q9D7H4	265	8e-87	Arginine vasopressin-induced protein 1	.	.	.	.	pfam15063	TC1	Thyroid cancer protein 1. Thyroid cancer protein 1 (TC1) is thought to decrease in apoptosis and increase cell proliferation. It is found to be expressed in thyroid papillary carcinoma. This suggests its importance in thyroid cancer. The molecular mechanism of TC1, involves up-regulating cell signalling through ERK-1/2 signalling pathway and it positively regulates transition between the G1 and S…	GO:0007049|cell cycle;GO:0043410|positive regulation of MAPK cascade;	GO:0005575|cellular_component;	GO:0003674|molecular_function;	.	.
ENSMUSG00000018983	7.58358	7.15365	7.48906	3.53385	3.90055	4.20643	1.82879	0.87089	1.50544e-12	6.39668e-11	up	yes	E2f2	protein_coding	chr4:136172394-136196057:+	gi|148697999|gb|EDL29946.1|	2610	0	E2F transcription factor 2, isoform CRA_a, partial [Mus musculus]	gi|766944260|ref|NM_177733.7|	4739	0	Mus musculus E2F transcription factor 2 (E2f2), transcript variant 1, mRNA	P56931	793	0	Transcription factor E2F2	.	.	.	.	pfam02319	E2F_TDP	E2F/DP family winged-helix DNA-binding domain. This family contains the transcription factor E2F and its dimerization partners TDP1 and TDP2, which stimulate E2F-dependent transcription. E2F binds to DNA as a homodimer or as a heterodimer in association with TDP1/2, the heterodimer having increased binding efficiency. The crystal structure of an E2F4-DP2-DNA complex shows that the DNA-binding dom…	GO:0006355|regulation of transcription, DNA-templated;GO:0006357|regulation of transcription by RNA polymerase II;GO:0007049|cell cycle;GO:0045944|positive regulation of transcription by RNA polymerase II;GO:0051726|regulation of cell cycle;GO:0072332|intrinsic apoptotic signaling pathway by p53 class mediator;GO:1903671|negative regulation of sprouting angiogenesis;GO:1990086|lens fiber cell apo…	GO:0005634|nucleus;GO:0005667|transcription factor complex;GO:0090575|RNA polymerase II transcription factor complex;	GO:0000977|RNA polymerase II regulatory region sequence-specific DNA binding;GO:0000978|RNA polymerase II proximal promoter sequence-specific DNA binding;GO:0000981|DNA-binding transcription factor activity, RNA polymerase II-specific;GO:0000987|proximal promoter sequence-specific DNA binding;GO:0001228|DNA-binding transcription activator activity, RNA polymerase II-specific;GO:0003677|DNA bindin…	K09389	E2F2; transcription factor E2F2
ENSMUSG00000019102	21.334	21.9912	21.3818	4.96106	6.13309	5.64943	3.70265	1.88856	1.26841e-46	6.08249e-44	up	yes	Aldh3a1	protein_coding	chr11:61207537-61218421:+	gi|163310769|ref|NP_031462.2|	2444	0	aldehyde dehydrogenase, dimeric NADP-preferring [Mus musculus]	gi|163310768|ref|NM_007436.2|	1726	0	Mus musculus aldehyde dehydrogenase family 3, subfamily A1 (Aldh3a1), transcript variant 1, mRNA	P47739	946	0	Aldehyde dehydrogenase, dimeric NADP-preferring	alr3672	459	2e-155	COG1012	pfam00171	Aldedh	Aldehyde dehydrogenase family. This family of dehydrogenases act on aldehyde substrates. Members use NADP as a cofactor. The family includes the following members: The prototypical members are the aldehyde dehydrogenases EC:1.2.1.3. Succinate-semialdehyde dehydrogenase EC:1.2.1.16. Lactaldehyde dehydrogenase EC:1.2.1.22. Benzaldehyde dehydrogenase EC:1.2.1.28. Methylmalonate-semialdehyde dehydrog…	GO:0001666|response to hypoxia;GO:0006081|cellular aldehyde metabolic process;GO:0008284|positive regulation of cell proliferation;GO:0009410|response to xenobiotic stimulus;GO:0014070|response to organic cyclic compound;GO:0051384|response to glucocorticoid;GO:0051591|response to cAMP;	GO:0005737|cytoplasm;GO:0005783|endoplasmic reticulum;GO:0005829|cytosol;GO:0005886|plasma membrane;GO:0016021|integral component of membrane;	GO:0004028|3-chloroallyl aldehyde dehydrogenase activity;GO:0004029|aldehyde dehydrogenase (NAD) activity;GO:0004030|aldehyde dehydrogenase [NAD(P)+] activity;GO:0008106|alcohol dehydrogenase (NADP+) activity;GO:0016491|oxidoreductase activity;GO:0016620|oxidoreductase activity, acting on the aldehyde or oxo group of donors, NAD or NADP as acceptor;GO:0018479|benzaldehyde dehydrogenase (NAD+) act…	K00129	ALDH3; aldehyde dehydrogenase (NAD(P)+) [EC:1.2.1.5]
ENSMUSG00000019122	0.50661	0.730257	0.921972	1.52068	1.56928	1.33958	0.469654	-1.09033	0.00110338	0.00638856	down	yes	Ccl9	protein_coding	chr11:83572919-83578636:-	gi|6755434|ref|NP_035468.1|	654	1e-76	C-C motif chemokine 9 precursor [Mus musculus]	gi|85540457|ref|NM_011338.2|	3006	0	Mus musculus chemokine (C-C motif) ligand 9 (Ccl9), mRNA	P51670	256	4e-78	C-C motif chemokine 9	.	.	.	.	pfam00048	IL8	Small cytokines (intecrine/chemokine), interleukin-8 like. Includes a number of secreted growth factors and interferons involved in mitogenic, chemotactic, and inflammatory activity. Structure contains two highly conserved disulfide bonds.	GO:0002548|monocyte chemotaxis;GO:0006935|chemotaxis;GO:0006954|inflammatory response;GO:0006955|immune response;GO:0007186|G protein-coupled receptor signaling pathway;GO:0030593|neutrophil chemotaxis;GO:0043547|positive regulation of GTPase activity;GO:0045662|negative regulation of myoblast differentiation;GO:0048247|lymphocyte chemotaxis;GO:0070098|chemokine-mediated signaling pathway;GO:0070…	GO:0005576|extracellular region;GO:0005615|extracellular space;	GO:0005125|cytokine activity;GO:0008009|chemokine activity;GO:0031726|CCR1 chemokine receptor binding;GO:0042056|chemoattractant activity;GO:0048020|CCR chemokine receptor binding;	K22671	CCL9; C-C motif chemokine 9
ENSMUSG00000019194	3.12169	2.35711	2.84474	1.24542	2.26352	0.718792	1.88937	0.917909	0.0111581	0.0425141	up	yes	Scn1b	protein_coding	chr7:31116524-31127003:-	gi|148692003|gb|EDL23950.1|	1014	2e-131	sodium channel, voltage-gated, type I, beta, isoform CRA_a, partial [Mus musculus]	gi|31981505|ref|NM_011322.2|	1515	0	Mus musculus sodium channel, voltage-gated, type I, beta (Scn1b), mRNA	P97952	348	1e-115	Sodium channel subunit beta-1	.	.	.	.	pfam00047	ig	Immunoglobulin domain. Members of the immunoglobulin superfamily are found in hundreds of proteins of different functions. Examples include antibodies, the giant muscle kinase titin and receptor tyrosine kinases. Immunoglobulin-like domains may be involved in protein-protein and protein-ligand interactions. The Pfam alignments do not include the first and last strand of the immunoglobulin-like do…	GO:0002028|regulation of sodium ion transport;GO:0006811|ion transport;GO:0006814|sodium ion transport;GO:0007411|axon guidance;GO:0010765|positive regulation of sodium ion transport;GO:0010976|positive regulation of neuron projection development;GO:0019227|neuronal action potential propagation;GO:0021966|corticospinal neuron axon guidance;GO:0034765|regulation of ion transmembrane transport;GO:0…	GO:0001518|voltage-gated sodium channel complex;GO:0005886|plasma membrane;GO:0005887|integral component of plasma membrane;GO:0014704|intercalated disc;GO:0016020|membrane;GO:0016021|integral component of membrane;GO:0030315|T-tubule;GO:0033268|node of Ranvier;GO:0034706|sodium channel complex;GO:0042995|cell projection;	GO:0005244|voltage-gated ion channel activity;GO:0005248|voltage-gated sodium channel activity;GO:0005272|sodium channel activity;GO:0005515|protein binding;GO:0017080|sodium channel regulator activity;GO:0019871|sodium channel inhibitor activity;GO:0044325|ion channel binding;GO:0086006|voltage-gated sodium channel activity involved in cardiac muscle cell action potential;GO:0086062|voltage-gate…	K04845	SCN1B; voltage-gated sodium channel type I beta
ENSMUSG00000019433	93.2994	75.0466	74.049	48.0334	55.4391	36.9741	1.65556	0.727322	0.000151517	0.00117123	up	yes	Gipc1	protein_coding	chr8:83652677-83664694:+	gi|564395025|ref|XP_006255373.1|	1535	0	PREDICTED: PDZ domain-containing protein GIPC1 isoform X2 [Rattus norvegicus]	gi|24475640|ref|NM_018771.3|	1521	0	Mus musculus GIPC PDZ domain containing family, member 1 (Gipc1), mRNA	Q9Z0G0	582	0	PDZ domain-containing protein GIPC1	.	.	.	.	pfam00595	PDZ	PDZ domain (Also known as DHR or GLGF). PDZ domains are found in diverse signaling proteins.	GO:0006605|protein targeting;GO:0007186|G protein-coupled receptor signaling pathway;GO:0007268|chemical synaptic transmission;GO:0014047|glutamate secretion;GO:0030511|positive regulation of transforming growth factor beta receptor signaling pathway;GO:0031647|regulation of protein stability;GO:0032435|negative regulation of proteasomal ubiquitin-dependent protein catabolic process;GO:0032467|po…	GO:0005737|cytoplasm;GO:0005829|cytosol;GO:0005903|brush border;GO:0005938|cell cortex;GO:0008021|synaptic vesicle;GO:0012506|vesicle membrane;GO:0016020|membrane;GO:0030139|endocytic vesicle;GO:0031410|cytoplasmic vesicle;GO:0043197|dendritic spine;GO:0043198|dendritic shaft;GO:0098685|Schaffer collateral - CA1 synapse;GO:0098793|presynapse;GO:0098794|postsynapse;GO:0098978|glutamatergic synapse;	GO:0003779|actin binding;GO:0005096|GTPase activator activity;GO:0005102|signaling receptor binding;GO:0005515|protein binding;GO:0017022|myosin binding;GO:0030165|PDZ domain binding;GO:0042802|identical protein binding;	K20056	GIPC, SEMCAP; PDZ domain-containing protein GIPC
ENSMUSG00000019773	14.0095	12.5708	14.0486	21.6635	21.2216	22.05	0.599599	-0.737931	7.90654e-12	3.05061e-10	down	yes	Fbxo5	protein_coding	chr10:5799160-5805600:-	gi|110225374|ref|NP_080271.2|	2242	0	F-box only protein 5 [Mus musculus]	gi|110225373|ref|NM_025995.2|	1805	0	Mus musculus F-box protein 5 (Fbxo5), mRNA	Q7TSG3	868	0	F-box only protein 5	.	.	.	.	pfam01485	IBR	IBR domain. The IBR (In Between Ring fingers) domain is often found to occur between pairs of ring fingers (pfam00097). This domain has also been called the C6HC domain and DRIL (for double RING finger linked) domain. Proteins that contain two Ring fingers and an IBR domain (these proteins are also termed RBR family proteins) are thought to exist in all eukaryotic organisms. RBR family members pl…	GO:0001556|oocyte maturation;GO:0006275|regulation of DNA replication;GO:0007049|cell cycle;GO:0007057|spindle assembly involved in female meiosis I;GO:0007088|regulation of mitotic nuclear division;GO:0007346|regulation of mitotic cell cycle;GO:0008284|positive regulation of cell proliferation;GO:0010971|positive regulation of G2/M transition of mitotic cell cycle;GO:0016050|vesicle organization…	GO:0005634|nucleus;GO:0005654|nucleoplasm;GO:0005737|cytoplasm;GO:0005819|spindle;GO:0005856|cytoskeleton;GO:0072687|meiotic spindle;	GO:0005515|protein binding;GO:0010997|anaphase-promoting complex binding;GO:0019901|protein kinase binding;GO:0046872|metal ion binding;GO:1990948|ubiquitin ligase inhibitor activity;	K10292	FBXO5, EMI1; F-box protein 5
ENSMUSG00000019850	2.24665	2.19934	2.18652	3.049	4.19472	3.71787	0.579756	-0.786481	8.48778e-08	1.56331e-06	down	yes	Tnfaip3	protein_coding	chr10:19000910-19015657:-	gi|261862305|ref|NP_001159874.1|	1735	0	tumor necrosis factor alpha-induced protein 3 isoform 2 [Mus musculus]	gi|29571140|gb|BC050259.1|	6199	0	Mus musculus tumor necrosis factor, alpha-induced protein 3, mRNA (cDNA clone IMAGE:6494421), with apparent retained intron	Q60769	671	0	Tumor necrosis factor alpha-induced protein 3	.	.	.	.	pfam02338	OTU	OTU-like cysteine protease. This family is comprised of a group of predicted cysteine proteases, homologous to the Ovarian tumor (OTU) gene in Drosophila. Members include proteins from eukaryotes, viruses and pathogenic bacterium. The conserved cysteine and histidine, and possibly the aspartate, represent the catalytic residues in this putative group of proteases.	GO:0001922|B-1 B cell homeostasis;GO:0002237|response to molecule of bacterial origin;GO:0002315|marginal zone B cell differentiation;GO:0002632|negative regulation of granuloma formation;GO:0002634|regulation of germinal center formation;GO:0002637|regulation of immunoglobulin production;GO:0002677|negative regulation of chronic inflammatory response;GO:0006508|proteolysis;GO:0006915|apoptotic p…	GO:0005634|nucleus;GO:0005737|cytoplasm;GO:0005764|lysosome;	GO:0002020|protease binding;GO:0003677|DNA binding;GO:0003824|catalytic activity;GO:0004842|ubiquitin-protein transferase activity;GO:0004843|thiol-dependent ubiquitin-specific protease activity;GO:0005515|protein binding;GO:0008022|protein C-terminus binding;GO:0008233|peptidase activity;GO:0008234|cysteine-type peptidase activity;GO:0008270|zinc ion binding;GO:0016740|transferase activity;GO:00…	K11859	TNFAIP3, A20, OTUD7C; tumor necrosis factor, alpha-induced protein 3 [EC:3.4.19.12]
ENSMUSG00000019854	10.0867	9.47398	10.502	17.9599	15.933	17.3545	0.562415	-0.830293	4.48566e-22	4.9776e-20	down	yes	Reps1	protein_coding	chr10:18055861-18125155:+	gi|56270107|gb|AAH87547.1|	1396	7e-176	Reps1 protein [Mus musculus]	gi|26334832|dbj|AK041967.1|	3098	0	Mus musculus 3 days neonate thymus cDNA, RIKEN full-length enriched library, clone:A630049G04 product:RalBP1 associated Eps domain containing protein, full insert sequence	O54916	542	2e-176	RalBP1-associated Eps domain-containing protein 1	.	.	.	.	pfam12763	EF-hand_4	Cytoskeletal-regulatory complex EF hand. This is an efhand family from the N-terminal of actin cytoskeleton-regulatory complex END3 and similar proteins from fungi and closely related species.	GO:0006897|endocytosis;GO:0006898|receptor-mediated endocytosis;GO:0016197|endosomal transport;	GO:0005737|cytoplasm;GO:0005886|plasma membrane;GO:0005905|clathrin-coated pit;GO:0016020|membrane;	GO:0005509|calcium ion binding;GO:0005515|protein binding;GO:0017124|SH3 domain binding;GO:0046872|metal ion binding;	K20068	REPS; RalBP1-associated Eps domain-containing protein
ENSMUSG00000019929	0.176159	0.190445	0.111834	0.281444	0.427579	0.481865	0.3838	-1.38157	0.00405803	0.018713	down	yes	Dcn	protein_coding	chr10:97479609-97518143:+	gi|148689682|gb|EDL21629.1|	1320	1e-166	decorin, isoform CRA_b, partial [Mus musculus]	gi|37994512|gb|BC060126.1|	4692	0	Mus musculus decorin, mRNA (cDNA clone IMAGE:6409155), partial cds	P28654	498	3e-161	Decorin	alr0124_1	52.4	8e-06	COG4886	pfam13855	LRR_8	Leucine rich repeat.	GO:0010508|positive regulation of autophagy;GO:0010596|negative regulation of endothelial cell migration;GO:0014068|positive regulation of phosphatidylinositol 3-kinase signaling;GO:0016239|positive regulation of macroautophagy;GO:0016525|negative regulation of angiogenesis;GO:0019800|peptide cross-linking via chondroitin 4-sulfate glycosaminoglycan;GO:0045944|positive regulation of transcription…	GO:0005576|extracellular region;GO:0005589|collagen type VI trimer;GO:0005615|extracellular space;GO:0031012|extracellular matrix;GO:0062023|collagen-containing extracellular matrix;	GO:0005518|collagen binding;GO:0005539|glycosaminoglycan binding;GO:0030021|extracellular matrix structural constituent conferring compression resistance;GO:0047485|protein N-terminus binding;GO:0050840|extracellular matrix binding;	K04660	DCN; decorin
ENSMUSG00000019997	3.05542	3.4975	3.55995	10.1808	9.62236	10.5947	0.319417	-1.64649	1.54638e-29	2.66196e-27	down	yes	Ccn2	protein_coding	chr10:24595442-24598683:+	gi|171846283|ref|NP_034347.2|	1196	7e-154	connective tissue growth factor precursor [Mus musculus]	gi|51572074|gb|AC099695.15|	1953	0	Mus musculus chromosome 10, clone RP23-234P12, complete sequence	P29268	465	2e-155	Connective tissue growth factor	.	.	.	.	pfam00007	Cys_knot	Cystine-knot domain. The family comprises glycoprotein hormones and the C-terminal domain of various extracellular proteins. It is believed to be involved in disulfide-linked dimerization.	GO:0001502|cartilage condensation;GO:0001503|ossification;GO:0001525|angiogenesis;GO:0001894|tissue homeostasis;GO:0001934|positive regulation of protein phosphorylation;GO:0007155|cell adhesion;GO:0007160|cell-matrix adhesion;GO:0007165|signal transduction;GO:0007229|integrin-mediated signaling pathway;GO:0008284|positive regulation of cell proliferation;GO:0008543|fibroblast growth factor recep…	GO:0005576|extracellular region;GO:0005615|extracellular space;GO:0005801|cis-Golgi network;GO:0005829|cytosol;GO:0005938|cell cortex;GO:0031012|extracellular matrix;GO:0048471|perinuclear region of cytoplasm;	GO:0001968|fibronectin binding;GO:0005178|integrin binding;GO:0005520|insulin-like growth factor binding;GO:0008022|protein C-terminus binding;GO:0008083|growth factor activity;GO:0008201|heparin binding;	K06827	CTGF, CCN2, IGFBP8; connective tissue growth factor (insulin-like growth factor-binding protein 8)
ENSMUSG00000020032	4.91029	4.92978	4.32935	7.55481	9.1163	7.13909	0.570517	-0.809658	1.71095e-11	6.22572e-10	down	yes	Nuak1	protein_coding	chr10:84370905-84440597:-	gi|148689452|gb|EDL21399.1|	3227	0	ZNUAK family, SNF1-like kinase, 1, partial [Mus musculus]	gi|52138543|ref|NM_001004363.1|	5026	0	Mus musculus NUAK family, SNF1-like kinase, 1 (Nuak1), mRNA	Q641K5	1186	0	NUAK family SNF1-like kinase 1	.	.	.	.	pfam00069	Pkinase	Protein kinase domain.	GO:0006468|protein phosphorylation;GO:0006974|cellular response to DNA damage stimulus;GO:0007155|cell adhesion;GO:0016310|phosphorylation;GO:0030155|regulation of cell adhesion;GO:0035507|regulation of myosin-light-chain-phosphatase activity;GO:0035556|intracellular signal transduction;GO:0042149|cellular response to glucose starvation;GO:2000772|regulation of cellular senescence;	GO:0001650|fibrillar center;GO:0005634|nucleus;GO:0005654|nucleoplasm;GO:0005737|cytoplasm;GO:0015630|microtubule cytoskeleton;	GO:0000166|nucleotide binding;GO:0002039|p53 binding;GO:0004672|protein kinase activity;GO:0004674|protein serine/threonine kinase activity;GO:0005524|ATP binding;GO:0016301|kinase activity;GO:0016740|transferase activity;	K08800	NUAK; NUAK family, SNF1-like kinase [EC:2.7.11.1]
ENSMUSG00000020034	0.363232	0.741896	0.626679	0.238957	0.103723	0.163649	3.29892	1.72199	0.00260628	0.0129946	up	yes	Tcp11l2	protein_coding	chr10:84576626-84614359:+	gi|148689458|gb|EDL21405.1|	2438	0	t-complex 11 (mouse) like 2, isoform CRA_a, partial [Mus musculus]	gi|74222057|dbj|AK146035.1|	2702	0	Mus musculus 14 days pregnant adult female placenta cDNA, RIKEN full-length enriched library, clone:I530025H14 product:hypothetical T-complex 11/Serine-rich region profile containing protein, full insert sequence	.	.	.	.	.	.	.	.	pfam05794	Tcp11	T-complex protein 11. This family consists of several eukaryotic T-complex protein 11 (Tcp11) related sequences. Tcp11 is only expressed in fertile adult mammalian testes and is thought to be important in sperm function and fertility. The family also contains the yeast Sok1 protein which is known to suppress cyclic AMP-dependent protein kinase mutants.	GO:0007165|signal transduction;	GO:0005575|cellular_component;	GO:0003674|molecular_function;	K25628	TCP11; T-complex protein 11
ENSMUSG00000020044	5.15039	4.68183	4.85014	7.04299	7.28614	7.53886	0.643187	-0.636689	1.395e-11	5.13168e-10	down	yes	Timp3	protein_coding	chr10:86300372-86349506:+	gi|6755793|ref|NP_035725.1|	1117	5e-138	metalloproteinase inhibitor 3 precursor [Mus musculus]	gi|119637812|ref|NM_011595.2|	4681	0	Mus musculus tissue inhibitor of metalloproteinase 3 (Timp3), mRNA	P39876	434	2e-139	Metalloproteinase inhibitor 3	.	.	.	.	pfam00965	TIMP	Tissue inhibitor of metalloproteinase. Members of this family are common in extracellular regions of vertebrate species	GO:0009725|response to hormone;GO:0010033|response to organic substance;GO:0010466|negative regulation of peptidase activity;GO:0010951|negative regulation of endopeptidase activity;GO:0034097|response to cytokine;GO:0045861|negative regulation of proteolysis;GO:0051045|negative regulation of membrane protein ectodomain proteolysis;GO:0070373|negative regulation of ERK1 and ERK2 cascade;GO:007131…	GO:0005576|extracellular region;GO:0005604|basement membrane;GO:0005615|extracellular space;GO:0005737|cytoplasm;GO:0031012|extracellular matrix;	GO:0002020|protease binding;GO:0004857|enzyme inhibitor activity;GO:0008191|metalloendopeptidase inhibitor activity;GO:0030414|peptidase inhibitor activity;GO:0046872|metal ion binding;	K16866	TIMP3; metalloproteinase inhibitor 3
ENSMUSG00000020086	4.59326	3.27757	6.12361	2.64402	3.18071	2.91013	1.53604	0.619218	0.0110443	0.0421044	up	yes	Macroh2a2	protein_coding	chr10:61738665-61784147:-	gi|46250738|ref|NP_996883.1|	1652	0	core histone macro-H2A.2 [Mus musculus]	gi|26328448|dbj|AK032636.1|	1968	0	Mus musculus 10 days neonate cerebellum cDNA, RIKEN full-length enriched library, clone:6530401H03 product:MACROH2A2, full insert sequence	Q8CCK0	640	0	Core histone macro-H2A.2	SPCC622.08c	145	1e-39	COG5262	pfam01661	Macro	Macro domain. This domain is an ADP-ribose binding module. It is found in a number of otherwise unrelated proteins. It is found at the C-terminus of the macro-H2A histone protein. This domain is found in the non-structural proteins of several types of ssRNA viruses such as NSP3 from alphaviruses. This domain is also found on its own in a family of proteins from bacteria, archaebacteria, and eukar…	GO:0000122|negative regulation of transcription by RNA polymerase II;GO:0006325|chromatin organization;GO:0006334|nucleosome assembly;GO:0007420|brain development;GO:0007549|dosage compensation;GO:0045618|positive regulation of keratinocyte differentiation;GO:0045814|negative regulation of gene expression, epigenetic;GO:0071169|establishment of protein localization to chromatin;GO:1901837|negativ…	GO:0000785|chromatin;GO:0000786|nucleosome;GO:0001740|Barr body;GO:0005634|nucleus;GO:0005654|nucleoplasm;GO:0005694|chromosome;	GO:0000976|transcription regulatory region sequence-specific DNA binding;GO:0000977|RNA polymerase II regulatory region sequence-specific DNA binding;GO:0003677|DNA binding;GO:0031490|chromatin DNA binding;GO:0046982|protein heterodimerization activity;	K11251	H2A; histone H2A
ENSMUSG00000020092	8.08285	7.03764	6.3345	4.44652	4.23046	3.90798	1.63349	0.707961	9.98071e-08	1.80852e-06	up	yes	Pald1	protein_coding	chr10:61319656-61383530:-	gi|187951755|gb|AAI37696.1|	4134	0	X99384 protein [Mus musculus]	gi|171846273|ref|NM_013753.2|	4274	0	Mus musculus phosphatase domain containing, paladin 1 (Pald1), mRNA	P70261	1585	0	Paladin	.	.	.	.	pfam14566	PTPlike_phytase	Inositol hexakisphosphate. Inositol hexakisphosphate, often called phytate, is found in abundance in seeds and acting as an inorganic phosphate reservoir. Phytases are phosphatases that hydrolyze phytate to less-phosphorylated myo-inositol derivatives and inorganic phosphate. The active-site sequence (HCXXGXGR) of the phytase identified from the gut micro-organism Selenomonas ruminantium forms a …	.	GO:0005737|cytoplasm;GO:0005829|cytosol;	GO:0004725|protein tyrosine phosphatase activity;	.	.
ENSMUSG00000020098	14.9254	12.728	13.745	25.2302	23.657	20.7455	0.569817	-0.811429	3.78675e-07	5.94675e-06	down	yes	Pcbd1	protein_coding	chr10:61089331-61094324:+	gi|73587149|gb|AAI03435.1|	573	5e-71	PCBD1 protein [Bos taurus]	gi|575501585|ref|NM_025273.4|	789	0	Mus musculus pterin 4 alpha carbinolamine dehydratase/dimerization cofactor of hepatocyte nuclear factor 1 alpha (TCF1) 1 (Pcbd1), mRNA	P61458	218	2e-70	Pterin-4-alpha-carbinolamine dehydratase	RSc3356	113	3e-30	COG2154	pfam01329	Pterin_4a	Pterin 4 alpha carbinolamine dehydratase. Pterin 4 alpha carbinolamine dehydratase is also known as DCoH (dimerization cofactor of hepatocyte nuclear factor 1-alpha).	GO:0006558|L-phenylalanine metabolic process;GO:0006729|tetrahydrobiopterin biosynthetic process;GO:0043393|regulation of protein binding;GO:0045893|positive regulation of transcription, DNA-templated;	GO:0005634|nucleus;GO:0005654|nucleoplasm;GO:0005737|cytoplasm;GO:0005829|cytosol;	GO:0003713|transcription coactivator activity;GO:0004505|phenylalanine 4-monooxygenase activity;GO:0005515|protein binding;GO:0008124|4-alpha-hydroxytetrahydrobiopterin dehydratase activity;GO:0016829|lyase activity;GO:0042802|identical protein binding;	K01724	PCBD, phhB; 4a-hydroxytetrahydrobiopterin dehydratase [EC:4.2.1.96]
ENSMUSG00000020149	44.338	47.5143	49.5292	81.841	79.036	88.6738	0.543213	-0.880409	3.40008e-37	9.71336e-35	down	yes	Rab1a	protein_coding	chr11:20201432-20226856:+	gi|37360618|dbj|BAC98287.1|	1185	2e-152	mKIAA3012 protein [Mus musculus]	gi|74225423|dbj|AK152978.1|	2808	0	Mus musculus bone marrow macrophage cDNA, RIKEN full-length enriched library, clone:I830097D24 product:RAB1, member RAS oncogene family, full insert sequence	Q6NYB7	419	2e-138	Ras-related protein Rab-1A	.	.	.	.	pfam00071	Ras	Ras family. Includes sub-families Ras, Rab, Rac, Ral, Ran, Rap Ypt1 and more. Shares P-loop motif with GTP_EFTU, arf and myosin_head. See pfam00009 pfam00025, pfam00063. As regards Rab GTPases, these are important regulators of vesicle formation, motility and fusion. They share a fold in common with all Ras GTPases: this is a six-stranded beta-sheet surrounded by five alpha-helices.	GO:0000045|autophagosome assembly;GO:0006886|intracellular protein transport;GO:0006888|ER to Golgi vesicle-mediated transport;GO:0006897|endocytosis;GO:0006914|autophagy;GO:0007030|Golgi organization;GO:0015031|protein transport;GO:0016192|vesicle-mediated transport;GO:0016477|cell migration;GO:0019068|virion assembly;GO:0030252|growth hormone secretion;GO:0032402|melanosome transport;GO:0032757…	GO:0000139|Golgi membrane;GO:0005737|cytoplasm;GO:0005768|endosome;GO:0005769|early endosome;GO:0005783|endoplasmic reticulum;GO:0005789|endoplasmic reticulum membrane;GO:0005794|Golgi apparatus;GO:0012505|endomembrane system;GO:0016020|membrane;GO:0042470|melanosome;GO:0043025|neuronal cell body;	GO:0000166|nucleotide binding;GO:0003924|GTPase activity;GO:0005515|protein binding;GO:0005525|GTP binding;GO:0016787|hydrolase activity;	K07874	RAB1A; Ras-related protein Rab-1A
ENSMUSG00000020173	2.97731	3.27728	3.31975	4.83407	4.72139	5.12215	0.625784	-0.676264	1.65959e-09	4.29352e-08	down	yes	Cobl	protein_coding	chr11:12236608-12464960:-	gi|148708705|gb|EDL40652.1|	6230	0	cordon-bleu, isoform CRA_b, partial [Mus musculus]	gi|162135965|ref|NM_172496.3|	5615	0	Mus musculus cordon-bleu WH2 repeat (Cobl), transcript variant 1, mRNA	Q5NBX1	2399	0	Protein cordon-bleu	.	.	.	.	pfam09469	Cobl	Cordon-bleu ubiquitin-like domain. The Cordon-bleu protein domain is highly conserved among vertebrates. The sequence contains three repeated lysine, arginine, and proline-rich regions, the KKRAP motif. The exact function of the protein is unknown but it is thought to be involved in mid-brain neural tube closure. It is expressed specifically in the node. This domain has a ubiquitin-like fold.	GO:0000578|embryonic axis specification;GO:0001757|somite specification;GO:0001843|neural tube closure;GO:0001889|liver development;GO:0030036|actin cytoskeleton organization;GO:0030041|actin filament polymerization;GO:0030903|notochord development;GO:0033504|floor plate development;GO:0048565|digestive tract development;GO:0048669|collateral sprouting in absence of injury;GO:0051639|actin filame…	GO:0001726|ruffle;GO:0005737|cytoplasm;GO:0005856|cytoskeleton;GO:0005884|actin filament;GO:0005886|plasma membrane;GO:0005938|cell cortex;GO:0016020|membrane;GO:0030424|axon;GO:0030425|dendrite;GO:0042995|cell projection;GO:0043025|neuronal cell body;GO:0044294|dendritic growth cone;GO:0044295|axonal growth cone;GO:0048471|perinuclear region of cytoplasm;GO:1990357|terminal web;	GO:0003779|actin binding;GO:0003785|actin monomer binding;GO:0005515|protein binding;	K18623	COBL; protein cordon-bleu
ENSMUSG00000020189	4.9967	5.74303	5.42711	8.99333	8.91502	9.80198	0.559594	-0.837547	7.75917e-21	7.83326e-19	down	yes	Osbpl8	protein_coding	chr10:111164752-111297249:+	gi|51243034|ref|NP_780698.2|	4462	0	oxysterol-binding protein-related protein 8 isoform a [Mus musculus]	gi|568967540|ref|XM_006513637.1|	7167	0	PREDICTED: Mus musculus oxysterol binding protein-like 8 (Osbpl8), transcript variant X1, mRNA	B9EJ86	1723	0	Oxysterol-binding protein-related protein 8	.	.	.	.	pfam01237	Oxysterol_BP	Oxysterol-binding protein.	GO:0006869|lipid transport;GO:0010891|negative regulation of sequestering of triglyceride;GO:0015914|phospholipid transport;GO:0030336|negative regulation of cell migration;GO:0032148|activation of protein kinase B activity;GO:0045444|fat cell differentiation;GO:0046326|positive regulation of glucose import;GO:0046628|positive regulation of insulin receptor signaling pathway;GO:0051897|positive r…	GO:0005634|nucleus;GO:0005783|endoplasmic reticulum;GO:0005829|cytosol;GO:0016020|membrane;GO:0016021|integral component of membrane;GO:0031965|nuclear membrane;GO:0032541|cortical endoplasmic reticulum;GO:0043231|intracellular membrane-bounded organelle;	GO:0001786|phosphatidylserine binding;GO:0005515|protein binding;GO:0008289|lipid binding;GO:0015248|sterol transporter activity;GO:0015485|cholesterol binding;GO:0032934|sterol binding;GO:0070273|phosphatidylinositol-4-phosphate binding;	K22285	OSBPL8, ORP8; oxysterol-binding protein-related protein 8
ENSMUSG00000020211	32.943	26.4261	25.0788	17.3928	20.0169	14.3937	1.56269	0.644028	1.15649e-07	2.07815e-06	up	yes	Sf3a2	protein_coding	chr10:80798198-80804924:+	gi|958712945|ref|XP_014701195.1|	884	4e-109	PREDICTED: splicing factor 3A subunit 2 [Equus asinus]	gi|158749552|ref|NM_013651.4|	1674	0	Mus musculus splicing factor 3a, subunit 2 (Sf3a2), mRNA	Q6AXT8	348	6e-110	Splicing factor 3A subunit 2	SPBC21C3.05	205	9e-60	COG5246	pfam12874	zf-met	Zinc-finger of C2H2 type. This is a zinc-finger domain with the CxxCx(12)Hx(6)H motif, found in multiple copies in a wide range of proteins from plants to metazoans. Some member proteins, particularly those from plants, are annotated as being RNA-binding.	GO:0000245|spliceosomal complex assembly;GO:0000375|RNA splicing, via transesterification reactions;GO:0000398|mRNA splicing, via spliceosome;GO:0006397|mRNA processing;GO:0010976|positive regulation of neuron projection development;GO:1903241|U2-type prespliceosome assembly;	GO:0005634|nucleus;GO:0005681|spliceosomal complex;GO:0005686|U2 snRNP;GO:0016607|nuclear speck;GO:0071004|U2-type prespliceosome;GO:0071005|U2-type precatalytic spliceosome;GO:0071013|catalytic step 2 spliceosome;	GO:0005515|protein binding;	K12826	SF3A2, SAP62; splicing factor 3A subunit 2
ENSMUSG00000020256	7.77369	8.3767	6.96132	11.2281	11.15	11.0418	0.662986	-0.592949	1.96445e-11	7.09049e-10	down	yes	Aldh1l2	protein_coding	chr10:83487450-83534140:-	gi|283436218|ref|NP_705771.2|	4881	0	mitochondrial 10-formyltetrahydrofolate dehydrogenase [Mus musculus]	gi|283436217|ref|NM_153543.2|	6027	0	Mus musculus aldehyde dehydrogenase 1 family, member L2 (Aldh1l2), mRNA	Q8K009	1884	0	Mitochondrial 10-formyltetrahydrofolate dehydrogenase	BS_dhaS	427	5e-132	COG1012	pfam00171	Aldedh	Aldehyde dehydrogenase family. This family of dehydrogenases act on aldehyde substrates. Members use NADP as a cofactor. The family includes the following members: The prototypical members are the aldehyde dehydrogenases EC:1.2.1.3. Succinate-semialdehyde dehydrogenase EC:1.2.1.16. Lactaldehyde dehydrogenase EC:1.2.1.22. Benzaldehyde dehydrogenase EC:1.2.1.28. Methylmalonate-semialdehyde dehydrog…	GO:0006730|one-carbon metabolic process;GO:0009058|biosynthetic process;GO:0009258|10-formyltetrahydrofolate catabolic process;	GO:0005654|nucleoplasm;GO:0005737|cytoplasm;GO:0005739|mitochondrion;	GO:0003824|catalytic activity;GO:0004029|aldehyde dehydrogenase (NAD) activity;GO:0016155|formyltetrahydrofolate dehydrogenase activity;GO:0016491|oxidoreductase activity;GO:0016620|oxidoreductase activity, acting on the aldehyde or oxo group of donors, NAD or NADP as acceptor;GO:0016742|hydroxymethyl-, formyl- and related transferase activity;	K00289	ALDH1L; formyltetrahydrofolate dehydrogenase [EC:1.5.1.6]
ENSMUSG00000020277	36.5916	31.3533	30.5853	18.5846	21.4334	17.5425	1.64092	0.714509	3.31329e-17	2.35384e-15	up	yes	Pfkl	protein_coding	chr10:77986947-78010083:-	gi|31560653|ref|NP_032852.2|	4102	0	ATP-dependent 6-phosphofructokinase, liver type [Mus musculus]	gi|158341668|ref|NM_008826.4|	3719	0	Mus musculus phosphofructokinase, liver, B-type (Pfkl), mRNA	P12382	1584	0	ATP-dependent 6-phosphofructokinase, liver type	SPBC16H5.02	634	0	COG0205	pfam00365	PFK	Phosphofructokinase.	GO:0005975|carbohydrate metabolic process;GO:0006002|fructose 6-phosphate metabolic process;GO:0006096|glycolytic process;GO:0008152|metabolic process;GO:0009749|response to glucose;GO:0016310|phosphorylation;GO:0030388|fructose 1,6-bisphosphate metabolic process;GO:0046676|negative regulation of insulin secretion;GO:0061615|glycolytic process through fructose-6-phosphate;GO:0061621|canonical gly…	GO:0005737|cytoplasm;GO:0005829|cytosol;GO:0005945|6-phosphofructokinase complex;GO:0016020|membrane;	GO:0000166|nucleotide binding;GO:0003824|catalytic activity;GO:0003872|6-phosphofructokinase activity;GO:0005524|ATP binding;GO:0016208|AMP binding;GO:0016301|kinase activity;GO:0016740|transferase activity;GO:0019900|kinase binding;GO:0042802|identical protein binding;GO:0046872|metal ion binding;GO:0048029|monosaccharide binding;GO:0070061|fructose binding;GO:0070095|fructose-6-phosphate bindin…	K00850	pfkA, PFK; 6-phosphofructokinase 1 [EC:2.7.1.11]
ENSMUSG00000020280	10.6663	12.5509	11.5632	16.4566	16.078	17.643	0.664888	-0.588818	3.61958e-10	1.06346e-08	down	yes	Pus10	protein_coding	chr11:23665674-23732876:+	gi|148675948|gb|EDL07895.1|	2831	0	RIKEN cDNA 4933435A13, isoform CRA_c, partial [Mus musculus]	gi|75905501|ref|NM_028304.2|	3559	0	Mus musculus pseudouridylate synthase 10 (Pus10), transcript variant 3, mRNA	Q9D3U0	1044	0	Putative tRNA pseudouridine synthase Pus10	TVN0311	139	6e-34	COG1258	pfam10258	RNA_GG_bind	PHAX RNA-binding domain. RNA_GG_bind is the highly conserved U3 snoRNA-binding domain of PHAX (phosphorylated adaptor for RNA export) whose function is to transport U3 snoRNA from the nucleus after transcription. It is characterized by having two pairs of adjacent glycines, as GGx12GG.	GO:0001522|pseudouridine synthesis;GO:0008033|tRNA processing;GO:0009451|RNA modification;GO:0031053|primary miRNA processing;GO:0031119|tRNA pseudouridine synthesis;	GO:0005634|nucleus;GO:0005737|cytoplasm;GO:0005739|mitochondrion;	GO:0003723|RNA binding;GO:0009982|pseudouridine synthase activity;GO:0016853|isomerase activity;GO:0046872|metal ion binding;GO:0070878|primary miRNA binding;GO:0106029|tRNA pseudouridine synthase activity;	K07583	PUS10; tRNA pseudouridine synthase 10 [EC:5.4.99.25]
ENSMUSG00000020308	20.801	15.7205	16.5783	10.5475	10.581	7.27359	1.79274	0.842168	6.85345e-07	1.009e-05	up	yes	Tpgs1	protein_coding	chr10:79669369-79676127:+	gi|22507341|ref|NP_683736.1|	1410	0	tubulin polyglutamylase complex subunit 1 [Mus musculus]	gi|114051828|ref|NM_148934.2|	1101	0	Mus musculus tubulin polyglutamylase complex subunit 1 (Tpgs1), mRNA	Q99MS8	547	0	Tubulin polyglutamylase complex subunit 1	.	.	.	.	pfam05518	Totivirus_coat	Totivirus coat protein.	GO:0007268|chemical synaptic transmission;GO:0007275|multicellular organism development;GO:0007283|spermatogenesis;GO:0007288|sperm axoneme assembly;GO:0018095|protein polyglutamylation;GO:0030154|cell differentiation;GO:0030534|adult behavior;GO:0051648|vesicle localization;	GO:0005737|cytoplasm;GO:0005813|centrosome;GO:0005829|cytosol;GO:0005856|cytoskeleton;GO:0005874|microtubule;GO:0005929|cilium;GO:0016021|integral component of membrane;GO:0031514|motile cilium;GO:0042995|cell projection;	GO:0005515|protein binding;GO:0008017|microtubule binding;GO:0015631|tubulin binding;GO:0070740|tubulin-glutamic acid ligase activity;	K16581	TPGS1; tubulin polyglutamylase complex subunit 1
ENSMUSG00000020381	1.58517	1.12263	2.04927	0.695937	0.629604	0.655338	2.30357	1.20387	0.00332683	0.015942	up	yes	Mrnip	protein_coding	chr11:50174444-50200115:+	gi|238550122|ref|NP_080819.2|	1775	0	UPF0544 protein C5orf45 homolog [Mus musculus]	gi|26080765|dbj|AK028213.1|	1142	0	Mus musculus 10, 11 days embryo whole body cDNA, RIKEN full-length enriched library, clone:2810006G04 product:sequestosome 1, full insert sequence	Q9D1F5	688	0	MRN complex-interacting protein	.	.	.	.	pfam05110	AF-4	AF-4 proto-oncoprotein. This family consists of AF4 (Proto-oncogene AF4) and FMR2 (Fragile X E mental retardation syndrome) nuclear proteins. These proteins have been linked to human diseases such as acute lymphoblastic leukaemia and mental retardation. The family also contains a Drosophila AF4 protein homologue Lilliputian which contains an AT-hook domain. Lilliputian represents a novel pair-rul…	GO:0006281|DNA repair;GO:0006974|cellular response to DNA damage stimulus;GO:0007095|mitotic G2 DNA damage checkpoint;GO:0010212|response to ionizing radiation;GO:0045860|positive regulation of protein kinase activity;GO:0071168|protein localization to chromatin;GO:1905168|positive regulation of double-strand break repair via homologous recombination;GO:2001032|regulation of double-strand break r…	GO:0005634|nucleus;GO:0005654|nucleoplasm;GO:0030870|Mre11 complex;	GO:0003682|chromatin binding;	.	.
ENSMUSG00000020407	4.79484	6.33666	5.49342	3.27533	2.90954	3.80152	1.59697	0.675337	0.00156708	0.00852215	up	yes	Upp1	protein_coding	chr11:9118103-9136170:+	gi|226874855|ref|NP_033503.2|	1598	0	uridine phosphorylase 1 [Mus musculus]	gi|226874854|ref|NM_009477.3|	1277	0	Mus musculus uridine phosphorylase 1 (Upp1), transcript variant 1, mRNA	P52624	620	0	Uridine phosphorylase 1	ML2177	107	2e-25	COG2820	pfam01048	PNP_UDP_1	Phosphorylase superfamily. Members of this family include: purine nucleoside phosphorylase (PNP) Uridine phosphorylase (UdRPase) 5'-methylthioadenosine phosphorylase (MTA phosphorylase)	GO:0006218|uridine catabolic process;GO:0006220|pyrimidine nucleotide metabolic process;GO:0006248|CMP catabolic process;GO:0006249|dCMP catabolic process;GO:0009116|nucleoside metabolic process;GO:0009166|nucleotide catabolic process;GO:0044206|UMP salvage;GO:0046050|UMP catabolic process;GO:0046074|dTMP catabolic process;GO:0046079|dUMP catabolic process;GO:0046108|uridine metabolic process;	GO:0005654|nucleoplasm;GO:0005737|cytoplasm;GO:0005829|cytosol;	GO:0003824|catalytic activity;GO:0004850|uridine phosphorylase activity;GO:0009032|thymidine phosphorylase activity;GO:0016740|transferase activity;GO:0016757|transferase activity, transferring glycosyl groups;GO:0016763|transferase activity, transferring pentosyl groups;GO:0042802|identical protein binding;GO:0047847|deoxyuridine phosphorylase activity;	K00757	udp, UPP; uridine phosphorylase [EC:2.4.2.3]
ENSMUSG00000020422	11.1193	10.7976	9.45657	15.1218	15.3351	15.3722	0.655988	-0.608258	5.26997e-17	3.62871e-15	down	yes	Tns3	protein_coding	chr11:8431652-8664681:-	gi|755536451|ref|XP_011242029.1|	8083	0	PREDICTED: tensin-3 isoform X3 [Mus musculus]	gi|755536450|ref|XM_011243727.1|	7897	0	PREDICTED: Mus musculus tensin 3 (Tns3), transcript variant X3, mRNA	Q5SSZ5	2875	0	Tensin-3	SPBC609.02	83.2	1e-15	COG2453	pfam08416	PTB	Phosphotyrosine-binding domain. The phosphotyrosine-binding domain (PTB, also phosphotyrosine-interaction or PI domain) in the protein tensin tends to be found at the C-terminus. Tensin is a multi-domain protein that binds to actin filaments and functions as a focal-adhesion molecule (focal adhesions are regions of plasma membrane through which cells attach to the extracellular matrix). Human ten…	GO:0008284|positive regulation of cell proliferation;GO:0016477|cell migration;GO:0048286|lung alveolus development;	GO:0005829|cytosol;GO:0005925|focal adhesion;GO:0030054|cell junction;	GO:0003674|molecular_function;	K18080	TNS; tensin
ENSMUSG00000020432	5.66621	6.42599	5.84539	2.98329	3.66752	2.9707	1.78835	0.838628	1.47011e-05	0.000154574	up	yes	Tcn2	protein_coding	chr11:3917192-3932159:-	gi|7657639|ref|NP_056564.1|	2170	0	transcobalamin-2 precursor [Mus musculus]	gi|194440741|ref|NM_001130458.1|	1946	0	Mus musculus transcobalamin 2 (Tcn2), transcript variant 2, mRNA	O88968	834	0	Transcobalamin-2	.	.	.	.	pfam01122	Cobalamin_bind	Eukaryotic cobalamin-binding protein.	GO:0006811|ion transport;GO:0006824|cobalt ion transport;GO:0015889|cobalamin transport;	GO:0005576|extracellular region;GO:0005615|extracellular space;	GO:0031419|cobalamin binding;GO:0046872|metal ion binding;	K14619	TCN2; transcobalamin-2
ENSMUSG00000020467	77.894	84.8255	86.4103	176.905	176.182	188.163	0.441406	-1.17982	7.93896e-75	1.06596e-71	down	yes	Efemp1	protein_coding	chr11:28853204-28926743:+	gi|164607147|ref|NP_666127.2|	2459	0	EGF-containing fibulin-like extracellular matrix protein 1 precursor [Mus musculus]	gi|164607146|ref|NM_146015.2|	2036	0	Mus musculus epidermal growth factor-containing fibulin-like extracellular matrix protein 1 (Efemp1), mRNA	Q8BPB5	951	0	EGF-containing fibulin-like extracellular matrix protein 1	.	.	.	.	pfam07645	EGF_CA	Calcium-binding EGF domain.	GO:0006355|regulation of transcription, DNA-templated;GO:0007173|epidermal growth factor receptor signaling pathway;GO:0008284|positive regulation of cell proliferation;GO:0010977|negative regulation of neuron projection development;GO:0018108|peptidyl-tyrosine phosphorylation;GO:0031346|positive regulation of cell projection organization;GO:0032331|negative regulation of chondrocyte differentiat…	GO:0005576|extracellular region;GO:0005604|basement membrane;GO:0005615|extracellular space;GO:0005737|cytoplasm;GO:0062023|collagen-containing extracellular matrix;	GO:0005006|epidermal growth factor-activated receptor activity;GO:0005154|epidermal growth factor receptor binding;GO:0005201|extracellular matrix structural constituent;GO:0005509|calcium ion binding;GO:0008083|growth factor activity;	K18262	EFEMP1, FBLN3; EGF-containing fibulin-like extracellular matrix protein 1
ENSMUSG00000020473	109.735	102.727	97.3697	62.7038	68.3148	58.3006	1.56918	0.650012	5.20518e-22	5.63629e-20	up	yes	Aebp1	protein_coding	chr11:5861947-5872088:+	gi|160707889|ref|NP_033766.2|	4501	0	adipocyte enhancer-binding protein 1 isoform 2 precursor [Mus musculus]	gi|764020086|ref|NM_009636.3|	3831	0	Mus musculus AE binding protein 1 (Aebp1), transcript variant 2, mRNA	Q640N1	1738	0	Adipocyte enhancer-binding protein 1	.	.	.	.	pfam00246	Peptidase_M14	Zinc carboxypeptidase.	GO:0000122|negative regulation of transcription by RNA polymerase II;GO:0006355|regulation of transcription, DNA-templated;GO:0006508|proteolysis;GO:1904026|regulation of collagen fibril organization;	GO:0005576|extracellular region;GO:0005615|extracellular space;GO:0005634|nucleus;GO:0005737|cytoplasm;	GO:0000977|RNA polymerase II regulatory region sequence-specific DNA binding;GO:0001227|DNA-binding transcription repressor activity, RNA polymerase II-specific;GO:0003677|DNA binding;GO:0004180|carboxypeptidase activity;GO:0005516|calmodulin binding;GO:0005518|collagen binding;GO:0008270|zinc ion binding;	K21392	AEBP1; adipocyte enhancer-binding protein 1
ENSMUSG00000020570	11.3731	13.0097	12.3849	18.49	17.0673	20.5801	0.627949	-0.671281	2.8848e-15	1.65531e-13	down	yes	Sypl	protein_coding	chr12:32953891-32979860:+	gi|226958374|ref|NP_038663.2|	1395	1e-176	synaptophysin-like protein 1 isoform 1 [Mus musculus]	gi|226958373|ref|NM_013635.3|	4587	0	Mus musculus synaptophysin-like protein (Sypl), transcript variant 1, mRNA	O09117	541	4e-178	Synaptophysin-like protein 1	.	.	.	.	pfam01284	MARVEL	Membrane-associating domain. MARVEL domain-containing proteins are often found in lipid-associating proteins - such as Occludin and MAL family proteins. It may be part of the machinery of membrane apposition events, such as transport vesicle biogenesis.	.	GO:0008021|synaptic vesicle;GO:0016020|membrane;GO:0016021|integral component of membrane;GO:0030141|secretory granule;GO:0030672|synaptic vesicle membrane;GO:0031410|cytoplasmic vesicle;	.	.	.
ENSMUSG00000020585	103.579	115.641	128.662	171.611	153.903	182.266	0.656948	-0.606149	4.6431e-13	2.10618e-11	down	yes	Laptm4a	protein_coding	chr12:8921664-8938742:+	gi|109689716|ref|NP_032666.2|	1317	6e-176	lysosomal-associated transmembrane protein 4A [Mus musculus]	gi|109689715|ref|NM_008640.2|	1773	0	Mus musculus lysosomal-associated protein transmembrane 4A (Laptm4a), mRNA	Q4R4I5	395	6e-133	Lysosomal-associated transmembrane protein 4A	.	.	.	.	pfam03821	Mtp	Golgi 4-transmembrane spanning transporter.	.	GO:0005765|lysosomal membrane;GO:0005794|Golgi apparatus;GO:0005886|plasma membrane;GO:0016020|membrane;GO:0016021|integral component of membrane;GO:0031902|late endosome membrane;	.	K12387	LAPTM; lysosomal-associated transmembrane protein
ENSMUSG00000020605	14.0119	12.3226	13.1925	7.98066	8.07219	7.11709	1.63549	0.709724	1.00686e-09	2.71469e-08	up	yes	Hs1bp3	protein_coding	chr12:8313432-8343824:+	gi|148665986|gb|EDK98402.1|	1884	0	HS1 binding protein 3, isoform CRA_a, partial [Mus musculus]	gi|160948576|ref|NM_021429.3|	2958	0	Mus musculus HCLS1 binding protein 3 (Hs1bp3), mRNA	Q3TC93	708	0	HCLS1-binding protein 3	.	.	.	.	pfam00787	PX	PX domain. PX domains bind to phosphoinositides.	GO:0007166|cell surface receptor signaling pathway;GO:0030217|T cell differentiation;GO:0042981|regulation of apoptotic process;	GO:0005739|mitochondrion;GO:0005783|endoplasmic reticulum;	GO:0005515|protein binding;GO:0035091|phosphatidylinositol binding;	K24094	HS1BP3; HCLS1-binding protein 3
ENSMUSG00000020634	9.32557	9.97249	8.51992	13.5863	13.6318	15.5121	0.623786	-0.680877	6.25412e-09	1.45033e-07	down	yes	Ubxn2a	protein_coding	chr12:4879032-4907705:-	gi|148669402|gb|EDL01349.1|	1263	2e-164	UBX domain containing 4, isoform CRA_b, partial [Mus musculus]	gi|755541288|ref|XR_381186.2|	2696	0	PREDICTED: Mus musculus UBX domain protein 2A (Ubxn2a), transcript variant X1, misc_RNA	Q99KJ0	468	4e-157	UBX domain-containing protein 2A	.	.	.	.	pfam08059	SEP	SEP domain. The SEP domain is named after Saccharomyces cerevisiae Shp1, Drosophila melanogaster eyes closed gene (eyc), and vertebrate p47. In p47, the SEP domain has been shown to bind to and inhibit the cysteine protease cathepsin L. Most SEP domains are succeeded closely by a UBX domain.	GO:0000045|autophagosome assembly;GO:0007030|Golgi organization;GO:0010468|regulation of gene expression;GO:0031396|regulation of protein ubiquitination;GO:0031468|nuclear envelope reassembly;GO:0042176|regulation of protein catabolic process;GO:0043161|proteasome-mediated ubiquitin-dependent protein catabolic process;GO:0061025|membrane fusion;GO:1990830|cellular response to leukemia inhibitory …	GO:0005634|nucleus;GO:0005783|endoplasmic reticulum;GO:0005801|cis-Golgi network;GO:0005829|cytosol;	GO:0033130|acetylcholine receptor binding;GO:0043130|ubiquitin binding;	K24349	UBXN2A; UBX domain-containing protein 2A
ENSMUSG00000020635	5.39606	5.63691	6.77824	2.56021	3.42281	2.47974	2.01996	1.01433	0.000446107	0.00297117	up	yes	Fkbp1b	protein_coding	chr12:4833174-4841591:-	gi|123173728|ref|NP_058559.3|	569	6e-70	peptidyl-prolyl cis-trans isomerase FKBP1B [Mus musculus]	gi|123173727|ref|NM_016863.3|	976	0	Mus musculus FK506 binding protein 1b (Fkbp1b), mRNA	Q9Z2I2	223	2e-71	Peptidyl-prolyl cis-trans isomerase FKBP1B	SPBC839.17c	132	1e-36	COG0545	pfam00254	FKBP_C	FKBP-type peptidyl-prolyl cis-trans isomerase.	GO:0000413|protein peptidyl-prolyl isomerization;GO:0002027|regulation of heart rate;GO:0006939|smooth muscle contraction;GO:0007204|positive regulation of cytosolic calcium ion concentration;GO:0009749|response to glucose;GO:0010459|negative regulation of heart rate;GO:0010880|regulation of release of sequestered calcium ion into cytosol by sarcoplasmic reticulum;GO:0010881|regulation of cardiac…	GO:0005737|cytoplasm;GO:0016020|membrane;GO:0016529|sarcoplasmic reticulum;GO:0030018|Z disc;GO:0033017|sarcoplasmic reticulum membrane;GO:0034704|calcium channel complex;GO:0043231|intracellular membrane-bounded organelle;	GO:0003755|peptidyl-prolyl cis-trans isomerase activity;GO:0005102|signaling receptor binding;GO:0005515|protein binding;GO:0005528|FK506 binding;GO:0016853|isomerase activity;GO:0019855|calcium channel inhibitor activity;GO:0030551|cyclic nucleotide binding;GO:0044325|ion channel binding;	K09568	FKBP1; FK506-binding protein 1 [EC:5.2.1.8]
ENSMUSG00000020650	6.30058	7.07434	7.03636	9.80057	9.01133	10.6372	0.66472	-0.589181	8.27108e-10	2.25723e-08	down	yes	Bcap29	protein_coding	chr12:31590967-31634658:-	gi|148704963|gb|EDL36910.1|	1116	3e-136	B-cell receptor-associated protein 29, partial [Mus musculus]	gi|111378427|gb|AC119950.14|	5414	0	Mus musculus chromosome 12, clone RP24-447F7, complete sequence	Q61334	420	7e-133	B-cell receptor-associated protein 29	.	.	.	.	pfam05529	Bap31	B-cell receptor-associated protein 31-like. Bap31 is a polytopic integral protein of the endoplasmic reticulum membrane and a substrate of caspase-8. Bap31 is cleaved within its cytosolic domain, generating pro-apoptotic p20 Bap31.	GO:0006886|intracellular protein transport;GO:0006888|ER to Golgi vesicle-mediated transport;GO:0006915|apoptotic process;GO:0015031|protein transport;GO:0016192|vesicle-mediated transport;GO:0070973|protein localization to endoplasmic reticulum exit site;	GO:0005783|endoplasmic reticulum;GO:0005789|endoplasmic reticulum membrane;GO:0016020|membrane;GO:0016021|integral component of membrane;	.	.	.
ENSMUSG00000020657	1.12613	1.32396	1.05221	1.80548	1.83627	1.92131	0.60373	-0.728024	0.000674639	0.00419758	down	yes	Dnajc27	protein_coding	chr12:4082583-4110606:+	gi|148669431|gb|EDL01378.1|	1652	0	RIKEN cDNA C330021A05, isoform CRA_a, partial [Mus musculus]	gi|300116247|ref|NM_153082.4|	4698	0	Mus musculus DnaJ heat shock protein family (Hsp40) member C27 (Dnajc27), mRNA	Q8CFP6	570	0	DnaJ homolog subfamily C member 27	.	.	.	.	pfam00071	Ras	Ras family. Includes sub-families Ras, Rab, Rac, Ral, Ran, Rap Ypt1 and more. Shares P-loop motif with GTP_EFTU, arf and myosin_head. See pfam00009 pfam00025, pfam00063. As regards Rab GTPases, these are important regulators of vesicle formation, motility and fusion. They share a fold in common with all Ras GTPases: this is a six-stranded beta-sheet surrounded by five alpha-helices.	GO:0006886|intracellular protein transport;GO:0043410|positive regulation of MAPK cascade;GO:0070374|positive regulation of ERK1 and ERK2 cascade;GO:0071701|regulation of MAPK export from nucleus;	GO:0005634|nucleus;GO:0005739|mitochondrion;	GO:0000166|nucleotide binding;GO:0003924|GTPase activity;GO:0005515|protein binding;GO:0005525|GTP binding;	K19372	DNAJC27; DnaJ homolog subfamily C member 27
ENSMUSG00000020689	0.659769	0.698231	0.575327	0.329065	0.459272	0.17877	1.9203	0.941332	0.0134225	0.0492014	up	yes	Itgb3	protein_coding	chr11:104608000-104670476:+	gi|160358856|ref|NP_058060.2|	3886	0	integrin beta-3 precursor [Mus musculus]	gi|160358855|ref|NM_016780.2|	5781	0	Mus musculus integrin beta 3 (Itgb3), mRNA	O54890	1501	0	Integrin beta-3	.	.	.	.	pfam00362	Integrin_beta	Integrin, beta chain. Integrins have been found in animals and their homologues have also been found in cyanobacteria, probably due to horizontal gene transfer. The sequences repeats have been trimmed due to an overlap with EGF.	GO:0001938|positive regulation of endothelial cell proliferation;GO:0001954|positive regulation of cell-matrix adhesion;GO:0002687|positive regulation of leukocyte migration;GO:0007044|cell-substrate junction assembly;GO:0007155|cell adhesion;GO:0007160|cell-matrix adhesion;GO:0007229|integrin-mediated signaling pathway;GO:0008277|regulation of G protein-coupled receptor signaling pathway;GO:0010…	GO:0005634|nucleus;GO:0005654|nucleoplasm;GO:0005886|plasma membrane;GO:0005911|cell-cell junction;GO:0005925|focal adhesion;GO:0008305|integrin complex;GO:0009897|external side of plasma membrane;GO:0009986|cell surface;GO:0016020|membrane;GO:0016021|integral component of membrane;GO:0016324|apical plasma membrane;GO:0030054|cell junction;GO:0031258|lamellipodium membrane;GO:0031527|filopodium m…	GO:0001968|fibronectin binding;GO:0002020|protease binding;GO:0003756|protein disulfide isomerase activity;GO:0005080|protein kinase C binding;GO:0005178|integrin binding;GO:0005515|protein binding;GO:0017134|fibroblast growth factor binding;GO:0019899|enzyme binding;GO:0019960|C-X3-C chemokine binding;GO:0031994|insulin-like growth factor I binding;GO:0038132|neuregulin binding;GO:0042802|identi…	K06493	ITGB3, CD61; integrin beta 3
ENSMUSG00000020736	60.0555	47.0428	65.0022	29.9395	37.662	30.0437	1.68985	0.756893	1.6725e-09	4.31859e-08	up	yes	Nt5c	protein_coding	chr11:115490420-115491862:-	gi|7657031|ref|NP_056622.1|	596	4e-73	5'(3')-deoxyribonucleotidase, cytosolic type [Mus musculus]	gi|354794401|gb|JN958902.1|	561	0	Mus musculus targeted deletion, lacZ-tagged mutant allele Armc7:tm1(KOMP)Wtsi; transgenic	Q9JM14	234	1e-74	5'(3')-deoxyribonucleotidase, cytosolic type	.	.	.	.	pfam06941	NT5C	5' nucleotidase, deoxy (Pyrimidine), cytosolic type C protein (NT5C). This family consists of several 5' nucleotidase, deoxy (Pyrimidine), cytosolic type C (NT5C) proteins. 5'(3')-Deoxyribonucleotidase is a ubiquitous enzyme in mammalian cells whose physiological function is not known.	GO:0000255|allantoin metabolic process;GO:0006204|IMP catabolic process;GO:0006249|dCMP catabolic process;GO:0009117|nucleotide metabolic process;GO:0009223|pyrimidine deoxyribonucleotide catabolic process;GO:0009264|deoxyribonucleotide catabolic process;GO:0016311|dephosphorylation;GO:0046050|UMP catabolic process;GO:0046055|dGMP catabolic process;GO:0046074|dTMP catabolic process;GO:0046079|dUM…	GO:0005634|nucleus;GO:0005737|cytoplasm;GO:0005739|mitochondrion;GO:0005829|cytosol;	GO:0000166|nucleotide binding;GO:0008252|nucleotidase activity;GO:0008253|5'-nucleotidase activity;GO:0016787|hydrolase activity;GO:0016791|phosphatase activity;GO:0019103|pyrimidine nucleotide binding;GO:0042802|identical protein binding;GO:0046872|metal ion binding;GO:0050483|IMP 5'-nucleotidase activity;	K01081	E3.1.3.5; 5'-nucleotidase [EC:3.1.3.5]
ENSMUSG00000020782	7.06681	6.30517	7.21085	4.22455	4.24034	3.68773	1.62441	0.699918	2.78374e-08	5.69814e-07	up	yes	Llgl2	protein_coding	chr11:115824049-115855780:+	gi|357527422|ref|NP_001239461.1|	5284	0	lethal(2) giant larvae protein homolog 2 isoform 2 [Mus musculus]	gi|357527421|ref|NM_001252532.1|	3612	0	Mus musculus lethal giant larvae homolog 2 (Drosophila) (Llgl2), transcript variant 2, mRNA	Q3TJ91	1976	0	Lethal(2) giant larvae protein homolog 2	.	.	.	.	pfam08366	LLGL	LLGL2. This domain is found in lethal giant larvae homolog 2 (LLGL2) proteins and syntaxin-binding proteins like tomosyn. It has been identified in eukaryotes and tends to be found together with WD repeats (pfam00400).	GO:0001890|placenta development;GO:0006887|exocytosis;GO:0007049|cell cycle;GO:0008593|regulation of Notch signaling pathway;GO:0009791|post-embryonic development;GO:0015820|leucine transport;GO:0016332|establishment or maintenance of polarity of embryonic epithelium;GO:0030866|cortical actin cytoskeleton organization;GO:0032878|regulation of establishment or maintenance of cell polarity;GO:00352…	GO:0005737|cytoplasm;GO:0005829|cytosol;GO:0005886|plasma membrane;GO:0030864|cortical actin cytoskeleton;GO:0043231|intracellular membrane-bounded organelle;	GO:0005096|GTPase activator activity;GO:0030165|PDZ domain binding;GO:0045159|myosin II binding;	K06094	LLGL; lethal(2) giant larvae protein
ENSMUSG00000020806	1.60989	1.32211	1.23349	0.733728	0.781517	0.438471	2.04552	1.03247	0.000217465	0.0016017	up	yes	Rhbdf2	protein_coding	chr11:116598165-116627019:-	gi|264681541|ref|NP_766160.2|	4356	0	inactive rhomboid protein 2 [Mus musculus]	gi|264681540|ref|NM_172572.3|	3855	0	Mus musculus rhomboid 5 homolog 2 (Rhbdf2), transcript variant 1, mRNA	Q80WQ6	1682	0	Inactive rhomboid protein 2	CAC0954	73.9	4e-13	COG0705	pfam12595	Rhomboid_SP	Rhomboid serine protease. This domain family is found in eukaryotes, and is approximately 210 amino acids in length. The family is found in association with pfam01694. Rhomboid is a seven-transmembrane spanning protein that resides in the Golgi and acts as a serine protease to cleave Spitz.	GO:0015031|protein transport;GO:0042058|regulation of epidermal growth factor receptor signaling pathway;GO:0050708|regulation of protein secretion;GO:0050709|negative regulation of protein secretion;	GO:0005783|endoplasmic reticulum;GO:0005789|endoplasmic reticulum membrane;GO:0005886|plasma membrane;GO:0016020|membrane;GO:0016021|integral component of membrane;	GO:0005515|protein binding;	.	.
ENSMUSG00000020865	2.7331	2.43331	2.62392	1.38937	1.78989	1.57985	1.56779	0.64873	0.000275794	0.00197709	up	yes	Abcc3	protein_coding	chr11:94343295-94392997:-	gi|568976263|ref|XP_006534491.1|	8112	0	PREDICTED: canalicular multispecific organic anion transporter 2 isoform X1 [Mus musculus]	gi|755539946|ref|XM_006534428.2|	5005	0	PREDICTED: Mus musculus ATP-binding cassette, sub-family C (CFTR/MRP), member 3 (Abcc3), transcript variant X1, mRNA	B2RX12	3127	0	Canalicular multispecific organic anion transporter 2	YDR135c	1046	0	COG1132	pfam00664	ABC_membrane	ABC transporter transmembrane region. This family represents a unit of six transmembrane helices. Many members of the ABC transporter family (pfam00005) have two such regions.	GO:0006855|drug transmembrane transport;GO:0015721|bile acid and bile salt transport;GO:0015722|canalicular bile acid transport;GO:0042908|xenobiotic transport;GO:0055085|transmembrane transport;GO:0071716|leukotriene transport;GO:0098656|anion transmembrane transport;	GO:0005886|plasma membrane;GO:0005887|integral component of plasma membrane;GO:0016020|membrane;GO:0016021|integral component of membrane;GO:0016323|basolateral plasma membrane;	GO:0000166|nucleotide binding;GO:0005524|ATP binding;GO:0008559|xenobiotic transmembrane transporting ATPase activity;GO:0015164|glucuronoside transmembrane transporter activity;GO:0015431|glutathione S-conjugate-exporting ATPase activity;GO:0015432|bile acid-exporting ATPase activity;GO:0016887|ATPase activity;GO:0022857|transmembrane transporter activity;GO:0042626|ATPase activity, coupled to t…	K05667	ABCC3; ATP-binding cassette, subfamily C (CFTR/MRP), member 3
ENSMUSG00000020867	1.02239	0.955756	0.931395	2.23483	2.28304	1.85976	0.43734	-1.19317	2.07674e-05	0.000209186	down	yes	Spata20	protein_coding	chr11:94478904-94486179:-	gi|46485467|ref|NP_659076.2|	4179	0	spermatogenesis-associated protein 20 [Mus musculus]	gi|190610041|ref|NM_144827.4|	2589	0	Mus musculus spermatogenesis associated 20 (Spata20), mRNA	Q80YT5	1614	0	Spermatogenesis-associated protein 20	MA3726	531	4e-176	COG1331	pfam03190	Thioredox_DsbH	Protein of unknown function, DUF255.	GO:0005975|carbohydrate metabolic process;GO:0007275|multicellular organism development;GO:0007283|spermatogenesis;GO:0030154|cell differentiation;	GO:0005576|extracellular region;	GO:0005515|protein binding;	.	.
ENSMUSG00000020901	6.7767	7.04681	6.04654	3.49876	3.09697	3.06656	1.97235	0.979914	8.08858e-15	4.45104e-13	up	yes	Pik3r5	protein_coding	chr11:68432121-68497849:+	gi|86262161|ref|NP_796294.2|	4335	0	phosphoinositide 3-kinase regulatory subunit 5 [Mus musculus]	gi|86262160|ref|NM_177320.2|	4363	0	Mus musculus phosphoinositide-3-kinase, regulatory subunit 5, p101 (Pik3r5), mRNA	Q5SW28	1652	0	Phosphoinositide 3-kinase regulatory subunit 5	.	.	.	.	pfam10486	PI3K_1B_p101	Phosphoinositide 3-kinase gamma adapter protein p101 subunit. Class I PI3Ks are dual-specific lipid and protein kinases involved in numerous intracellular signaling pathways. Class IB PI3K, p110gamma, is mainly activated by seven-transmembrane G-protein-coupled receptors (GPCRs), through its regulatory subunit p101 and G-protein beta-gamma subunits.	GO:0007186|G protein-coupled receptor signaling pathway;GO:0043406|positive regulation of MAP kinase activity;GO:0043551|regulation of phosphatidylinositol 3-kinase activity;	GO:0005634|nucleus;GO:0005737|cytoplasm;GO:0005829|cytosol;GO:0005886|plasma membrane;GO:0005942|phosphatidylinositol 3-kinase complex;GO:0005944|phosphatidylinositol 3-kinase complex, class IB;GO:0016020|membrane;GO:0034451|centriolar satellite;	GO:0046935|1-phosphatidylinositol-3-kinase regulator activity;	K21290	PIK3R5_6; phosphoinositide-3-kinase regulatory subunit 5/6
ENSMUSG00000020921	11.5222	12.2971	14.4727	7.42786	9.24586	7.41212	1.52574	0.609512	4.37313e-05	0.000402178	up	yes	Tmem101	protein_coding	chr11:102152546-102156404:-	gi|262118243|ref|NP_083925.2|	1338	0	transmembrane protein 101 [Mus musculus]	gi|262118242|ref|NM_029649.2|	1573	0	Mus musculus transmembrane protein 101 (Tmem101), mRNA	Q91VP7	520	0	Transmembrane protein 101	.	.	.	.	pfam15111	TMEM101	TMEM101 protein family. The function of this family of transmembrane proteins, TMEM101, has not, as yet, been determined. Members of this family remain uncharacterized. This family of proteins is found in eukaryotes. Proteins in this family are typically between 127 and 257 amino acids in length.	.	GO:0005575|cellular_component;GO:0016020|membrane;GO:0016021|integral component of membrane;	.	.	.
ENSMUSG00000020988	11.2964	13.4349	12.3381	19.6301	17.5111	20.7373	0.614361	-0.702842	6.97439e-12	2.72224e-10	down	yes	L2hgdh	protein_coding	chr12:69690433-69724873:-	gi|148704655|gb|EDL36602.1|	2330	0	L-2-hydroxyglutarate dehydrogenase, partial [Mus musculus]	gi|262072993|ref|NM_145443.2|	3337	0	Mus musculus L-2-hydroxyglutarate dehydrogenase (L2hgdh), mRNA	Q91YP0	902	0	L-2-hydroxyglutarate dehydrogenase, mitochondrial	alr2826	341	2e-105	COG0579	pfam01266	DAO	FAD dependent oxidoreductase. This family includes various FAD dependent oxidoreductases: Glycerol-3-phosphate dehydrogenase EC:1.1.99.5, Sarcosine oxidase beta subunit EC:1.5.3.1, D-alanine oxidase EC:1.4.99.1, D-aspartate oxidase EC:1.4.3.1.	GO:0044267|cellular protein metabolic process;	GO:0005739|mitochondrion;GO:0016021|integral component of membrane;	GO:0003973|(S)-2-hydroxy-acid oxidase activity;GO:0016491|oxidoreductase activity;GO:0047545|2-hydroxyglutarate dehydrogenase activity;	K00109	L2HGDH; 2-hydroxyglutarate dehydrogenase [EC:1.1.99.2]
ENSMUSG00000021185	2.49174	3.31342	3.17996	1.31539	2.15558	1.85034	1.61935	0.695418	0.000929319	0.00552367	up	yes	Dglucy	protein_coding	chr12:100779057-100896981:+	gi|148686944|gb|EDL18891.1|	3287	0	RIKEN cDNA 9030617O03, isoform CRA_a, partial [Mus musculus]	gi|146149333|ref|NM_145448.4|	3229	0	Mus musculus RIKEN cDNA 9030617O03 gene (9030617O03Rik), mRNA	Q8BH86	1236	0	D-glutamate cyclase, mitochondrial	BS_ycsI	145	4e-37	COG4336	pfam14336	DUF4392	Domain of unknown function (DUF4392). This family of proteins is found in bacteria, archaea and eukaryotes. Proteins in this family are typically between 282 and 585 amino acids in length. There are two completely conserved G residues that may be functionally important.	GO:0006536|glutamate metabolic process;	GO:0005739|mitochondrion;GO:0005759|mitochondrial matrix;	GO:0016829|lyase activity;GO:0047820|D-glutamate cyclase activity;	K22210	DGLUCY; D-glutamate cyclase [EC:4.2.1.48]
ENSMUSG00000021186	0.542089	0.482629	0.472352	0.864536	1.12486	0.895511	0.496897	-1.00898	0.000148065	0.00114785	down	yes	Fbln5	protein_coding	chr12:101746565-101819055:-	gi|6753824|ref|NP_035942.1|	2207	0	fibulin-5 precursor [Mus musculus]	gi|394025695|ref|NM_011812.4|	5829	0	Mus musculus fibulin 5 (Fbln5), mRNA	Q9WVH9	854	0	Fibulin-5	.	.	.	.	pfam14670	FXa_inhibition	Coagulation Factor Xa inhibitory site. This short domain on coagulation enzyme factor Xa is found to be the target for a potent inhibitor of coagulation, TAK-442.	GO:0000122|negative regulation of transcription by RNA polymerase II;GO:0007155|cell adhesion;GO:0016525|negative regulation of angiogenesis;GO:0030198|extracellular matrix organization;GO:0033690|positive regulation of osteoblast proliferation;GO:0034394|protein localization to cell surface;GO:0045944|positive regulation of transcription by RNA polymerase II;GO:0046903|secretion;GO:0048251|elast…	GO:0005576|extracellular region;GO:0005615|extracellular space;GO:0062023|collagen-containing extracellular matrix;GO:0071953|elastic fiber;	GO:0005178|integrin binding;GO:0005509|calcium ion binding;GO:0005515|protein binding;GO:0008022|protein C-terminus binding;GO:0030023|extracellular matrix constituent conferring elasticity;GO:0042803|protein homodimerization activity;	K17340	FBLN5; fibulin 5
ENSMUSG00000021189	5.10826	5.57608	5.97703	8.53623	9.08814	9.48201	0.589684	-0.761987	1.62881e-12	6.87739e-11	down	yes	Atxn3	protein_coding	chr12:101918901-101958246:-	gi|268837077|ref|NP_083981.2|	1701	0	ataxin-3 isoform 1 [Mus musculus]	gi|268837076|ref|NM_029705.3|	5360	0	Mus musculus ataxin 3 (Atxn3), transcript variant 1, mRNA	Q9CVD2	659	0	Ataxin-3	.	.	.	.	pfam02099	Josephin	Josephin.	GO:0000226|microtubule cytoskeleton organization;GO:0006508|proteolysis;GO:0006511|ubiquitin-dependent protein catabolic process;GO:0006515|protein quality control for misfolded or incompletely synthesized proteins;GO:0010810|regulation of cell-substrate adhesion;GO:0016579|protein deubiquitination;GO:0030036|actin cytoskeleton organization;GO:0034605|cellular response to heat;GO:0035520|monoubiq…	GO:0005634|nucleus;GO:0005654|nucleoplasm;GO:0005730|nucleolus;GO:0005737|cytoplasm;GO:0005759|mitochondrial matrix;GO:0005789|endoplasmic reticulum membrane;GO:0005829|cytosol;GO:0005886|plasma membrane;GO:0031966|mitochondrial membrane;GO:0042405|nuclear inclusion body;	GO:0000977|RNA polymerase II regulatory region sequence-specific DNA binding;GO:0004407|histone deacetylase activity;GO:0004843|thiol-dependent ubiquitin-specific protease activity;GO:0005515|protein binding;GO:0008233|peptidase activity;GO:0008234|cysteine-type peptidase activity;GO:0016787|hydrolase activity;GO:0031625|ubiquitin protein ligase binding;GO:0042802|identical protein binding;GO:005…	K11863	ATXN3, MJD; Ataxin-3 [EC:3.4.22.-]
ENSMUSG00000021285	2.31412	2.69423	2.74233	1.55343	1.55545	1.57642	1.58768	0.666925	0.000380294	0.00259199	up	yes	Ppp1r13b	protein_coding	chr12:111828457-111908110:-	gi|45592936|ref|NP_035755.1|	5162	0	apoptosis-stimulating of p53 protein 1 [Mus musculus]	gi|31418598|gb|BC053092.1|	4360	0	Mus musculus protein phosphatase 1, regulatory (inhibitor) subunit 13B, mRNA (cDNA clone MGC:62481 IMAGE:5719383), complete cds	Q62415	1993	0	Apoptosis-stimulating of p53 protein 1	all2748	55.8	7e-07	COG0666	pfam12796	Ank_2	Ankyrin repeats (3 copies).	GO:0006915|apoptotic process;GO:0045786|negative regulation of cell cycle;GO:0072332|intrinsic apoptotic signaling pathway by p53 class mediator;	GO:0005634|nucleus;GO:0005654|nucleoplasm;GO:0005737|cytoplasm;GO:0005829|cytosol;GO:0005886|plasma membrane;	GO:0002039|p53 binding;GO:0008134|transcription factor binding;	K17554	PPP1R13B, ASPP1; apoptosis-stimulating of p53 protein 1
ENSMUSG00000021360	1.77109	1.92001	2.18523	0.932107	1.06206	1.14703	1.7936	0.842856	1.0935e-05	0.00011879	up	yes	Gcnt2	protein_coding	chr13:40859754-40960892:+	gi|39995102|ref|NP_076376.3|	2119	0	N-acetyllactosaminide beta-1,6-N-acetylglucosaminyl-transferase isoform B [Mus musculus]	gi|349732134|ref|NM_023887.4|	4338	0	Mus musculus glucosaminyl (N-acetyl) transferase 2, I-branching enzyme (Gcnt2), transcript variant 2, mRNA	Q8N0V5	632	0	N-acetyllactosaminide beta-1,6-N-acetylglucosaminyl-transferase	.	.	.	.	pfam02485	Branch	Core-2/I-Branching enzyme. This is a family of two different beta-1,6-N-acetylglucosaminyltransferase enzymes, I-branching enzyme and core-2 branching enzyme. I-branching enzyme is responsible for the production of the blood group I-antigen during embryonic development. Core-2 branching enzyme forms crucial side-chain branches in O-glycans.	GO:0006486|protein glycosylation;GO:0007179|transforming growth factor beta receptor signaling pathway;GO:0008284|positive regulation of cell proliferation;GO:0010608|posttranscriptional regulation of gene expression;GO:0010718|positive regulation of epithelial to mesenchymal transition;GO:0010812|negative regulation of cell-substrate adhesion;GO:0030335|positive regulation of cell migration;GO:0…	GO:0005794|Golgi apparatus;GO:0016020|membrane;GO:0016021|integral component of membrane;	GO:0008109|N-acetyllactosaminide beta-1,6-N-acetylglucosaminyltransferase activity;GO:0008375|acetylglucosaminyltransferase activity;GO:0016740|transferase activity;GO:0016757|transferase activity, transferring glycosyl groups;	K00742	GCNT2; N-acetyllactosaminide beta-1,6-N-acetylglucosaminyltransferase [EC:2.4.1.150]
ENSMUSG00000021367	1.03027	0.794963	1.19039	2.68852	1.90054	2.46592	0.409774	-1.2871	7.48694e-05	0.000637458	down	yes	Edn1	protein_coding	chr13:42301476-42307990:+	gi|148709037|gb|EDL40983.1|	787	2e-96	endothelin 1, partial [Mus musculus]	gi|985567530|ref|NM_010104.4|	2139	0	Mus musculus endothelin 1 (Edn1), mRNA	P22387	303	2e-96	Endothelin-1	.	.	.	.	pfam00322	Endothelin	Endothelin family.	GO:0000122|negative regulation of transcription by RNA polymerase II;GO:0000165|MAPK cascade;GO:0001501|skeletal system development;GO:0001516|prostaglandin biosynthetic process;GO:0001569|branching involved in blood vessel morphogenesis;GO:0001666|response to hypoxia;GO:0001701|in utero embryonic development;GO:0001821|histamine secretion;GO:0001975|response to amphetamine;GO:0003100|regulation …	GO:0005576|extracellular region;GO:0005615|extracellular space;GO:0005737|cytoplasm;GO:0033093|Weibel-Palade body;GO:0045178|basal part of cell;GO:0048237|rough endoplasmic reticulum lumen;	GO:0005102|signaling receptor binding;GO:0005125|cytokine activity;GO:0005179|hormone activity;GO:0005515|protein binding;GO:0031707|endothelin A receptor binding;GO:0031708|endothelin B receptor binding;	K16366	EDN1; endothelin-1
ENSMUSG00000021390	18.3503	22.429	21.2455	52.0118	47.4171	60.1599	0.372739	-1.42376	6.77859e-45	3.03387e-42	down	yes	Ogn	protein_coding	chr13:49608046-49624501:+	gi|6679166|ref|NP_032786.1|	1507	0	mimecan precursor [Mus musculus]	gi|26080801|dbj|AK028300.1|	2556	0	Mus musculus 17 days embryo head cDNA, RIKEN full-length enriched library, clone:3322401E19 product:osteoglycin, full insert sequence	Q62000	585	0	Mimecan	.	.	.	.	pfam13855	LRR_8	Leucine rich repeat.	GO:0048662|negative regulation of smooth muscle cell proliferation;	GO:0005576|extracellular region;GO:0005615|extracellular space;GO:0062023|collagen-containing extracellular matrix;	GO:0008083|growth factor activity;GO:0030021|extracellular matrix structural constituent conferring compression resistance;	K08126	OGN; osteoglycin
ENSMUSG00000021418	3.2461	3.31005	3.93328	4.65925	4.83101	5.6241	0.665467	-0.587562	7.71555e-06	8.65469e-05	down	yes	Rpp40	protein_coding	chr13:35893472-35906359:-	gi|172072663|ref|NP_666050.3|	1960	0	ribonuclease P protein subunit p40 [Mus musculus]	gi|26339587|dbj|AK048810.1|	4349	0	Mus musculus 0 day neonate cerebellum cDNA, RIKEN full-length enriched library, clone:C230071K24 product:similar to RIBONUCLEASE P PROTEIN SUBUNIT P40 (EC 3.1.26.5) (RNASEP PROTEIN P40) (RNASE P SUBUNIT 1) [Homo sapiens], full insert sequence	Q8R1F9	759	0	Ribonuclease P protein subunit p40	.	.	.	.	pfam08584	Ribonuc_P_40	Ribonuclease P 40kDa (Rpp40) subunit. The tRNA processing enzyme ribonuclease P (RNase P) consists of an RNA molecule and at least eight protein subunits. Subunits hpop1, Rpp21, Rpp29, Rpp30, Rpp38, and Rpp40 (this entry) are involved in extensive, but weak, protein-protein interactions in the holoenzyme complex.	GO:0000447|endonucleolytic cleavage in ITS1 to separate SSU-rRNA from 5.8S rRNA and LSU-rRNA from tricistronic rRNA transcript (SSU-rRNA, 5.8S rRNA, LSU-rRNA);GO:0001682|tRNA 5'-leader removal;GO:0006364|rRNA processing;GO:0008033|tRNA processing;GO:1905267|endonucleolytic cleavage involved in tRNA processing;	GO:0000172|ribonuclease MRP complex;GO:0005634|nucleus;GO:0005655|nucleolar ribonuclease P complex;GO:0030681|multimeric ribonuclease P complex;	GO:0000171|ribonuclease MRP activity;GO:0004526|ribonuclease P activity;GO:0016787|hydrolase activity;GO:0033204|ribonuclease P RNA binding;	K14530	RPP40; ribonucleases P/MRP protein subunit RPP40 [EC:3.1.26.5]
ENSMUSG00000021453	18.6621	13.214	13.8035	26.4868	23.4694	24.5819	0.586233	-0.770453	1.44793e-07	2.53142e-06	down	yes	Gadd45g	protein_coding	chr13:51846678-51848468:+	gi|254553386|ref|NP_035947.2|	840	1e-109	growth arrest and DNA damage-inducible protein GADD45 gamma [Mus musculus]	gi|254553385|ref|NM_011817.2|	1071	0	Mus musculus growth arrest and DNA-damage-inducible 45 gamma (Gadd45g), mRNA	Q9WTQ7	326	1e-110	Growth arrest and DNA damage-inducible protein GADD45 gamma	.	.	.	.	pfam01248	Ribosomal_L7Ae	Ribosomal protein L7Ae/L30e/S12e/Gadd45 family. This family includes: Ribosomal L7A from metazoa, Ribosomal L8-A and L8-B from fungi, 30S ribosomal protein HS6 from archaebacteria, 40S ribosomal protein S12 from eukaryotes, Ribosomal protein L30 from eukaryotes and archaebacteria. Gadd45 and MyD118.	GO:0006469|negative regulation of protein kinase activity;GO:0006915|apoptotic process;GO:0007275|multicellular organism development;GO:0030154|cell differentiation;GO:0032609|interferon-gamma production;GO:0043065|positive regulation of apoptotic process;GO:0043410|positive regulation of MAPK cascade;GO:0045063|T-helper 1 cell differentiation;GO:0046330|positive regulation of JNK cascade;GO:0051…	GO:0005634|nucleus;GO:0005737|cytoplasm;	GO:0005515|protein binding;GO:0042802|identical protein binding;	K04402	GADD45; growth arrest and DNA-damage-inducible protein
ENSMUSG00000021569	10.219	10.0965	11.5458	26.3291	25.1839	24.8741	0.400184	-1.32127	3.15634e-48	1.76584e-45	down	yes	Trip13	protein_coding	chr13:73911347-73937784:-	gi|110625724|ref|NP_081458.1|	2284	0	pachytene checkpoint protein 2 homolog [Mus musculus]	gi|74210946|dbj|AK142463.1|	3338	0	Mus musculus 13 days embryo stomach cDNA, RIKEN full-length enriched library, clone:D530021E24 product:thyroid hormone receptor interactor 13, full insert sequence	Q3UA06	884	0	Pachytene checkpoint protein 2 homolog	YBR186w	192	8e-51	COG0464	pfam00004	AAA	ATPase family associated with various cellular activities (AAA). AAA family proteins often perform chaperone-like functions that assist in the assembly, operation, or disassembly of protein complexes.	GO:0001556|oocyte maturation;GO:0006302|double-strand break repair;GO:0007094|mitotic spindle assembly checkpoint;GO:0007130|synaptonemal complex assembly;GO:0007131|reciprocal meiotic recombination;GO:0007141|male meiosis I;GO:0007144|female meiosis I;GO:0007283|spermatogenesis;GO:0007286|spermatid development;GO:0030154|cell differentiation;GO:0048477|oogenesis;GO:0051321|meiotic cell cycle;GO:…	GO:0001673|male germ cell nucleus;GO:0005634|nucleus;GO:0005694|chromosome;	GO:0000166|nucleotide binding;GO:0005515|protein binding;GO:0005524|ATP binding;GO:0016887|ATPase activity;GO:0042802|identical protein binding;	K22399	TRIP13; pachytene checkpoint protein 2
ENSMUSG00000021578	4.31114	4.67981	4.3849	7.62555	7.37898	8.00471	0.557446	-0.843097	1.05631e-20	1.0506e-18	down	yes	Ccdc127	protein_coding	chr13:74350309-74365783:+	gi|40675542|gb|AAH64819.1|	1637	0	AI595366 protein, partial [Mus musculus]	gi|354797073|gb|JN961574.1|	9328	0	Mus musculus targeted non-conditional, lacZ-tagged mutant allele Ccdc127:tm1e(EUCOMM)Wtsi; transgenic	.	.	.	.	.	.	.	.	pfam13855	LRR_8	Leucine rich repeat.	GO:0008150|biological_process;	GO:0005575|cellular_component;	GO:0003674|molecular_function;	.	.
ENSMUSG00000021589	21.7033	23.3729	22.4743	33.4216	31.41	35.7541	0.643838	-0.63523	1.0434e-18	8.28977e-17	down	yes	Rhobtb3	protein_coding	chr13:75869537-75943925:-	gi|37360132|dbj|BAC98044.1|	3419	0	mKIAA0878 protein [Mus musculus]	gi|755545642|ref|XM_006517410.2|	4969	0	PREDICTED: Mus musculus Rho-related BTB domain containing 3 (Rhobtb3), transcript variant X1, mRNA	Q9CTN4	1275	0	Rho-related BTB domain-containing protein 3	.	.	.	.	pfam00651	BTB	BTB/POZ domain. The BTB (for BR-C, ttk and bab) or POZ (for Pox virus and Zinc finger) domain is present near the N-terminus of a fraction of zinc finger (pfam00096) proteins and in proteins that contain the pfam01344 motif such as Kelch and a family of pox virus proteins. The BTB/POZ domain mediates homomeric dimerization and in some instances heteromeric dimerization. The structure of the dimer…	GO:0007015|actin filament organization;GO:0007163|establishment or maintenance of cell polarity;GO:0008360|regulation of cell shape;GO:0008584|male gonad development;GO:0016192|vesicle-mediated transport;GO:0016477|cell migration;GO:0030865|cortical cytoskeleton organization;GO:0032956|regulation of actin cytoskeleton organization;GO:0042147|retrograde transport, endosome to Golgi;	GO:0005737|cytoplasm;GO:0005794|Golgi apparatus;GO:0005856|cytoskeleton;GO:0005886|plasma membrane;GO:0005938|cell cortex;GO:0031410|cytoplasmic vesicle;GO:0042995|cell projection;	GO:0000166|nucleotide binding;GO:0003924|GTPase activity;GO:0005515|protein binding;GO:0005524|ATP binding;GO:0005525|GTP binding;GO:0016787|hydrolase activity;GO:0016887|ATPase activity;GO:0019901|protein kinase binding;GO:0031267|small GTPase binding;	K07869	RHOBTB3; Rho-related BTB domain-containing protein 3
ENSMUSG00000021610	42.7629	43.5296	44.2208	67.7716	65.8107	67.3252	0.622923	-0.682874	2.14141e-28	3.38267e-26	down	yes	Clptm1l	protein_coding	chr13:73604006-73620605:+	gi|326937503|ref|NP_666159.2|	2736	0	cleft lip and palate transmembrane protein 1-like protein [Mus musculus]	gi|326937502|ref|NM_146047.2|	2340	0	Mus musculus CLPTM1-like (Clptm1l), mRNA	Q8BXA5	1058	0	Cleft lip and palate transmembrane protein 1-like protein	.	.	.	.	pfam05602	CLPTM1	Cleft lip and palate transmembrane protein 1 (CLPTM1). This family consists of several eukaryotic cleft lip and palate transmembrane protein 1 sequences. Cleft lip with or without cleft palate is a common birth defect that is genetically complex. The nonsyndromic forms have been studied genetically using linkage and candidate-gene association studies with only partial success in defining the loci…	GO:0006915|apoptotic process;GO:0008150|biological_process;	GO:0012505|endomembrane system;GO:0016020|membrane;GO:0016021|integral component of membrane;	GO:0003674|molecular_function;	.	.
ENSMUSG00000021624	0.309539	0.217568	0.202714	0.546597	0.601057	0.826656	0.352184	-1.5056	0.000465281	0.00307113	down	yes	Cd180	protein_coding	chr13:102693558-102739629:+	gi|117320545|ref|NP_032559.2|	3096	0	CD180 antigen precursor [Mus musculus]	gi|761711|dbj|D37797.1|MUSRP105	2575	0	Mus musculus mRNA for B-cell surface molecule RP105, complete cds	Q62192	1197	0	CD180 antigen	.	.	.	.	pfam13855	LRR_8	Leucine rich repeat.	GO:0002224|toll-like receptor signaling pathway;GO:0002322|B cell proliferation involved in immune response;GO:0002376|immune system process;GO:0006954|inflammatory response;GO:0006955|immune response;GO:0031666|positive regulation of lipopolysaccharide-mediated signaling pathway;GO:0045087|innate immune response;GO:0071222|cellular response to lipopolysaccharide;	GO:0005615|extracellular space;GO:0005886|plasma membrane;GO:0016020|membrane;GO:0016021|integral component of membrane;GO:0031012|extracellular matrix;	GO:0004888|transmembrane signaling receptor activity;GO:0005515|protein binding;	K06555	CD180; CD180 antigen
ENSMUSG00000021669	5.70828	6.67033	6.80155	9.39458	9.23975	9.36741	0.657412	-0.605131	4.1799e-11	1.42085e-09	down	yes	Col4a3bp	protein_coding	chr13:96542618-96640167:+	gi|255982524|ref|NP_001157694.1|	3095	0	collagen type IV alpha-3-binding protein isoform 2 [Mus musculus]	gi|255982523|ref|NM_001164222.1|	5285	0	Mus musculus collagen, type IV, alpha 3 (Goodpasture antigen) binding protein (Col4a3bp), transcript variant 2, mRNA	Q9EQG9	1160	0	Collagen type IV alpha-3-binding protein	.	.	.	.	pfam01852	START	START domain.	GO:0000902|cell morphogenesis;GO:0001701|in utero embryonic development;GO:0003007|heart morphogenesis;GO:0006672|ceramide metabolic process;GO:0006869|lipid transport;GO:0006936|muscle contraction;GO:0007029|endoplasmic reticulum organization;GO:0007165|signal transduction;GO:0008283|cell proliferation;GO:0034976|response to endoplasmic reticulum stress;GO:0035621|ER to Golgi ceramide transport;…	GO:0005654|nucleoplasm;GO:0005737|cytoplasm;GO:0005739|mitochondrion;GO:0005783|endoplasmic reticulum;GO:0005794|Golgi apparatus;GO:0005829|cytosol;GO:0016020|membrane;GO:0048471|perinuclear region of cytoplasm;	GO:0008289|lipid binding;GO:0016301|kinase activity;GO:0042802|identical protein binding;GO:0070273|phosphatidylinositol-4-phosphate binding;GO:0097001|ceramide binding;GO:0120017|intermembrane ceramide transfer activity;GO:1902387|ceramide 1-phosphate binding;GO:1902388|ceramide 1-phosphate transporter activity;	K08283	COL4A3BP; collagen type IV alpha-3-binding protein
ENSMUSG00000021696	0.311187	0.244459	0.292847	0.632767	0.604257	0.946354	0.371337	-1.4292	0.000833102	0.0050365	down	yes	Elovl7	protein_coding	chr13:108214404-108285683:+	gi|148540000|ref|NP_083277.3|	1511	0	elongation of very long chain fatty acids protein 7 [Mus musculus]	gi|227499997|ref|NM_029001.5|	4013	0	Mus musculus ELOVL family member 7, elongation of long chain fatty acids (yeast) (Elovl7), mRNA	Q9D2Y9	586	0	Elongation of very long chain fatty acids protein 7	.	.	.	.	pfam01151	ELO	GNS1/SUR4 family. Members of this family are involved in long chain fatty acid elongation systems that produce the 26-carbon precursors for ceramide and sphingolipid synthesis. Predicted to be integral membrane proteins, in eukaryotes they are probably located on the endoplasmic reticulum. Yeast ELO3 affects plasma membrane H+-ATPase activity, and may act on a glucose-signaling pathway that contr…	GO:0006629|lipid metabolic process;GO:0006631|fatty acid metabolic process;GO:0006633|fatty acid biosynthetic process;GO:0019367|fatty acid elongation, saturated fatty acid;GO:0030148|sphingolipid biosynthetic process;GO:0034625|fatty acid elongation, monounsaturated fatty acid;GO:0034626|fatty acid elongation, polyunsaturated fatty acid;GO:0042761|very long-chain fatty acid biosynthetic process;	GO:0005783|endoplasmic reticulum;GO:0016020|membrane;GO:0016021|integral component of membrane;GO:0030176|integral component of endoplasmic reticulum membrane;	GO:0009922|fatty acid elongase activity;GO:0016740|transferase activity;GO:0102756|very-long-chain 3-ketoacyl-CoA synthase activity;	K10250	ELOVL7; elongation of very long chain fatty acids protein 7 [EC:2.3.1.199]
ENSMUSG00000021716	4.71813	4.4418	5.03608	6.4265	8.02187	8.45061	0.593916	-0.751669	4.66557e-07	7.15938e-06	down	yes	Srek1ip1	protein_coding	chr13:104792484-104839274:+	gi|148686541|gb|EDL18488.1|	593	4e-69	RIKEN cDNA 3110031B13, isoform CRA_a, partial [Mus musculus]	gi|74150021|dbj|AK140326.1|	1974	0	Mus musculus 4 days neonate male adipose cDNA, RIKEN full-length enriched library, clone:B430113D22 product:hypothetical protein, full insert sequence	Q4V9W2	123	1e-30	Protein SREK1IP1	.	.	.	.	pfam13917	zf-CCHC_3	Zinc knuckle. The zinc knuckle is a zinc binding motif composed of the the following CX2CX4HX4C where X can be any amino acid. The motifs are mostly from retroviral gag proteins (nucleocapsid). Prototype structure is from HIV. Also contains members involved in eukaryotic gene regulation, such as C. elegans GLH-1. Structure is an 18-residue zinc finger.	GO:0006397|mRNA processing;GO:0008150|biological_process;GO:0008380|RNA splicing;	GO:0005575|cellular_component;	GO:0003674|molecular_function;GO:0003676|nucleic acid binding;GO:0008270|zinc ion binding;GO:0046872|metal ion binding;	.	.
ENSMUSG00000021756	25.5539	26.2865	23.6236	39.5799	39.6409	37.6891	0.61889	-0.692245	2.47917e-32	4.96832e-30	down	yes	Il6st	protein_coding	chr13:112464070-112510086:+	gi|225007625|ref|NP_034690.3|	4462	0	interleukin-6 receptor subunit beta precursor [Mus musculus]	gi|71480359|gb|AC159196.2|	6383	0	Mus musculus BAC clone RP23-430O17 from chromosome 13, complete sequence	Q00560	1723	0	Interleukin-6 receptor subunit beta	.	.	.	.	pfam06328	Lep_receptor_Ig	Ig-like C2-type domain. This domain is a ligand-binding immunoglobulin-like domain. The two cysteine residues form a disulphide bridge.	GO:0005977|glycogen metabolic process;GO:0006642|triglyceride mobilization;GO:0007165|signal transduction;GO:0008284|positive regulation of cell proliferation;GO:0008593|regulation of Notch signaling pathway;GO:0014911|positive regulation of smooth muscle cell migration;GO:0019221|cytokine-mediated signaling pathway;GO:0034097|response to cytokine;GO:0038165|oncostatin-M-mediated signaling pathwa…	GO:0005615|extracellular space;GO:0005886|plasma membrane;GO:0005896|interleukin-6 receptor complex;GO:0005900|oncostatin-M receptor complex;GO:0009897|external side of plasma membrane;GO:0016020|membrane;GO:0016021|integral component of membrane;GO:0030425|dendrite;GO:0032809|neuronal cell body membrane;GO:0043025|neuronal cell body;GO:0043235|receptor complex;GO:0044297|cell body;GO:0045121|mem…	GO:0004896|cytokine receptor activity;GO:0004897|ciliary neurotrophic factor receptor activity;GO:0004915|interleukin-6 receptor activity;GO:0004921|interleukin-11 receptor activity;GO:0004923|leukemia inhibitory factor receptor activity;GO:0004924|oncostatin-M receptor activity;GO:0005127|ciliary neurotrophic factor receptor binding;GO:0005138|interleukin-6 receptor binding;GO:0005515|protein bi…	K05060	IL6ST, GP130, CD130; interleukin 6 signal transducer
ENSMUSG00000021772	1.25753	1.15533	1.2009	2.43464	2.77955	2.57439	0.444492	-1.16977	3.05496e-10	9.05496e-09	down	yes	Nkiras1	protein_coding	chr14:18271136-18284003:+	gi|564385482|ref|XP_006251760.1|	1040	2e-126	PREDICTED: NF-kappa-B inhibitor-interacting Ras-like protein 1 isoform X2 [Rattus norvegicus]	gi|941355877|ref|NM_023526.4|	4598	0	Mus musculus NFKB inhibitor interacting Ras-like protein 1 (Nkiras1), transcript variant 1, mRNA	Q8CEC5	362	1e-113	NF-kappa-B inhibitor-interacting Ras-like protein 1	.	.	.	.	pfam00071	Ras	Ras family. Includes sub-families Ras, Rab, Rac, Ral, Ran, Rap Ypt1 and more. Shares P-loop motif with GTP_EFTU, arf and myosin_head. See pfam00009 pfam00025, pfam00063. As regards Rab GTPases, these are important regulators of vesicle formation, motility and fusion. They share a fold in common with all Ras GTPases: this is a six-stranded beta-sheet surrounded by five alpha-helices.	GO:0007249|I-kappaB kinase/NF-kappaB signaling;GO:0010803|regulation of tumor necrosis factor-mediated signaling pathway;GO:0032484|Ral protein signal transduction;GO:0043129|surfactant homeostasis;GO:0048286|lung alveolus development;	GO:0005737|cytoplasm;GO:0005783|endoplasmic reticulum;GO:0005829|cytosol;	GO:0000166|nucleotide binding;GO:0003924|GTPase activity;GO:0005525|GTP binding;GO:0032794|GTPase activating protein binding;	K17197	NKIRAS; NF-kappa-B inhibitor-interacting Ras-like protein
ENSMUSG00000021824	8.41918	9.21115	8.83233	21.4314	19.7744	21.4443	0.405135	-1.30352	5.14244e-64	5.31135e-61	down	yes	Ap3m1	protein_coding	chr14:21031442-21052508:-	gi|634847500|ref|XP_007938785.1|	2325	0	PREDICTED: AP-3 complex subunit mu-1 isoform X1 [Orycteropus afer afer]	gi|354793836|gb|JN958337.1|	5265	0	Mus musculus targeted non-conditional, lacZ-tagged mutant allele Ap3m1:tm1e(EUCOMM)Hmgu; transgenic	Q9JKC8	862	0	AP-3 complex subunit mu-1	.	.	.	.	pfam00928	Adap_comp_sub	Adaptor complexes medium subunit family. This family also contains members which are coatomer subunits.	GO:0006886|intracellular protein transport;GO:0006897|endocytosis;GO:0008089|anterograde axonal transport;GO:0015031|protein transport;GO:0016192|vesicle-mediated transport;GO:0048490|anterograde synaptic vesicle transport;	GO:0005794|Golgi apparatus;GO:0016020|membrane;GO:0030131|clathrin adaptor complex;GO:0031410|cytoplasmic vesicle;	GO:0031267|small GTPase binding;	K12398	AP3M; AP-3 complex subunit mu
ENSMUSG00000021846	0.921362	1.03617	0.876356	0.484808	0.345262	0.355935	2.29523	1.19864	1.9747e-06	2.60199e-05	up	yes	Peli2	protein_coding	chr14:48120823-48281575:+	gi|118130805|ref|NP_291080.2|	2272	0	E3 ubiquitin-protein ligase pellino homolog 2 [Mus musculus]	gi|118130804|ref|NM_033602.2|	5849	0	Mus musculus pellino 2 (Peli2), mRNA	Q8BST6	876	0	E3 ubiquitin-protein ligase pellino homolog 2	.	.	.	.	pfam04710	Pellino	Pellino. Pellino is involved in Toll-like signalling pathways, and associates with the kinase domain of the Pelle Ser/Thr kinase.	GO:0000209|protein polyubiquitination;GO:0001934|positive regulation of protein phosphorylation;GO:0008063|Toll signaling pathway;GO:0008592|regulation of Toll signaling pathway;GO:0043410|positive regulation of MAPK cascade;	GO:0005829|cytosol;GO:0016020|membrane;	GO:0005515|protein binding;GO:0016740|transferase activity;GO:0030674|protein binding, bridging;GO:0061630|ubiquitin protein ligase activity;	K11964	PELI; pellino [EC:2.3.2.27]
ENSMUSG00000021866	7.9232	6.78525	8.92092	4.51542	5.51933	3.70775	1.64997	0.722439	2.30749e-06	3.00219e-05	up	yes	Anxa11	protein_coding	chr14:25842156-25886804:+	gi|160707921|ref|NP_038497.2|	1388	3e-179	annexin A11 [Mus musculus]	gi|74205992|dbj|AK137158.1|	2684	0	Mus musculus adult male urinary bladder cDNA, RIKEN full-length enriched library, clone:9530016H08 product:annexin A11, full insert sequence	P97384	531	1e-177	Annexin A11	.	.	.	.	pfam00191	Annexin	Annexin. This family of annexins also includes giardin that has been shown to function as an annexin.	GO:0006909|phagocytosis;GO:0007049|cell cycle;GO:0032506|cytokinetic process;GO:0051301|cell division;GO:0051592|response to calcium ion;	GO:0005634|nucleus;GO:0005635|nuclear envelope;GO:0005654|nucleoplasm;GO:0005737|cytoplasm;GO:0005819|spindle;GO:0005829|cytosol;GO:0005856|cytoskeleton;GO:0030496|midbody;GO:0042581|specific granule;GO:0042582|azurophil granule;GO:0045335|phagocytic vesicle;GO:0062023|collagen-containing extracellular matrix;	GO:0005509|calcium ion binding;GO:0005544|calcium-dependent phospholipid binding;GO:0008429|phosphatidylethanolamine binding;GO:0044548|S100 protein binding;GO:0048306|calcium-dependent protein binding;	K17095	ANXA7_11; annexin A7/11
ENSMUSG00000021868	4.7914	5.57542	6.66606	7.84756	7.8899	8.83982	0.665171	-0.588202	4.64703e-06	5.57602e-05	down	yes	Ppif	protein_coding	chr14:25694154-25700468:+	gi|148669476|gb|EDL01423.1|	1553	0	peptidylprolyl isomerase F (cyclophilin F), isoform CRA_c, partial [Mus musculus]	gi|26080821|dbj|AK028349.1|	3628	0	Mus musculus 12 days embryo embryonic body below diaphragm region cDNA, RIKEN full-length enriched library, clone:3732425K01 product:CYCLOPHILIN A (FRAGMENT) homolog [Mus musculus], full insert sequence	P29117	134	3e-33	Peptidyl-prolyl cis-trans isomerase F, mitochondrial	YDR155c	100	1e-22	COG0652	pfam00160	Pro_isomerase	Cyclophilin type peptidyl-prolyl cis-trans isomerase/CLD. The peptidyl-prolyl cis-trans isomerases, also known as cyclophilins, share this domain of about 109 amino acids. Cyclophilins have been found in all organisms studied so far and catalyse peptidyl-prolyl isomerization during which the peptide bond preceding proline (the peptidyl-prolyl bond) is stabilized in the cis conformation. Mammalian…	GO:0000413|protein peptidyl-prolyl isomerization;GO:0002931|response to ischemia;GO:0006457|protein folding;GO:0006915|apoptotic process;GO:0006979|response to oxidative stress;GO:0008637|apoptotic mitochondrial changes;GO:0010849|regulation of proton-transporting ATPase activity, rotational mechanism;GO:0010939|regulation of necrotic cell death;GO:0012501|programmed cell death;GO:0032780|negativ…	GO:0005737|cytoplasm;GO:0005739|mitochondrion;GO:0005743|mitochondrial inner membrane;GO:0005757|mitochondrial permeability transition pore complex;GO:0005759|mitochondrial matrix;GO:0043231|intracellular membrane-bounded organelle;	GO:0003755|peptidyl-prolyl cis-trans isomerase activity;GO:0005515|protein binding;GO:0016018|cyclosporin A binding;GO:0016853|isomerase activity;GO:0042277|peptide binding;	K09565	PPIF; peptidyl-prolyl isomerase F (cyclophilin D) [EC:5.2.1.8]
ENSMUSG00000021904	0.550129	0.749086	0.503326	0.164505	0.109965	0.154908	4.03041	2.01093	4.62502e-05	0.000420448	up	yes	Sema3g	protein_coding	chr14:31217860-31230352:+	gi|84794605|ref|NP_001020550.1|	3867	0	semaphorin-3G precursor [Mus musculus]	gi|34536690|dbj|AK129018.1|	4535	0	Mus musculus cDNA fis, clone TRACH3033868, highly similar to Homo sapiens semaphorin sem2	Q4LFA9	1494	0	Semaphorin-3G	.	.	.	.	pfam01403	Sema	Sema domain. The Sema domain occurs in semaphorins, which are a large family of secreted and transmembrane proteins, some of which function as repellent signals during axon guidance. Sema domains also occur in the hepatocyte growth factor receptor and human plexin A-3.	GO:0001755|neural crest cell migration;GO:0007411|axon guidance;GO:0030335|positive regulation of cell migration;GO:0030517|negative regulation of axon extension;GO:0048843|negative regulation of axon extension involved in axon guidance;GO:0050919|negative chemotaxis;GO:0071526|semaphorin-plexin signaling pathway;	GO:0005576|extracellular region;GO:0005615|extracellular space;GO:0005887|integral component of plasma membrane;	GO:0005102|signaling receptor binding;GO:0030215|semaphorin receptor binding;GO:0045499|chemorepellent activity;	K06840	SEMA3; semaphorin 3
ENSMUSG00000021929	23.0903	25.4574	24.8971	37.9507	35.1623	40.5311	0.619682	-0.6904	4.80565e-19	3.98305e-17	down	yes	Kpna3	protein_coding	chr14:61365211-61439874:-	gi|585638696|ref|XP_006879570.1|	2761	0	PREDICTED: importin subunit alpha-4 [Elephantulus edwardii]	gi|225579142|ref|NM_008466.5|	4069	0	Mus musculus karyopherin (importin) alpha 3 (Kpna3), mRNA	O35344	1067	0	Importin subunit alpha-4	SPBC1604.08c	452	3e-143	COG5064	pfam01749	IBB	Importin beta binding domain. This family consists of the importin alpha (karyopherin alpha), importin beta (karyopherin beta) binding domain. The domain mediates formation of the importin alpha beta complex; required for classical NLS import of proteins into the nucleus, through the nuclear pore complex and across the nuclear envelope. Also in the alignment is the NLS of importin alpha which ove…	GO:0006606|protein import into nucleus;GO:0006607|NLS-bearing protein import into nucleus;GO:0015031|protein transport;	GO:0005634|nucleus;GO:0005654|nucleoplasm;GO:0005737|cytoplasm;	GO:0008022|protein C-terminus binding;GO:0008139|nuclear localization sequence binding;GO:0061608|nuclear import signal receptor activity;	K23583	KPNA3_4; importin subunit alpha-4/3
ENSMUSG00000021944	0.188162	0.117266	0.117064	0.726955	0.474981	0.504403	0.236076	-2.08268	0.000102734	0.000843159	down	yes	Gata4	protein_coding	chr14:63198922-63271692:-	gi|17402599|dbj|BAB78731.1|	1522	0	transcription factor GATA-4 [Mus musculus]	gi|890790729|ref|NM_001310610.1|	3400	0	Mus musculus GATA binding protein 4 (Gata4), transcript variant 1, mRNA	Q08369	583	0	Transcription factor GATA-4	SPCC1393.08	116	4e-26	COG5641	pfam05349	GATA-N	GATA-type transcription activator, N-terminal. GATA transcription factors mediate cell differentiation in a diverse range of tissues. Mutation are often associated with certain congenital human disorders. The six classical vertebrate GATA proteins, GATA-1 to GATA-6, are highly homologous and have two tandem zinc fingers. The classical GATA transcription factors function transcription activators. …	GO:0001701|in utero embryonic development;GO:0001702|gastrulation with mouth forming second;GO:0001706|endoderm formation;GO:0001934|positive regulation of protein phosphorylation;GO:0001947|heart looping;GO:0003007|heart morphogenesis;GO:0003151|outflow tract morphogenesis;GO:0003180|aortic valve morphogenesis;GO:0003181|atrioventricular valve morphogenesis;GO:0003190|atrioventricular valve form…	GO:0000785|chromatin;GO:0005634|nucleus;GO:0005654|nucleoplasm;GO:0016604|nuclear body;GO:0090575|RNA polymerase II transcription factor complex;	GO:0000976|transcription regulatory region sequence-specific DNA binding;GO:0000977|RNA polymerase II regulatory region sequence-specific DNA binding;GO:0000978|RNA polymerase II proximal promoter sequence-specific DNA binding;GO:0000981|DNA-binding transcription factor activity, RNA polymerase II-specific;GO:0000987|proximal promoter sequence-specific DNA binding;GO:0001216|bacterial-type RNA po…	K09183	GATA4; GATA-binding protein 4
ENSMUSG00000021950	13.2069	12.0714	11.9811	4.09179	4.93171	3.9279	2.75698	1.46309	2.02866e-19	1.85298e-17	up	yes	Anxa8	protein_coding	chr14:34085981-34100571:+	gi|22165408|ref|NP_038501.2|	1746	0	annexin A8 isoform 1 [Mus musculus]	gi|529367267|ref|NM_013473.4|	1880	0	Mus musculus annexin A8 (Anxa8), transcript variant 1, mRNA	O35640	677	0	Annexin A8	.	.	.	.	pfam00191	Annexin	Annexin. This family of annexins also includes giardin that has been shown to function as an annexin.	GO:0007032|endosome organization;GO:0007596|blood coagulation;GO:0007599|hemostasis;GO:0016197|endosomal transport;GO:1900004|negative regulation of serine-type endopeptidase activity;GO:1900138|negative regulation of phospholipase A2 activity;	GO:0005737|cytoplasm;GO:0005829|cytosol;GO:0005886|plasma membrane;GO:0031902|late endosome membrane;	GO:0005509|calcium ion binding;GO:0005544|calcium-dependent phospholipid binding;GO:0005546|phosphatidylinositol-4,5-bisphosphate binding;GO:0005547|phosphatidylinositol-3,4,5-trisphosphate binding;GO:0043325|phosphatidylinositol-3,4-bisphosphate binding;GO:0046872|metal ion binding;GO:0051015|actin filament binding;	K17096	ANXA8; annexin A8
ENSMUSG00000022003	10.028	10.4447	9.85541	21.9268	21.3446	22.1554	0.444446	-1.16992	5.63433e-47	2.80193e-44	down	yes	Slc25a30	protein_coding	chr14:75760117-75787037:-	gi|13385736|ref|NP_080508.1|	1552	0	kidney mitochondrial carrier protein 1 [Mus musculus]	gi|74186764|dbj|AK159122.1|	2625	0	Mus musculus osteoclast-like cell cDNA, RIKEN full-length enriched library, clone:I420002L10 product:similar to Brain mitochondrial carrier protein-1 (BMCP-1) (Mitochondrial uncoupling protein 5) (UCP 5) (Solute carrier family 25, member 14) (UNQ791/PRO1682) [Homo sapiens], full insert sequence	Q9CR58	602	0	Kidney mitochondrial carrier protein 1	.	.	.	.	pfam00153	Mito_carr	Mitochondrial carrier protein.	GO:0008272|sulfate transport;GO:0015709|thiosulfate transport;GO:0015729|oxaloacetate transport;GO:0035435|phosphate ion transmembrane transport;GO:0055085|transmembrane transport;GO:0071422|succinate transmembrane transport;GO:0071423|malate transmembrane transport;	GO:0005739|mitochondrion;GO:0005743|mitochondrial inner membrane;GO:0016020|membrane;GO:0016021|integral component of membrane;	GO:0015116|sulfate transmembrane transporter activity;GO:0015117|thiosulfate transmembrane transporter activity;GO:0015131|oxaloacetate transmembrane transporter activity;GO:0015140|malate transmembrane transporter activity;GO:0015141|succinate transmembrane transporter activity;GO:0015297|antiporter activity;	K15106	SLC25A14_30; solute carrier family 25 (mitochondrial carrier), member 14/30
ENSMUSG00000022008	4.71639	4.53887	3.92531	6.72152	7.0407	8.39135	0.569503	-0.812224	1.737e-10	5.36153e-09	down	yes	Gpalpp1	protein_coding	chr14:76086236-76110760:-	gi|50511061|dbj|BAD32516.1|	1616	0	mKIAA1704 protein [Mus musculus]	gi|71043962|ref|NM_026177.3|	5389	0	Mus musculus GPALPP motifs containing 1 (Gpalpp1), mRNA	.	.	.	.	.	.	.	.	pfam12572	DUF3752	Protein of unknown function (DUF3752). This domain family is found in eukaryotes, and is typically between 140 and 163 amino acids in length.	GO:0008150|biological_process;	GO:0005575|cellular_component;	GO:0003674|molecular_function;	.	.
ENSMUSG00000022024	5.65645	6.3118	6.69475	8.7893	9.05231	9.14302	0.663648	-0.59151	1.92429e-10	5.87215e-09	down	yes	Sugt1	protein_coding	chr14:79587691-79635196:+	gi|23956176|ref|NP_080750.1|	1687	0	protein SGT1 homolog [Mus musculus]	gi|30061471|gb|AC129216.4|	6345	0	Mus musculus BAC clone RP24-446C11 from chromosome 14, complete sequence	Q9CX34	652	0	Protein SGT1 homolog	SPBC36.12c	116	4e-26	COG5091	pfam05002	SGS	SGS domain. This domain was thought to be unique to the SGT1-like proteins, but is also found in calcyclin binding proteins.	GO:0031647|regulation of protein stability;GO:0050821|protein stabilization;	GO:0005634|nucleus;GO:0005737|cytoplasm;GO:0032991|protein-containing complex;	GO:0003674|molecular_function;	K12795	SUGT1, SGT1; suppressor of G2 allele of SKP1
ENSMUSG00000022032	4.13527	3.9071	4.16826	1.99798	2.14206	2.45854	1.77224	0.825574	1.24367e-08	2.7395e-07	up	yes	Scara5	protein_coding	chr14:65666403-65764826:+	gi|269995946|ref|NP_083179.2|	2038	0	scavenger receptor class A member 5 isoform 1 [Mus musculus]	gi|269995945|ref|NM_028903.2|	3794	0	Mus musculus scavenger receptor class A, member 5 (Scara5), transcript variant 1, mRNA	Q8K299	789	0	Scavenger receptor class A member 5	.	.	.	.	pfam00530	SRCR	Scavenger receptor cysteine-rich domain. These domains are disulphide rich extracellular domains. These domains are found in several extracellular receptors and may be involved in protein-protein interactions.	GO:0006811|ion transport;GO:0006879|cellular iron ion homeostasis;GO:0006897|endocytosis;GO:0034605|cellular response to heat;GO:0034755|iron ion transmembrane transport;GO:0055072|iron ion homeostasis;GO:0070207|protein homotrimerization;	GO:0005886|plasma membrane;GO:0005887|integral component of plasma membrane;GO:0009897|external side of plasma membrane;GO:0009986|cell surface;GO:0016020|membrane;GO:0016021|integral component of membrane;GO:0030666|endocytic vesicle membrane;	GO:0005044|scavenger receptor activity;GO:0005515|protein binding;GO:0070287|ferritin receptor activity;	.	.
ENSMUSG00000022096	0.605164	0.671119	0.547295	0.356209	0.19585	0.132138	2.56783	1.36055	0.00046531	0.00307113	up	yes	Hr	protein_coding	chr14:70552212-70573548:+	gi|31544072|ref|NP_068677.2|	5673	0	lysine-specific demethylase hairless [Mus musculus]	gi|755547832|ref|XM_011244966.1|	5055	0	PREDICTED: Mus musculus hairless (Hr), transcript variant X1, mRNA	Q61645	2189	0	Lysine-specific demethylase hairless	.	.	.	.	pfam02373	JmjC	JmjC domain, hydroxylase. The JmjC domain belongs to the Cupin superfamily. JmjC-domain proteins may be protein hydroxylases that catalyse a novel histone modification. This is confirmed to be a hydroxylase: the human JmjC protein named Tyw5p unexpectedly acts in the biosynthesis of a hypermodified nucleoside, hydroxy-wybutosine, in tRNA-Phe by catalyzing hydroxylation.	GO:0006357|regulation of transcription by RNA polymerase II;GO:0033169|histone H3-K9 demethylation;GO:0043433|negative regulation of DNA-binding transcription factor activity;GO:0045892|negative regulation of transcription, DNA-templated;	GO:0000118|histone deacetylase complex;GO:0000785|chromatin;GO:0005634|nucleus;GO:0005654|nucleoplasm;GO:0016604|nuclear body;	GO:0003677|DNA binding;GO:0003712|transcription coregulator activity;GO:0003714|transcription corepressor activity;GO:0005515|protein binding;GO:0016491|oxidoreductase activity;GO:0031490|chromatin DNA binding;GO:0032454|histone demethylase activity (H3-K9 specific);GO:0042809|vitamin D receptor binding;GO:0042826|histone deacetylase binding;GO:0044877|protein-containing complex binding;GO:004687…	K00478	HR; [histone H3]-dimethyl-L-lysine9 demethylase [EC:1.14.11.65]
ENSMUSG00000022130	2.98415	3.48877	3.18807	6.03732	4.74102	5.13681	0.582894	-0.778695	4.48119e-05	0.00040987	down	yes	Tgds	protein_coding	chr14:118111911-118132755:-	gi|148668237|gb|EDL00567.1|	1365	0	TDP-glucose 4,6-dehydratase, isoform CRA_d, partial [Mus musculus]	gi|74227088|dbj|AK165685.1|	2142	0	Mus musculus RCB-0035 WEHI-3 cDNA, RIKEN full-length enriched library, clone:G430144C08 product:dTDP-D-glucose 4,6-dehydratase (EC 4.2.1.46) homolog [Mus musculus], full insert sequence	Q8VDR7	530	0	dTDP-D-glucose 4,6-dehydratase	BH3364	182	7e-57	COG1088	pfam01370	Epimerase	NAD dependent epimerase/dehydratase family. This family of proteins utilize NAD as a cofactor. The proteins in this family use nucleotide-sugar substrates for a variety of chemical reactions.	GO:0008150|biological_process;GO:0009225|nucleotide-sugar metabolic process;	GO:0005575|cellular_component;	GO:0008460|dTDP-glucose 4,6-dehydratase activity;GO:0016829|lyase activity;	K01710	rfbB, rmlB, rffG; dTDP-glucose 4,6-dehydratase [EC:4.2.1.46]
ENSMUSG00000022206	1.69778	1.40011	1.26558	2.59318	2.50673	2.64414	0.53899	-0.89167	2.0787e-09	5.31631e-08	down	yes	Npr3	protein_coding	chr15:11839896-11907287:-	gi|85702362|ref|NP_032754.2|	2662	0	atrial natriuretic peptide receptor 3 isoform a precursor [Mus musculus]	gi|85702361|ref|NM_008728.2|	6892	0	Mus musculus natriuretic peptide receptor 3 (Npr3), transcript variant 1, mRNA	P70180	1009	0	Atrial natriuretic peptide receptor 3	.	.	.	.	pfam01094	ANF_receptor	Receptor family ligand binding region. This family includes extracellular ligand binding domains of a wide range of receptors. This family also includes the bacterial amino acid binding proteins of known structure.	GO:0001501|skeletal system development;GO:0002158|osteoclast proliferation;GO:0007193|adenylate cyclase-inhibiting G protein-coupled receptor signaling pathway;GO:0007194|negative regulation of adenylate cyclase activity;GO:0007200|phospholipase C-activating G protein-coupled receptor signaling pathway;GO:0008217|regulation of blood pressure;GO:0030157|pancreatic juice secretion;GO:0033688|regula…	GO:0016020|membrane;GO:0016021|integral component of membrane;GO:0032991|protein-containing complex;	GO:0008528|G protein-coupled peptide receptor activity;GO:0016941|natriuretic peptide receptor activity;GO:0017046|peptide hormone binding;GO:0031404|chloride ion binding;GO:0042277|peptide binding;GO:0042562|hormone binding;GO:0042802|identical protein binding;GO:0042803|protein homodimerization activity;	K12325	NPR3; atrial natriuretic peptide clearance receptor
ENSMUSG00000022248	2.6306	2.63372	2.39097	3.85536	3.4889	4.32423	0.628429	-0.670177	6.12873e-07	9.11301e-06	down	yes	Rad1	protein_coding	chr15:10486018-10499063:+	gi|575403026|ref|NP_001276377.1|	995	1e-120	cell cycle checkpoint protein RAD1 isoform 2 [Mus musculus]	gi|74211157|dbj|AK164168.1|	4204	0	Mus musculus adult male hippocampus cDNA, RIKEN full-length enriched library, clone:C630032G18 product:RAD1 homolog (S. pombe), full insert sequence	Q9QWZ1	386	2e-121	Cell cycle checkpoint protein RAD1	.	.	.	.	pfam02144	Rad1	Repair protein Rad1/Rec1/Rad17.	GO:0000077|DNA damage checkpoint;GO:0006281|DNA repair;GO:0006974|cellular response to DNA damage stimulus;GO:0051598|meiotic recombination checkpoint;GO:0071479|cellular response to ionizing radiation;	GO:0005634|nucleus;GO:0005654|nucleoplasm;GO:0005694|chromosome;GO:0030896|checkpoint clamp complex;GO:0043231|intracellular membrane-bounded organelle;	GO:0004518|nuclease activity;GO:0004527|exonuclease activity;GO:0008408|3'-5' exonuclease activity;GO:0008853|exodeoxyribonuclease III activity;GO:0016787|hydrolase activity;	K02830	HRAD1, RAD17; cell cycle checkpoint protein [EC:3.1.11.2]
ENSMUSG00000022359	3.24616	3.81194	2.95975	1.42257	2.47243	2.17013	1.58155	0.661341	0.00764621	0.0314829	up	yes	Wdyhv1	protein_coding	chr15:58141377-58158665:+	gi|58037459|ref|NP_084010.1|	1136	4e-152	protein N-terminal glutamine amidohydrolase [Mus musculus]	gi|74151766|dbj|AK150578.1|	1381	0	Mus musculus bone marrow macrophage cDNA, RIKEN full-length enriched library, clone:I830012F01 product:hypothetical protein, full insert sequence	Q80WB5	442	1e-153	Protein N-terminal glutamine amidohydrolase	.	.	.	.	pfam09764	Nt_Gln_amidase	N-terminal glutamine amidase. This protein is conserved from plants to humans. It represents a family of N terminal glutamine amidases. The enzyme removes the NH2 group from a Gln, at the N-terminal, rendering it a Glu.	GO:0006464|cellular protein modification process;GO:0030163|protein catabolic process;	GO:0005634|nucleus;GO:0005737|cytoplasm;GO:0005829|cytosol;	GO:0008418|protein-N-terminal asparagine amidohydrolase activity;GO:0016787|hydrolase activity;GO:0016811|hydrolase activity, acting on carbon-nitrogen (but not peptide) bonds, in linear amides;GO:0070773|protein-N-terminal glutamine amidohydrolase activity;	K21286	NTAQ1; protein N-terminal glutamine amidohydrolase [EC:3.5.1.122]
ENSMUSG00000022404	14.8104	14.702	14.9519	32.1091	31.5893	31.1005	0.44976	-1.15277	3.05261e-44	1.24204e-41	down	yes	Slc25a17	protein_coding	chr15:81318911-81360812:-	gi|187281938|ref|NP_001119741.1|	1395	0	peroxisomal membrane protein PMP34 [Rattus norvegicus]	gi|146134482|ref|NM_011399.3|	1667	0	Mus musculus solute carrier family 25 (mitochondrial carrier, peroxisomal membrane protein), member 17 (Slc25a17), mRNA	O70579	540	0	Peroxisomal membrane protein PMP34	.	.	.	.	pfam00153	Mito_carr	Mitochondrial carrier protein.	GO:0006635|fatty acid beta-oxidation;GO:0015867|ATP transport;GO:0015908|fatty acid transport;GO:0055085|transmembrane transport;	GO:0005737|cytoplasm;GO:0005739|mitochondrion;GO:0005777|peroxisome;GO:0005778|peroxisomal membrane;GO:0005779|integral component of peroxisomal membrane;GO:0016020|membrane;GO:0016021|integral component of membrane;	GO:0005347|ATP transmembrane transporter activity;GO:0015217|ADP transmembrane transporter activity;GO:0015228|coenzyme A transmembrane transporter activity;GO:0015230|FAD transmembrane transporter activity;GO:0044610|FMN transmembrane transporter activity;GO:0051087|chaperone binding;GO:0051724|NAD transmembrane transporter activity;GO:0080122|AMP transmembrane transporter activity;	K13354	SLC25A17, PMP34; solute carrier family 25 (peroxisomal adenine nucleotide transporter), member 17
ENSMUSG00000022415	0.870867	0.693729	0.692536	0.124268	0.400508	0.277919	2.68425	1.42452	0.000759578	0.00464852	up	yes	Syngr1	protein_coding	chr15:80091334-80119501:+	gi|46877048|ref|NP_997591.1|	880	3e-105	synaptogyrin-1 isoform 1a [Mus musculus]	gi|46877047|ref|NM_207708.1|	4180	0	Mus musculus synaptogyrin 1 (Syngr1), transcript variant 1a, mRNA	O55100	343	9e-107	Synaptogyrin-1	.	.	.	.	pfam01284	MARVEL	Membrane-associating domain. MARVEL domain-containing proteins are often found in lipid-associating proteins - such as Occludin and MAL family proteins. It may be part of the machinery of membrane apposition events, such as transport vesicle biogenesis.	GO:0006605|protein targeting;GO:0045055|regulated exocytosis;GO:0048169|regulation of long-term neuronal synaptic plasticity;GO:0048172|regulation of short-term neuronal synaptic plasticity;GO:0048499|synaptic vesicle membrane organization;GO:1990830|cellular response to leukemia inhibitory factor;	GO:0008021|synaptic vesicle;GO:0016020|membrane;GO:0016021|integral component of membrane;GO:0030054|cell junction;GO:0030672|synaptic vesicle membrane;GO:0031410|cytoplasmic vesicle;GO:0031594|neuromuscular junction;GO:0045202|synapse;	.	.	.
ENSMUSG00000022437	7.49598	7.02293	7.29965	10.9248	12.0535	10.7809	0.619532	-0.69075	6.29904e-15	3.52405e-13	down	yes	Samm50	protein_coding	chr15:84192241-84217267:+	gi|30519943|ref|NP_848729.1|	2418	0	sorting and assembly machinery component 50 homolog [Mus musculus]	gi|26103650|dbj|AK086633.1|	4584	0	Mus musculus 15 days embryo head cDNA, RIKEN full-length enriched library, clone:D930043B12 product:SAM50-like protein CGI-51 homolog [Homo sapiens], full insert sequence	Q8BGH2	936	0	Sorting and assembly machinery component 50 homolog	SPAC17C9.06	164	2e-41	COG4775	pfam01103	Bac_surface_Ag	Surface antigen. This entry includes the following surface antigens; D15 antigen from H.influenzae, OMA87 from P.multocida, OMP85 from N.meningitidis and N.gonorrhoeae. The family also includes a number of eukaryotic proteins that are members of the UPF0140 family. There also appears to be a relationship to pfam03865 (personal obs: C Yeats). In eukaryotes, it appears that these proteins are not s…	GO:0033108|mitochondrial respiratory chain complex assembly;GO:0034622|cellular protein-containing complex assembly;GO:0042407|cristae formation;GO:0045040|protein import into mitochondrial outer membrane;	GO:0001401|mitochondrial sorting and assembly machinery complex;GO:0005737|cytoplasm;GO:0005739|mitochondrion;GO:0005741|mitochondrial outer membrane;GO:0005743|mitochondrial inner membrane;GO:0016020|membrane;GO:0016021|integral component of membrane;GO:0019867|outer membrane;	GO:0005515|protein binding;	K07277	SAM50, TOB55, bamA; outer membrane protein insertion porin family
ENSMUSG00000022517	14.5704	13.7436	13.9766	21.0533	21.2404	20.8897	0.64153	-0.640412	4.87092e-18	3.69502e-16	down	yes	Mgrn1	protein_coding	chr16:4886249-4938296:+	gi|568994710|ref|XP_006521897.1|	2539	0	PREDICTED: E3 ubiquitin-protein ligase MGRN1 isoform X4 [Mus musculus]	gi|356995927|ref|NM_029657.4|	3138	0	Mus musculus mahogunin, ring finger 1 (Mgrn1), transcript variant 2, mRNA	Q9D074	977	0	E3 ubiquitin-protein ligase MGRN1	.	.	.	.	pfam13920	zf-C3HC4_3	Zinc finger, C3HC4 type (RING finger).	GO:0000209|protein polyubiquitination;GO:0006513|protein monoubiquitination;GO:0008333|endosome to lysosome transport;GO:0016567|protein ubiquitination;GO:0043951|negative regulation of cAMP-mediated signaling;GO:0045744|negative regulation of G protein-coupled receptor signaling pathway;GO:0045879|negative regulation of smoothened signaling pathway;	GO:0005634|nucleus;GO:0005737|cytoplasm;GO:0005768|endosome;GO:0005769|early endosome;GO:0005783|endoplasmic reticulum;GO:0005886|plasma membrane;GO:0016020|membrane;GO:0043231|intracellular membrane-bounded organelle;	GO:0004842|ubiquitin-protein transferase activity;GO:0005515|protein binding;GO:0016740|transferase activity;GO:0046872|metal ion binding;GO:0061630|ubiquitin protein ligase activity;	K10604	MGRN1; E3 ubiquitin-protein ligase MGRN1 [EC:2.3.2.27]
ENSMUSG00000022537	0.743422	0.816317	0.690107	0.352724	0.360891	0.221431	2.31176	1.20899	2.72131e-05	0.000265352	up	yes	Tmem44	protein_coding	chr16:30511855-30550842:-	gi|100817930|ref|NP_766202.3|	1651	0	transmembrane protein 44 [Mus musculus]	gi|37747503|gb|BC059216.1|	4576	0	Mus musculus transmembrane protein 44, mRNA (cDNA clone IMAGE:6408767)	Q2T9K0	462	4e-146	Transmembrane protein 44	.	.	.	.	pfam15449	Retinal	Retinal protein. This family of proteins is found in the photoreceptor cells of the retina. Mutations of the gene encoding this protein have been associated with retinal disorders such as retinitis pigmentosa and late-onset progressive retinal atrophy. The function of this family of proteins is unknown, but it is likely to be important in the development and function of the retina.	GO:0008150|biological_process;	.	GO:0003674|molecular_function;	.	.
ENSMUSG00000022558	14.2028	13.2049	12.3853	8.35831	7.91676	7.64436	1.59479	0.673362	5.93718e-22	6.37748e-20	up	yes	Mroh1	protein_coding	chr15:76380261-76453038:+	gi|148697619|gb|EDL29566.1|	1951	0	mCG134445, isoform CRA_c, partial [Mus musculus]	gi|26105745|dbj|AK090131.1|	9803	0	Mus musculus colon RCB-0549 Cle-H3 cDNA, RIKEN full-length enriched library, clone:G431002O08 product:weakly similar to KIAA1833 PROTEIN (FRAGMENT) [Homo sapiens], full insert sequence	.	.	.	.	.	.	.	.	pfam13513	HEAT_EZ	HEAT-like repeat. The HEAT repeat family is related to armadillo/beta-catenin-like repeats (see pfam00514). These EZ repeats are found in subunits of cyanobacterial phycocyanin lyase and other proteins and probably carry out a scaffolding role.	GO:0008150|biological_process;	GO:0005575|cellular_component;	GO:0003674|molecular_function;	K24816	MROH1, HEATR7A; maestro heat-like repeat-containing protein family member 1
ENSMUSG00000022580	0.785469	0.516884	0.667758	0.173605	0.149205	0.0653911	4.88195	2.28746	9.76324e-06	0.000106578	up	yes	Rhpn1	protein_coding	chr15:75704280-75715485:+	gi|254540053|ref|NP_001156937.1|	3385	0	rhophilin-1 isoform 1 [Mus musculus]	gi|254540052|ref|NM_001163465.1|	2286	0	Mus musculus rhophilin, Rho GTPase binding protein 1 (Rhpn1), transcript variant 1, mRNA	Q61085	1261	0	Rhophilin-1	.	.	.	.	pfam03097	BRO1	BRO1-like domain. This domain is found in a number proteins including Rhophilin and BRO1. It is known to have a role in endosomal targeting. ESCRT-III subunit Snf7 binds to a conserved hydrophobic patch in the BRO1 domain that is required for protein complex formation and for the protein-sorting function of BRO1.	GO:0001822|kidney development;GO:0003094|glomerular filtration;GO:0007165|signal transduction;GO:0048041|focal adhesion assembly;GO:0051497|negative regulation of stress fiber assembly;GO:0097018|renal albumin absorption;GO:0120039|plasma membrane bounded cell projection morphogenesis;	GO:0005829|cytosol;GO:0005886|plasma membrane;GO:0071944|cell periphery;	GO:0005515|protein binding;	K25638	RHPN1; rhophilin-1
ENSMUSG00000022665	25.1706	25.548	26.9488	44.7449	44.3072	41.9544	0.568678	-0.814316	1.10849e-34	2.61118e-32	down	yes	Ccdc80	protein_coding	chr16:45093402-45128077:+	gi|110625752|ref|NP_080715.2|	3876	0	coiled-coil domain-containing protein 80 precursor [Mus musculus]	gi|74184461|dbj|AK144183.1|	3964	0	Mus musculus RCB-0035 WEHI-3 cDNA, RIKEN full-length enriched library, clone:G430079O13 product:URB precursor, full insert sequence	Q8R2G6	1497	0	Coiled-coil domain-containing protein 80	.	.	.	.	pfam13778	DUF4174	Domain of unknown function (DUF4174). This domain of unknown function is found in a putative tumor suppressor gene and in a ligand for the the urokinase-type plasminogen activator receptor, which plays a role in cellular migration and adhesion.	GO:0009617|response to bacterium;GO:0010811|positive regulation of cell-substrate adhesion;GO:0030198|extracellular matrix organization;	GO:0005576|extracellular region;GO:0005604|basement membrane;GO:0005614|interstitial matrix;GO:0031012|extracellular matrix;	GO:0001968|fibronectin binding;GO:0005539|glycosaminoglycan binding;GO:0008201|heparin binding;	.	.
ENSMUSG00000022698	33.4577	37.4001	34.8917	71.5357	70.8445	77.3034	0.461549	-1.11545	1.83253e-62	1.75753e-59	down	yes	Naa50	protein_coding	chr16:44139830-44163366:+	gi|148665617|gb|EDK98033.1|	938	9e-114	N-acetyltransferase 13, isoform CRA_c, partial [Mus musculus]	gi|568996288|ref|XM_006522589.1|	4487	0	PREDICTED: Mus musculus N(alpha)-acetyltransferase 50, NatE catalytic subunit (Naa50), transcript variant X1, mRNA	Q6PGB6	353	4e-111	N-alpha-acetyltransferase 50	SPBC13E7.02_2	85.9	8e-18	COG0456	pfam00583	Acetyltransf_1	Acetyltransferase (GNAT) family. This family contains proteins with N-acetyltransferase functions such as Elp3-related proteins.	GO:0006474|N-terminal protein amino acid acetylation;GO:0007064|mitotic sister chromatid cohesion;GO:0016573|histone acetylation;GO:0034087|establishment of mitotic sister chromatid cohesion;GO:0071962|mitotic sister chromatid cohesion, centromeric;	GO:0005634|nucleus;GO:0005737|cytoplasm;GO:0005829|cytosol;GO:0031415|NatA complex;	GO:0004596|peptide alpha-N-acetyltransferase activity;GO:0005515|protein binding;GO:0008080|N-acetyltransferase activity;GO:0010485|H4 histone acetyltransferase activity;GO:0016740|transferase activity;GO:0016746|transferase activity, transferring acyl groups;GO:0052858|peptidyl-lysine acetyltransferase activity;	K20793	NAA50, NAT5; N-alpha-acetyltransferase 50 [EC:2.3.1.258]
ENSMUSG00000022781	13.0593	14.1101	14.8064	19.982	20.4357	21.4038	0.651219	-0.618786	2.53001e-16	1.60238e-14	down	yes	Pak2	protein_coding	chr16:32016290-32079342:-	gi|532111302|ref|XP_005340349.1|	2573	0	PREDICTED: serine/threonine-protein kinase PAK 2 [Ictidomys tridecemlineatus]	gi|560186535|ref|NM_177326.3|	5741	0	Mus musculus p21 protein (Cdc42/Rac)-activated kinase 2 (Pak2), mRNA	Q64303	994	0	Serine/threonine-protein kinase PAK 2	.	.	.	.	pfam00069	Pkinase	Protein kinase domain.	GO:0006468|protein phosphorylation;GO:0006915|apoptotic process;GO:0008152|metabolic process;GO:0016310|phosphorylation;GO:0018105|peptidyl-serine phosphorylation;GO:0034333|adherens junction assembly;GO:0035556|intracellular signal transduction;GO:0040008|regulation of growth;GO:0042981|regulation of apoptotic process;GO:0043066|negative regulation of apoptotic process;GO:0043408|regulation of M…	GO:0005634|nucleus;GO:0005737|cytoplasm;GO:0005829|cytosol;GO:0005911|cell-cell junction;GO:0014069|postsynaptic density;GO:0016020|membrane;GO:0098978|glutamatergic synapse;	GO:0000166|nucleotide binding;GO:0003824|catalytic activity;GO:0004672|protein kinase activity;GO:0004674|protein serine/threonine kinase activity;GO:0005515|protein binding;GO:0005524|ATP binding;GO:0016301|kinase activity;GO:0016740|transferase activity;GO:0019901|protein kinase binding;GO:0030296|protein tyrosine kinase activator activity;GO:0031267|small GTPase binding;GO:0042802|identical pr…	K04410	PAK2; p21-activated kinase 2 [EC:2.7.11.1]
ENSMUSG00000022807	6.59408	6.83428	7.36115	10.1223	11.0532	10.9823	0.620046	-0.689553	5.36469e-12	2.1502e-10	down	yes	Osbpl11	protein_coding	chr16:33185071-33243312:+	gi|257196261|ref|NP_789810.2|	3722	0	oxysterol-binding protein-related protein 11 [Mus musculus]	gi|257196260|ref|NM_176840.3|	4521	0	Mus musculus oxysterol binding protein-like 11 (Osbpl11), mRNA	Q8CI95	1423	0	Oxysterol-binding protein-related protein 11	.	.	.	.	pfam01237	Oxysterol_BP	Oxysterol-binding protein.	GO:0006869|lipid transport;GO:0010890|positive regulation of sequestering of triglyceride;GO:0045444|fat cell differentiation;	GO:0005654|nucleoplasm;GO:0005768|endosome;GO:0005794|Golgi apparatus;GO:0005829|cytosol;GO:0016020|membrane;GO:0043231|intracellular membrane-bounded organelle;	GO:0008289|lipid binding;GO:0015248|sterol transporter activity;GO:0032934|sterol binding;	K20465	OSBPL9_10_11, ORP9_10_11; oxysterol-binding protein-related protein 9/10/11
ENSMUSG00000022847	1.2858	1.19454	1.09311	0.312609	0.515633	0.428177	2.72002	1.44362	0.000566278	0.00361723	up	yes	Thpo	protein_coding	chr16:20724454-20734511:-	gi|755553390|ref|XP_011244168.1|	1687	0	PREDICTED: thrombopoietin isoform X2 [Mus musculus]	gi|142364337|ref|NM_009379.3|	2416	0	Mus musculus thrombopoietin (Thpo), transcript variant 1, mRNA	P40226	562	0	Thrombopoietin	.	.	.	.	pfam00758	EPO_TPO	Erythropoietin/thrombopoietin.	GO:0001934|positive regulation of protein phosphorylation;GO:0008283|cell proliferation;GO:0008284|positive regulation of cell proliferation;GO:0030099|myeloid cell differentiation;GO:0035855|megakaryocyte development;GO:0038163|thrombopoietin-mediated signaling pathway;GO:0043410|positive regulation of MAPK cascade;GO:0045654|positive regulation of megakaryocyte differentiation;GO:0051897|positi…	GO:0005576|extracellular region;GO:0005615|extracellular space;	GO:0005102|signaling receptor binding;GO:0005125|cytokine activity;GO:0005179|hormone activity;	K06854	THPO; thrombopoietin
ENSMUSG00000022951	4.00033	3.60394	4.65591	2.05777	2.79732	2.64443	1.56626	0.64732	0.00129268	0.00727141	up	yes	Rcan1	protein_coding	chr16:92391953-92470867:-	gi|125656176|ref|NP_001075018.1|	1146	1e-148	calcipressin-1 isoform 1 [Mus musculus]	gi|575077456|ref|NM_001081549.2|	2324	0	Mus musculus regulator of calcineurin 1 (Rcan1), transcript variant 1, mRNA	Q9JHG6	446	4e-150	Calcipressin-1	.	.	.	.	pfam04847	Calcipressin	Calcipressin. Calcipressin is also known as calcineurin-binding protein, since it inhibits calcineurin-mediated transcriptional modulation by binding to calcineurin's catalytic domain.	GO:0002931|response to ischemia;GO:0006950|response to stress;GO:0006979|response to oxidative stress;GO:0007614|short-term memory;GO:0019722|calcium-mediated signaling;GO:0031987|locomotion involved in locomotory behavior;GO:0033173|calcineurin-NFAT signaling cascade;GO:0043627|response to estrogen;GO:0043666|regulation of phosphoprotein phosphatase activity;GO:0048741|skeletal muscle fiber deve…	GO:0005634|nucleus;GO:0005737|cytoplasm;	GO:0003676|nucleic acid binding;GO:0005515|protein binding;GO:0008597|calcium-dependent protein serine/threonine phosphatase regulator activity;GO:0042802|identical protein binding;	K17901	RCAN1, MCIP1; calcipressin-1
ENSMUSG00000023009	7.95971	7.21738	6.43487	3.83728	4.36305	3.73996	1.73401	0.794109	5.98723e-10	1.6783e-08	up	yes	Nckap5l	protein_coding	chr15:99422035-99457748:-	gi|568992761|ref|XP_006521185.1|	5461	0	PREDICTED: nck-associated protein 5-like isoform X2 [Mus musculus]	gi|49457862|ref|NM_001001884.1|	4853	0	Mus musculus NCK-associated protein 5-like (Nckap5l), mRNA	Q6GQX2	2080	0	Nck-associated protein 5-like	.	.	.	.	pfam15246	NCKAP5	Nck-associated protein 5, Peripheral clock protein. NCKAP5 is short for Nck-associated protein 5, which is also known as the Peripheral clock protein. NCKAP5 is a protein family, which interacts with the SH3-containing region of the adaptor protein Nck. Nck is a protein that interacts with receptor tyrosine kinases and guanine nucleotide exchange factor Sos. The role of Nck can be thought of as s…	GO:0001578|microtubule bundle formation;GO:0007019|microtubule depolymerization;	GO:0005737|cytoplasm;GO:0005813|centrosome;GO:0005856|cytoskeleton;GO:0005874|microtubule;GO:0035371|microtubule plus-end;	GO:0003674|molecular_function;	.	.
ENSMUSG00000023017	1.86845	1.77745	2.07012	0.78068	0.608831	0.612614	2.74168	1.45506	2.6672e-10	7.97606e-09	up	yes	Asic1	protein_coding	chr15:99670368-99701130:+	gi|45433493|ref|NP_033727.1|	2848	0	acid-sensing ion channel 1 isoform 2 [Mus musculus]	gi|755550830|ref|XM_006520297.2|	4106	0	PREDICTED: Mus musculus acid-sensing (proton-gated) ion channel 1 (Asic1), transcript variant X2, mRNA	Q6NXK8	1101	0	Acid-sensing ion channel 1	.	.	.	.	pfam00858	ASC	Amiloride-sensitive sodium channel.	GO:0001662|behavioral fear response;GO:0001975|response to amphetamine;GO:0006811|ion transport;GO:0006812|cation transport;GO:0006814|sodium ion transport;GO:0006816|calcium ion transport;GO:0007613|memory;GO:0008306|associative learning;GO:0010447|response to acidic pH;GO:0034220|ion transmembrane transport;GO:0035725|sodium ion transmembrane transport;GO:0042391|regulation of membrane potentia…	GO:0005794|Golgi apparatus;GO:0005886|plasma membrane;GO:0005887|integral component of plasma membrane;GO:0009986|cell surface;GO:0016020|membrane;GO:0016021|integral component of membrane;GO:0043197|dendritic spine;GO:0043198|dendritic shaft;GO:0045202|synapse;	GO:0005216|ion channel activity;GO:0005261|cation channel activity;GO:0005272|sodium channel activity;GO:0005515|protein binding;GO:0015280|ligand-gated sodium channel activity;GO:0022839|ion gated channel activity;GO:0022890|inorganic cation transmembrane transporter activity;GO:0044736|acid-sensing ion channel activity;	K04829	ASIC1, ACCN2, BNAC2; acid-sensing ion channel 1
ENSMUSG00000023039	0.448108	0.389678	0.527939	0.82642	1.06237	1.03761	0.447284	-1.16074	1.90781e-05	0.000194209	down	yes	Krt7	protein_coding	chr15:101411043-101430313:+	gi|148672099|gb|EDL04046.1|	2318	0	keratin 7, isoform CRA_a, partial [Mus musculus]	gi|74209396|dbj|AK137217.1|	4071	0	Mus musculus adult male urinary bladder cDNA, RIKEN full-length enriched library, clone:9530049E07 product:keratin complex 2, basic, gene 7, full insert sequence	Q6IG12	865	0	Keratin, type II cytoskeletal 7	.	.	.	.	pfam00038	Filament	Intermediate filament protein.	.	GO:0005737|cytoplasm;GO:0005882|intermediate filament;GO:0045095|keratin filament;	GO:0005515|protein binding;	K07605	KRT2; type II keratin, basic
ENSMUSG00000023055	8.33152	8.71861	8.94285	5.36909	5.36363	5.35039	1.55012	0.63238	3.70612e-10	1.08651e-08	up	yes	Calcoco1	protein_coding	chr15:102706777-102722178:-	gi|60360416|dbj|BAD90452.1|	2807	0	mKIAA1536 protein [Mus musculus]	gi|26104330|dbj|AK087513.1|	2966	0	Mus musculus 0 day neonate eyeball cDNA, RIKEN full-length enriched library, clone:E130309C16 product:similar to CDNA FLJ14975 FIS, CLONE THYRO1001405, WEAKLY SIMILAR TO PLECTIN [Homo sapiens], full insert sequence	Q8CGU1	1062	0	Calcium-binding and coiled-coil domain-containing protein 1	.	.	.	.	pfam07888	CALCOCO1	Calcium binding and coiled-coil domain (CALCOCO1) like. Proteins found in this family are similar to the coiled-coil transcriptional coactivator protein coexpressed by Mus musculus (CoCoA/CALCOCO1). This protein binds to a highly conserved N-terminal domain of p160 coactivators, such as GRIP1, and thus enhances transcriptional activation by a number of nuclear receptors. CALCOCO1 has a central co…	GO:0007165|signal transduction;GO:0010628|positive regulation of gene expression;GO:0016055|Wnt signaling pathway;GO:0030518|intracellular steroid hormone receptor signaling pathway;GO:0045893|positive regulation of transcription, DNA-templated;GO:0045944|positive regulation of transcription by RNA polymerase II;	GO:0000785|chromatin;GO:0005634|nucleus;GO:0005737|cytoplasm;GO:0005829|cytosol;GO:0043231|intracellular membrane-bounded organelle;	GO:0000976|transcription regulatory region sequence-specific DNA binding;GO:0000978|RNA polymerase II proximal promoter sequence-specific DNA binding;GO:0003682|chromatin binding;GO:0003712|transcription coregulator activity;GO:0003713|transcription coactivator activity;GO:0005515|protein binding;GO:0008013|beta-catenin binding;GO:0008022|protein C-terminus binding;GO:0030374|nuclear receptor tra…	.	.
ENSMUSG00000023067	8.00124	7.0868	8.2874	2.71162	3.49274	2.67219	2.52443	1.33596	6.37603e-18	4.78273e-16	up	yes	Cdkn1a	protein_coding	chr17:29090976-29100727:+	gi|148690662|gb|EDL22609.1|	852	6e-107	cyclin-dependent kinase inhibitor 1A (P21), isoform CRA_b [Mus musculus]	gi|930425325|ref|NM_001111099.2|	1817	0	Mus musculus cyclin-dependent kinase inhibitor 1A (P21) (Cdkn1a), transcript variant 2, mRNA	P39689	325	1e-105	Cyclin-dependent kinase inhibitor 1	.	.	.	.	pfam02234	CDI	Cyclin-dependent kinase inhibitor. Cell cycle progression is negatively controlled by cyclin-dependent kinases inhibitors (CDIs). CDIs are involved in cell cycle arrest at the G1 phase.	GO:0000079|regulation of cyclin-dependent protein serine/threonine kinase activity;GO:0000082|G1/S transition of mitotic cell cycle;GO:0000086|G2/M transition of mitotic cell cycle;GO:0006606|protein import into nucleus;GO:0006974|cellular response to DNA damage stimulus;GO:0006977|DNA damage response, signal transduction by p53 class mediator resulting in cell cycle arrest;GO:0006978|DNA damage …	GO:0000307|cyclin-dependent protein kinase holoenzyme complex;GO:0005634|nucleus;GO:0005654|nucleoplasm;GO:0005730|nucleolus;GO:0005737|cytoplasm;GO:0005829|cytosol;GO:0016604|nuclear body;GO:0032991|protein-containing complex;GO:0048471|perinuclear region of cytoplasm;GO:0070557|PCNA-p21 complex;	GO:0004860|protein kinase inhibitor activity;GO:0004861|cyclin-dependent protein serine/threonine kinase inhibitor activity;GO:0005515|protein binding;GO:0019901|protein kinase binding;GO:0019912|cyclin-dependent protein kinase activating kinase activity;GO:0030332|cyclin binding;GO:0031625|ubiquitin protein ligase binding;GO:0044877|protein-containing complex binding;GO:0046872|metal ion binding;	K06625	CDKN1A, P21, CIP1; cyclin-dependent kinase inhibitor 1A
ENSMUSG00000023106	8.8719	8.82173	10.6386	15.013	15.2026	15.8913	0.589396	-0.762692	9.77912e-17	6.40509e-15	down	yes	Denr	protein_coding	chr5:123907175-123928835:+	gi|344258423|gb|EGW14527.1|	195	1e-14	Density-regulated protein [Cricetulus griseus]	gi|354793226|gb|JN957727.1|	3962	0	Mus musculus targeted KO-first, conditional ready, lacZ-tagged mutant allele Denr:tm1a(KOMP)Wtsi; transgenic	Q9CQJ6	74.7	3e-13	Density-regulated protein	.	.	.	.	pfam12316	Dsh_C	Segment polarity protein dishevelled (Dsh) C terminal. This domain family is found in eukaryotes, and is typically between 177 and 207 amino acids in length. The family is found in association with pfam00778, pfam02377, pfam00610, pfam00595. The segment polarity gene dishevelled (dsh) is required for pattern formation of the embryonic segments. It is involved in the determination of body organisa…	GO:0001731|formation of translation preinitiation complex;GO:0002188|translation reinitiation;GO:0006412|translation;GO:0006413|translational initiation;GO:0032790|ribosome disassembly;GO:0075522|IRES-dependent viral translational initiation;	.	GO:0003729|mRNA binding;GO:0003743|translation initiation factor activity;	K24272	DENR, TMA22; density-regulated protein
ENSMUSG00000023341	1.62608	0.995311	1.44524	2.72784	2.48654	2.64655	0.494682	-1.01543	1.66337e-05	0.000173402	down	yes	Mx2	polymorphic_pseudogene	chr16:97535308-97560900:+	gi|148671710|gb|EDL03657.1|	2215	0	mCG4781 [Mus musculus]	gi|74190942|dbj|AK147949.1|	2476	0	Mus musculus melanocyte cDNA, RIKEN full-length enriched library, clone:G270112J10 product:myxovirus (influenza virus) resistance 2, full insert sequence	Q9WVP9	851	0	Interferon-induced GTP-binding protein Mx2	YKR001c	210	8e-57	COG0699	pfam01031	Dynamin_M	Dynamin central region. This region lies between the GTPase domain, see pfam00350, and the pleckstrin homology (PH) domain, see pfam00169.	GO:0051607|defense response to virus;	GO:0005634|nucleus;GO:0005737|cytoplasm;GO:0005874|microtubule;GO:0016020|membrane;	GO:0003924|GTPase activity;GO:0008017|microtubule binding;	K14754	MX; interferon-induced GTP-binding protein Mx
ENSMUSG00000023723	6.54533	6.49818	7.49144	9.28776	14.8584	7.30331	0.627082	-0.673273	0.00213497	0.0110255	down	yes	Mrps23	protein_coding	chr11:88204388-88211507:+	gi|12805371|gb|AAH02155.1|	1039	2e-137	Mrps23 protein, partial [Mus musculus]	gi|602152743|ref|NM_001291272.1|	1404	0	Mus musculus mitochondrial ribosomal protein S23 (Mrps23), transcript variant 4, mRNA	Q8VE22	338	2e-113	28S ribosomal protein S23, mitochondrial	.	.	.	.	pfam10484	MRP-S23	Mitochondrial ribosomal protein S23. MRP-S23 is one of the proteins that makes up the 55S ribosome in eukaryotes from nematodes to humans. It does not appear to carry any common motifs, either RNA binding or ribosomal protein motifs. All of the mammalian MRPs are encoded in nuclear genes that are evolving more rapidly than those encoding cytoplasmic ribosomal proteins. The MRPs are imported into …	GO:0006412|translation;	GO:0005739|mitochondrion;GO:0005763|mitochondrial small ribosomal subunit;GO:0005840|ribosome;GO:0031965|nuclear membrane;	GO:0003735|structural constituent of ribosome;	K17402	MRPS23; small subunit ribosomal protein S23
ENSMUSG00000023939	33.7491	22.4665	32.2659	17.0776	15.8573	17.5635	1.678	0.74674	3.08439e-06	3.89963e-05	up	yes	Mrpl14	protein_coding	chr17:45686322-45698495:+	gi|21312028|ref|NP_081008.1|	767	4e-101	39S ribosomal protein L14, mitochondrial precursor [Mus musculus]	gi|31980860|ref|NM_026732.2|	595	0	Mus musculus mitochondrial ribosomal protein L14 (Mrpl14), mRNA	Q9D1I6	300	1e-102	39S ribosomal protein L14, mitochondrial	SPy0061	49.3	4e-07	COG0093	pfam00238	Ribosomal_L14	Ribosomal protein L14p/L23e.	GO:0006412|translation;	GO:0005739|mitochondrion;GO:0005762|mitochondrial large ribosomal subunit;GO:0005840|ribosome;	GO:0003735|structural constituent of ribosome;	K02874	RP-L14, MRPL14, rplN; large subunit ribosomal protein L14
ENSMUSG00000023953	14.3954	13.4759	14.6158	20.6733	20.8686	20.3656	0.657951	-0.603947	5.66042e-17	3.85799e-15	down	yes	Polh	protein_coding	chr17:46171355-46202645:-	gi|17105328|ref|NP_109640.1|	3179	0	DNA polymerase eta [Mus musculus]	gi|29351625|gb|BC049159.1|	3174	0	Mus musculus cDNA clone IMAGE:6391802, containing frame-shift errors	Q9JJN0	1229	0	DNA polymerase eta	SPBC16A3.11_1	150	9e-37	COG0389	pfam00817	IMS	impB/mucB/samB family. These proteins are involved in UV protection.	GO:0000731|DNA synthesis involved in DNA repair;GO:0006260|DNA replication;GO:0006281|DNA repair;GO:0006290|pyrimidine dimer repair;GO:0006301|postreplication repair;GO:0006974|cellular response to DNA damage stimulus;GO:0009314|response to radiation;GO:0010225|response to UV-C;GO:0042276|error-prone translesion synthesis;GO:0071494|cellular response to UV-C;GO:0071897|DNA biosynthetic process;	GO:0005634|nucleus;GO:0005654|nucleoplasm;GO:0005657|replication fork;GO:0005829|cytosol;GO:0035861|site of double-strand break;	GO:0003677|DNA binding;GO:0003684|damaged DNA binding;GO:0003887|DNA-directed DNA polymerase activity;GO:0016740|transferase activity;GO:0016779|nucleotidyltransferase activity;GO:0046872|metal ion binding;	K03509	POLH; DNA polymerase eta [EC:2.7.7.7]
ENSMUSG00000023990	4.17245	3.68018	4.3994	2.38455	2.93131	2.10898	1.58275	0.662431	2.44012e-05	0.000240378	up	yes	Tfeb	protein_coding	chr17:47737030-47792419:+	gi|148691638|gb|EDL23585.1|	1977	0	transcription factor EB, isoform CRA_c, partial [Mus musculus]	gi|239835745|ref|NM_001161722.1|	2332	0	Mus musculus transcription factor EB (Tfeb), transcript variant 2, mRNA	Q9R210	671	0	Transcription factor EB	.	.	.	.	pfam00010	HLH	Helix-loop-helix DNA-binding domain.	GO:0001892|embryonic placenta development;GO:0002250|adaptive immune response;GO:0002376|immune system process;GO:0006355|regulation of transcription, DNA-templated;GO:0006357|regulation of transcription by RNA polymerase II;GO:0006914|autophagy;GO:0006959|humoral immune response;GO:0007040|lysosome organization;GO:0009267|cellular response to starvation;GO:0010468|regulation of gene expression;G…	GO:0005634|nucleus;GO:0005667|transcription factor complex;GO:0005737|cytoplasm;GO:0005764|lysosome;GO:0005765|lysosomal membrane;GO:0005829|cytosol;GO:0016020|membrane;	GO:0000976|transcription regulatory region sequence-specific DNA binding;GO:0000978|RNA polymerase II proximal promoter sequence-specific DNA binding;GO:0000981|DNA-binding transcription factor activity, RNA polymerase II-specific;GO:0001228|DNA-binding transcription activator activity, RNA polymerase II-specific;GO:0003677|DNA binding;GO:0003700|DNA-binding transcription factor activity;GO:00198…	K15590	TFEB; transcription factor EB
ENSMUSG00000024042	13.3665	12.0405	10.9768	7.21679	7.82257	6.75468	1.59979	0.677883	7.22609e-11	2.36646e-09	up	yes	Sik1	protein_coding	chr17:31844250-31855804:-	gi|110815830|ref|NP_034961.2|	3945	0	serine/threonine-protein kinase SIK1 [Mus musculus]	gi|110815829|ref|NM_010831.2|	4509	0	Mus musculus salt inducible kinase 1 (Sik1), mRNA	Q60670	1525	0	Serine/threonine-protein kinase SIK1	.	.	.	.	pfam00069	Pkinase	Protein kinase domain.	GO:0000122|negative regulation of transcription by RNA polymerase II;GO:0002028|regulation of sodium ion transport;GO:0006468|protein phosphorylation;GO:0007049|cell cycle;GO:0007275|multicellular organism development;GO:0007346|regulation of mitotic cell cycle;GO:0010830|regulation of myotube differentiation;GO:0010868|negative regulation of triglyceride biosynthetic process;GO:0016310|phosphory…	GO:0005634|nucleus;GO:0005737|cytoplasm;GO:0005829|cytosol;	GO:0000166|nucleotide binding;GO:0000287|magnesium ion binding;GO:0004672|protein kinase activity;GO:0004674|protein serine/threonine kinase activity;GO:0005515|protein binding;GO:0005524|ATP binding;GO:0008140|cAMP response element binding protein binding;GO:0016301|kinase activity;GO:0016740|transferase activity;GO:0019901|protein kinase binding;GO:0042826|histone deacetylase binding;GO:0046872…	K19008	SIK1; serine/threonine-protein kinase SIK1 [EC:2.7.11.1]
ENSMUSG00000024066	31.2008	30.1379	28.5633	14.8149	14.5205	14.1269	1.98302	0.987697	9.96415e-57	7.04151e-54	up	yes	Xdh	protein_coding	chr17:73883895-73950196:-	gi|148706470|gb|EDL38417.1|	6456	0	xanthine dehydrogenase, isoform CRA_a, partial [Mus musculus]	gi|74149647|dbj|AK161529.1|	7763	0	Mus musculus 11 days pregnant adult female ovary and uterus cDNA, RIKEN full-length enriched library, clone:5031420O09 product:xanthine dehydrogenase, full insert sequence	Q00519	2487	0	Xanthine dehydrogenase/oxidase	PA1523	556	2e-172	COG4631	pfam02738	Ald_Xan_dh_C2	Molybdopterin-binding domain of aldehyde dehydrogenase.	GO:0000255|allantoin metabolic process;GO:0001933|negative regulation of protein phosphorylation;GO:0001937|negative regulation of endothelial cell proliferation;GO:0006147|guanine catabolic process;GO:0006148|inosine catabolic process;GO:0006149|deoxyinosine catabolic process;GO:0006154|adenosine catabolic process;GO:0006157|deoxyadenosine catabolic process;GO:0006161|deoxyguanosine catabolic pr…	GO:0005576|extracellular region;GO:0005615|extracellular space;GO:0005737|cytoplasm;GO:0005777|peroxisome;GO:0005829|cytosol;GO:0016529|sarcoplasmic reticulum;	GO:0004854|xanthine dehydrogenase activity;GO:0004855|xanthine oxidase activity;GO:0005506|iron ion binding;GO:0005515|protein binding;GO:0009055|electron transfer activity;GO:0016491|oxidoreductase activity;GO:0030151|molybdenum ion binding;GO:0042802|identical protein binding;GO:0042803|protein homodimerization activity;GO:0043546|molybdopterin cofactor binding;GO:0046872|metal ion binding;GO:0…	K00106	XDH; xanthine dehydrogenase/oxidase [EC:1.17.1.4 1.17.3.2]
ENSMUSG00000024073	8.18611	8.95039	7.69873	13.5738	12.8267	13.4778	0.59707	-0.744028	4.12343e-29	7.00826e-27	down	yes	Birc6	protein_coding	chr17:74528295-74703356:+	gi|568998727|ref|XP_006523586.1|	23213	0	PREDICTED: baculoviral IAP repeat-containing protein 6 isoform X6 [Mus musculus]	gi|409971426|ref|NM_007566.3|	15768	0	Mus musculus baculoviral IAP repeat-containing 6 (Birc6), mRNA	O88738	8831	0	Baculoviral IAP repeat-containing protein 6	.	.	.	.	pfam12356	DUF3643	Protein of unknown function (DUF3643). This family of proteins is found in eukaryotes. Proteins in this family are typically between 217 and 4852 amino acids in length. There is a conserved TLA sequence motif.	GO:0001890|placenta development;GO:0006511|ubiquitin-dependent protein catabolic process;GO:0006915|apoptotic process;GO:0007049|cell cycle;GO:0008284|positive regulation of cell proliferation;GO:0010466|negative regulation of peptidase activity;GO:0016567|protein ubiquitination;GO:0032465|regulation of cytokinesis;GO:0042127|regulation of cell proliferation;GO:0043066|negative regulation of apop…	GO:0000922|spindle pole;GO:0005634|nucleus;GO:0005737|cytoplasm;GO:0005768|endosome;GO:0005794|Golgi apparatus;GO:0005802|trans-Golgi network;GO:0005815|microtubule organizing center;GO:0005856|cytoskeleton;GO:0016020|membrane;GO:0030496|midbody;	GO:0004842|ubiquitin-protein transferase activity;GO:0004869|cysteine-type endopeptidase inhibitor activity;GO:0005515|protein binding;GO:0016740|transferase activity;GO:0030414|peptidase inhibitor activity;GO:0061631|ubiquitin conjugating enzyme activity;	K10586	BIRC6, BRUCE; baculoviral IAP repeat-containing protein 6 (apollon) [EC:2.3.2.23]
ENSMUSG00000024140	0.670193	0.818975	0.408783	0.347372	0.357239	0.213878	1.98378	0.988251	0.0133459	0.0489738	up	yes	Epas1	protein_coding	chr17:86753700-86833410:+	gi|178057356|ref|NP_034267.3|	4264	0	endothelial PAS domain-containing protein 1 [Mus musculus]	gi|178057355|ref|NM_010137.3|	5352	0	Mus musculus endothelial PAS domain protein 1 (Epas1), mRNA	P97481	1642	0	Endothelial PAS domain-containing protein 1	.	.	.	.	pfam14598	PAS_11	PAS domain. This family includes the PAS-B domain of NCOA1 (Nuclear receptor coactivator 1), which binds to an LXXLL motif in the C-terminal region of STAT6 (Signal transducer and activator of transcription 6).	GO:0000122|negative regulation of transcription by RNA polymerase II;GO:0001525|angiogenesis;GO:0001666|response to hypoxia;GO:0001892|embryonic placenta development;GO:0001974|blood vessel remodeling;GO:0002027|regulation of heart rate;GO:0006355|regulation of transcription, DNA-templated;GO:0006357|regulation of transcription by RNA polymerase II;GO:0006979|response to oxidative stress;GO:00070…	GO:0005634|nucleus;GO:0005667|transcription factor complex;GO:0005737|cytoplasm;GO:0016607|nuclear speck;	GO:0000977|RNA polymerase II regulatory region sequence-specific DNA binding;GO:0000978|RNA polymerase II proximal promoter sequence-specific DNA binding;GO:0000981|DNA-binding transcription factor activity, RNA polymerase II-specific;GO:0000987|proximal promoter sequence-specific DNA binding;GO:0001223|transcription coactivator binding;GO:0001228|DNA-binding transcription activator activity, RNA…	K09095	HIF2A, EPAS1; hypoxia-inducible factor 2 alpha
ENSMUSG00000024164	7.95573	7.24841	6.79163	2.64295	2.31586	2.48877	2.83049	1.50105	1.2255e-29	2.13699e-27	up	yes	C3	protein_coding	chr17:57203970-57228136:-	gi|126518317|ref|NP_033908.2|	8748	0	complement C3 preproprotein [Mus musculus]	gi|773669943|ref|NM_009778.3|	5136	0	Mus musculus complement component 3 (C3), mRNA	P01027	3374	0	Complement C3	.	.	.	.	pfam07678	A2M_comp	A-macroglobulin complement component. This family includes the complement components region of the alpha-2-macroglobulin family.	GO:0001798|positive regulation of type IIa hypersensitivity;GO:0001934|positive regulation of protein phosphorylation;GO:0001970|positive regulation of activation of membrane attack complex;GO:0002376|immune system process;GO:0006629|lipid metabolic process;GO:0006631|fatty acid metabolic process;GO:0006954|inflammatory response;GO:0006956|complement activation;GO:0006957|complement activation, a…	GO:0005576|extracellular region;GO:0005615|extracellular space;GO:0009986|cell surface;GO:0032991|protein-containing complex;	GO:0004866|endopeptidase inhibitor activity;GO:0005515|protein binding;GO:0008289|lipid binding;GO:0031715|C5L2 anaphylatoxin chemotactic receptor binding;	K03990	C3; complement component 3
ENSMUSG00000024177	4.50409	2.85251	3.30157	9.63069	10.2337	7.86857	0.367331	-1.44485	9.24882e-12	3.50802e-10	down	yes	Nme4	protein_coding	chr17:26091734-26095602:-	gi|12847786|dbj|BAB27708.1|	820	4e-106	unnamed protein product [Mus musculus]	gi|12847785|dbj|AK011573.1|	761	0	Mus musculus 10 days embryo whole body cDNA, RIKEN full-length enriched library, clone:2610027N22 product:expressed in non-metastatic cells 4, protein (NM23-M4)(nucleoside diphosphate kinase), full insert sequence	Q9WV84	216	2e-66	Nucleoside diphosphate kinase, mitochondrial	sll1852	95.9	1e-22	COG0105	pfam00334	NDK	Nucleoside diphosphate kinase.	GO:0006183|GTP biosynthetic process;GO:0006228|UTP biosynthetic process;GO:0006241|CTP biosynthetic process;GO:0006869|lipid transport;GO:0009117|nucleotide metabolic process;GO:0016310|phosphorylation;	GO:0005739|mitochondrion;GO:0005758|mitochondrial intermembrane space;GO:0016020|membrane;	GO:0000166|nucleotide binding;GO:0004550|nucleoside diphosphate kinase activity;GO:0005524|ATP binding;GO:0008289|lipid binding;GO:0016301|kinase activity;GO:0016740|transferase activity;GO:0046872|metal ion binding;GO:1901612|cardiolipin binding;	K00940	ndk, NME; nucleoside-diphosphate kinase [EC:2.7.4.6]
ENSMUSG00000024180	3.57265	3.60088	3.72949	1.66195	1.97975	2.04902	1.83544	0.876127	6.62642e-07	9.788e-06	up	yes	Tmem8	protein_coding	chr17:26113299-26123254:+	gi|11140833|ref|NP_068565.1|	3851	0	transmembrane protein 8A precursor [Mus musculus]	gi|270483857|ref|NM_021793.2|	3464	0	Mus musculus transmembrane protein 8 (five membrane-spanning domains) (Tmem8), mRNA	Q9ESN3	1488	0	Post-GPI attachment to proteins factor 6	.	.	.	.	pfam12036	DUF3522	Protein of unknown function (DUF3522). This family of proteins is functionally uncharacterized. This protein is found in eukaryotes. Proteins in this family are typically between 220 to 787 amino acids in length.	GO:0008150|biological_process;	GO:0005764|lysosome;GO:0005886|plasma membrane;GO:0005887|integral component of plasma membrane;GO:0016020|membrane;GO:0016021|integral component of membrane;	GO:0003674|molecular_function;GO:0004623|phospholipase A2 activity;GO:0016787|hydrolase activity;	K24576	TMEM8A_B; transmembrane protein 8A/B
ENSMUSG00000024186	0.628745	0.777473	0.481204	0.177568	0.237395	0.267534	2.64541	1.40349	0.00227174	0.0116201	up	yes	Rgs11	protein_coding	chr17:26202951-26211324:+	gi|122065952|sp|Q9Z2H1.2|RGS11_MOUSE	1934	0	RecName: Full=Regulator of G-protein signaling 11	gi|29612543|gb|BC049910.1|	2703	0	Mus musculus regulator of G-protein signaling 11, mRNA (cDNA clone IMAGE:5004433), with apparent retained intron	Q9Z2H1	749	0	Regulator of G-protein signaling 11	.	.	.	.	pfam00615	RGS	Regulator of G protein signaling domain. RGS family members are GTPase-activating proteins for heterotrimeric G-protein alpha-subunits.	GO:0007186|G protein-coupled receptor signaling pathway;GO:0009968|negative regulation of signal transduction;GO:0035556|intracellular signal transduction;	GO:0032991|protein-containing complex;GO:0044292|dendrite terminus;	GO:0005096|GTPase activator activity;GO:0005515|protein binding;GO:0031681|G-protein beta-subunit binding;	K16449	RGS; regulator of G-protein signaling
ENSMUSG00000024197	24.0399	21.8522	22.0732	15.3276	14.1472	12.5387	1.55144	0.63361	5.49283e-12	2.18849e-10	up	yes	Plin3	protein_coding	chr17:56277476-56292873:-	gi|13385312|ref|NP_080112.1|	2213	0	perilipin-3 [Mus musculus]	gi|74205610|dbj|AK132313.1|	3639	0	Mus musculus 15 days embryo head cDNA, RIKEN full-length enriched library, clone:4022406G08 product:mannose-6-phosphate receptor binding protein 1, full insert sequence	Q9DBG5	857	0	Perilipin-3	.	.	.	.	pfam03036	Perilipin	Perilipin family. The perilipin family includes lipid droplet-associated protein (perilipin) and adipose differentiation-related protein (adipophilin).	GO:0010890|positive regulation of sequestering of triglyceride;GO:0019915|lipid storage;	GO:0005737|cytoplasm;GO:0005768|endosome;GO:0005811|lipid droplet;GO:0005829|cytosol;GO:0016020|membrane;	GO:0005515|protein binding;	K20287	PLIN3; perilipin-3
ENSMUSG00000024247	15.7914	14.8551	15.2388	10.1343	8.44165	8.94661	1.5988	0.676994	3.18398e-09	7.7448e-08	up	yes	Pkdcc	protein_coding	chr17:83215292-83225070:+	gi|208431820|ref|NP_598878.2|	2059	0	extracellular tyrosine-protein kinase PKDCC precursor [Mus musculus]	gi|208431819|ref|NM_134117.2|	2445	0	Mus musculus protein kinase domain containing, cytoplasmic (Pkdcc), mRNA	Q5RJI4	797	0	Extracellular tyrosine-protein kinase PKDCC	.	.	.	.	pfam12260	PIP49_C	Protein-kinase domain of FAM69. This is the C-terminal region of a family of FAM69 proteins from Metazoa and Viridiplantae that are active protein-kinases. The family members have a short transmembrane helix close to the N-terminus, and thereafter are highly enriched with cysteines. FAM69 proteins are localized to the endoplasmic reticulum. Many members also have a short EF-hand, calcium-binding,…	GO:0001501|skeletal system development;GO:0001503|ossification;GO:0006468|protein phosphorylation;GO:0007275|multicellular organism development;GO:0015031|protein transport;GO:0016310|phosphorylation;GO:0018108|peptidyl-tyrosine phosphorylation;GO:0030154|cell differentiation;GO:0030282|bone mineralization;GO:0030501|positive regulation of bone mineralization;GO:0032332|positive regulation of cho…	GO:0005576|extracellular region;GO:0005794|Golgi apparatus;	GO:0000166|nucleotide binding;GO:0004672|protein kinase activity;GO:0004713|protein tyrosine kinase activity;GO:0004715|non-membrane spanning protein tyrosine kinase activity;GO:0005524|ATP binding;GO:0016301|kinase activity;GO:0016740|transferase activity;	K17548	PKDCC; extracellular tyrosine-protein kinase PKDCC&#160; [EC:2.7.10.2]
ENSMUSG00000024258	21.2776	19.8458	24.5716	33.7738	34.2899	34.0901	0.61682	-0.697078	1.339e-08	2.9139e-07	down	yes	Polr2d	protein_coding	chr18:31789159-31796701:+	gi|83754528|pdb|2C35|A	740	6e-95	Chain A, Subunits Rpb4 And Rpb7 Of Human Rna Polymerase Ii	gi|118130324|ref|NM_027101.2|	998	0	Mus musculus polymerase (RNA) II (DNA directed) polypeptide D (Polr2d), transcript variant 2, mRNA	Q9D7M8	289	2e-96	DNA-directed RNA polymerase II subunit RPB4	SPBC337.14	88.2	3e-20	COG5250	pfam03874	RNA_pol_Rpb4	RNA polymerase Rpb4. This family includes the Rpb4 protein. This family also includes C17 (aka CGRP-RCP) is an essential subunit of RNA polymerase III. C17 forms a subcomplex with C25 which is likely to be the counterpart of subcomplex Rpb4/7 in Pol II.	GO:0000288|nuclear-transcribed mRNA catabolic process, deadenylation-dependent decay;GO:0006352|DNA-templated transcription, initiation;GO:0006366|transcription by RNA polymerase II;GO:0006367|transcription initiation from RNA polymerase II promoter;GO:0031990|mRNA export from nucleus in response to heat stress;GO:0034402|recruitment of 3'-end processing factors to RNA polymerase II holoenzyme co…	GO:0000932|P-body;GO:0005634|nucleus;GO:0005654|nucleoplasm;GO:0005665|RNA polymerase II, core complex;GO:0005829|cytosol;GO:0016607|nuclear speck;GO:0030880|RNA polymerase complex;	GO:0000166|nucleotide binding;GO:0003899|DNA-directed 5'-3' RNA polymerase activity;GO:0031369|translation initiation factor binding;	K03012	RPB4, POLR2D; DNA-directed RNA polymerase II subunit RPB4
ENSMUSG00000024456	13.2223	14.8156	13.9352	20.0527	21.5682	21.1794	0.64103	-0.641537	1.43623e-17	1.05957e-15	down	yes	Diaph1	protein_coding	chr18:37843601-37935476:-	gi|60360498|dbj|BAD90493.1|	2777	0	mKIAA4062 protein [Mus musculus]	gi|807066383|ref|NM_001305981.1|	5741	0	Mus musculus diaphanous related formin 1 (Diaph1), transcript variant 3, mRNA	O08808	1048	0	Protein diaphanous homolog 1	.	.	.	.	pfam02181	FH2	Formin Homology 2 Domain.	GO:0007010|cytoskeleton organization;GO:0007015|actin filament organization;GO:0007420|brain development;GO:0007605|sensory perception of sound;GO:0008360|regulation of cell shape;GO:0016043|cellular component organization;GO:0030036|actin cytoskeleton organization;GO:0030041|actin filament polymerization;GO:0030335|positive regulation of cell migration;GO:0031175|neuron projection development;GO…	GO:0005634|nucleus;GO:0005737|cytoplasm;GO:0005856|cytoskeleton;GO:0005886|plasma membrane;GO:0005903|brush border;GO:0016020|membrane;GO:0032587|ruffle membrane;GO:0042995|cell projection;GO:0043005|neuron projection;GO:0072686|mitotic spindle;	GO:0003779|actin binding;GO:0005515|protein binding;GO:0005522|profilin binding;GO:0031267|small GTPase binding;GO:0042802|identical protein binding;GO:0044325|ion channel binding;	K05740	DIAPH1; diaphanous 1
ENSMUSG00000024472	11.1091	11.8446	10.8114	16.3583	16.8998	18.2649	0.628149	-0.670821	4.55235e-19	3.82028e-17	down	yes	Dcp2	protein_coding	chr18:44380502-44424969:+	gi|189491664|ref|NP_081766.1|	2082	0	m7GpppN-mRNA hydrolase [Mus musculus]	gi|189491663|ref|NM_027490.1|	8616	0	Mus musculus decapping mRNA 2 (Dcp2), mRNA	Q9CYC6	806	0	m7GpppN-mRNA hydrolase	SPAC19A8.12_1	218	8e-62	COG0494	pfam05026	DCP2	Dcp2, box A domain. This domain is always found to the amino terminal side of pfam00293. This domain is specific to mRNA decapping protein 2 and this region has been termed Box A. Removal of the cap structure is catalysed by the Dcp1-Dcp2 complex.	GO:0000184|nuclear-transcribed mRNA catabolic process, nonsense-mediated decay;GO:0000290|deadenylation-dependent decapping of nuclear-transcribed mRNA;GO:0006402|mRNA catabolic process;GO:0032211|negative regulation of telomere maintenance via telomerase;GO:0043488|regulation of mRNA stability;GO:0071044|histone mRNA catabolic process;GO:1904872|regulation of telomerase RNA localization to Cajal…	GO:0000932|P-body;GO:0005634|nucleus;GO:0005654|nucleoplasm;GO:0005737|cytoplasm;GO:0016442|RISC complex;GO:0030054|cell junction;GO:0036464|cytoplasmic ribonucleoprotein granule;	GO:0003723|RNA binding;GO:0004534|5'-3' exoribonuclease activity;GO:0016787|hydrolase activity;GO:0030145|manganese ion binding;GO:0046872|metal ion binding;GO:0050072|m7G(5')pppN diphosphatase activity;	K12613	DCP2; mRNA-decapping enzyme subunit 2 [EC:3.6.1.62]
ENSMUSG00000024501	0.600296	0.643321	0.46437	1.05111	1.41388	0.904644	0.48594	-1.04115	0.000116203	0.000937658	down	yes	Dpysl3	protein_coding	chr18:43320984-43438286:-	gi|612407885|ref|NP_001278384.1|	3474	0	dihydropyrimidinase-related protein 3 CRMP4b [Mus musculus]	gi|612407884|ref|NM_001291455.1|	5479	0	Mus musculus dihydropyrimidinase-like 3 (Dpysl3), transcript variant 3, mRNA	Q62188	1130	0	Dihydropyrimidinase-related protein 3	PA0441	423	3e-131	COG0044	pfam01979	Amidohydro_1	Amidohydrolase family. This family of enzymes are a a large metal dependent hydrolase superfamily. The family includes Adenine deaminase EC:3.5.4.2 that hydrolyses adenine to form hypoxanthine and ammonia. Adenine deaminases reaction is important for adenine utilisation as a purine and also as a nitrogen source. This family also includes dihydroorotase and N-acetylglucosamine-6-phosphate deacetyl…	GO:0007399|nervous system development;GO:0010975|regulation of neuron projection development;GO:0010976|positive regulation of neuron projection development;GO:0010977|negative regulation of neuron projection development;GO:0030334|regulation of cell migration;GO:0030336|negative regulation of cell migration;GO:0048678|response to axon injury;GO:0051017|actin filament bundle assembly;GO:0051491|p…	GO:0005615|extracellular space;GO:0005737|cytoplasm;GO:0005829|cytosol;GO:0030027|lamellipodium;GO:0030426|growth cone;GO:0031941|filamentous actin;GO:0042995|cell projection;GO:0044297|cell body;GO:0070382|exocytic vesicle;	GO:0005515|protein binding;GO:0016787|hydrolase activity;GO:0016810|hydrolase activity, acting on carbon-nitrogen (but not peptide) bonds;GO:0017124|SH3 domain binding;GO:0031005|filamin binding;GO:0035374|chondroitin sulfate binding;GO:0042802|identical protein binding;GO:0051219|phosphoprotein binding;	.	.
ENSMUSG00000024507	16.7677	16.9459	16.9934	26.7673	24.367	22.6852	0.658982	-0.601689	4.10737e-12	1.68139e-10	down	yes	Hsd17b4	protein_coding	chr18:50128201-50196269:+	gi|31982273|ref|NP_032318.2|	3713	0	peroxisomal multifunctional enzyme type 2 [Mus musculus]	gi|328447190|ref|NM_008292.4|	2684	0	Mus musculus hydroxysteroid (17-beta) dehydrogenase 4 (Hsd17b4), mRNA	P51660	1436	0	Peroxisomal multifunctional enzyme type 2	.	.	.	.	pfam01575	MaoC_dehydratas	MaoC like domain. The maoC gene is part of a operon with maoA which is involved in the synthesis of monoamine oxidase. The MaoC protein is found to share similarity with a wide variety of enzymes; estradiol 17 beta-dehydrogenase 4, peroxisomal hydratase-dehydrogenase-epimerase, fatty acid synthase beta subunit. Several bacterial proteins that are composed solely of this domain have (R)-specific e…	GO:0000038|very long-chain fatty acid metabolic process;GO:0006629|lipid metabolic process;GO:0006631|fatty acid metabolic process;GO:0006635|fatty acid beta-oxidation;GO:0008209|androgen metabolic process;GO:0008210|estrogen metabolic process;GO:0036111|very long-chain fatty-acyl-CoA metabolic process;GO:0036112|medium-chain fatty-acyl-CoA metabolic process;GO:0060009|Sertoli cell development;	GO:0005739|mitochondrion;GO:0005777|peroxisome;GO:0005782|peroxisomal matrix;	GO:0003857|3-hydroxyacyl-CoA dehydrogenase activity;GO:0004300|enoyl-CoA hydratase activity;GO:0004303|estradiol 17-beta-dehydrogenase activity;GO:0005515|protein binding;GO:0016491|oxidoreductase activity;GO:0016508|long-chain-enoyl-CoA hydratase activity;GO:0016829|lyase activity;GO:0016853|isomerase activity;GO:0018812|3-hydroxyacyl-CoA dehydratase activity;GO:0033989|3alpha,7alpha,12alpha-tri…	K12405	HSD17B4; (3R)-3-hydroxyacyl-CoA dehydrogenase / 3a,7a,12a-trihydroxy-5b-cholest-24-enoyl-CoA hydratase / enoyl-CoA hydratase 2 [EC:1.1.1.- 4.2.1.107 4.2.1.119]
ENSMUSG00000024529	16.5274	19.1221	17.5724	25.9475	26.7936	27.3629	0.637282	-0.649995	7.51195e-17	4.96862e-15	down	yes	Lox	protein_coding	chr18:52516067-52529867:-	gi|148747377|ref|NP_034858.2|	1827	0	protein-lysine 6-oxidase preproprotein [Mus musculus]	gi|555943927|ref|NM_010728.3|	4741	0	Mus musculus lysyl oxidase (Lox), transcript variant 1, mRNA	P28301	708	0	Protein-lysine 6-oxidase	.	.	.	.	pfam01186	Lysyl_oxidase	Lysyl oxidase.	GO:0001568|blood vessel development;GO:0001649|osteoblast differentiation;GO:0001932|regulation of protein phosphorylation;GO:0007507|heart development;GO:0009725|response to hormone;GO:0010468|regulation of gene expression;GO:0016202|regulation of striated muscle tissue development;GO:0017015|regulation of transforming growth factor beta receptor signaling pathway;GO:0018057|peptidyl-lysine oxid…	GO:0005576|extracellular region;GO:0005581|collagen trimer;GO:0005615|extracellular space;GO:0005634|nucleus;GO:0031012|extracellular matrix;GO:0062023|collagen-containing extracellular matrix;	GO:0004720|protein-lysine 6-oxidase activity;GO:0005507|copper ion binding;GO:0005515|protein binding;GO:0005518|collagen binding;GO:0016491|oxidoreductase activity;GO:0016641|oxidoreductase activity, acting on the CH-NH2 group of donors, oxygen as acceptor;GO:0046872|metal ion binding;	K00277	LOX; protein-lysine 6-oxidase [EC:1.4.3.13]
ENSMUSG00000024538	42.7766	40.7882	43.231	70.8523	67.6093	73.9874	0.572039	-0.805815	2.75516e-23	3.22082e-21	down	yes	Ppic	protein_coding	chr18:53406332-53418115:-	gi|6679441|ref|NP_032934.1|	931	4e-121	peptidyl-prolyl cis-trans isomerase C precursor [Mus musculus]	gi|74203446|dbj|AK131931.1|	1290	0	Mus musculus ES cells cDNA, RIKEN full-length enriched library, clone:2400009P10 product:peptidylprolyl isomerase C, full insert sequence	P30412	363	1e-122	Peptidyl-prolyl cis-trans isomerase C	.	.	.	.	pfam00160	Pro_isomerase	Cyclophilin type peptidyl-prolyl cis-trans isomerase/CLD. The peptidyl-prolyl cis-trans isomerases, also known as cyclophilins, share this domain of about 109 amino acids. Cyclophilins have been found in all organisms studied so far and catalyse peptidyl-prolyl isomerization during which the peptide bond preceding proline (the peptidyl-prolyl bond) is stabilized in the cis conformation. Mammalian…	GO:0000413|protein peptidyl-prolyl isomerization;GO:0006457|protein folding;	GO:0005737|cytoplasm;GO:0043231|intracellular membrane-bounded organelle;	GO:0003755|peptidyl-prolyl cis-trans isomerase activity;GO:0005515|protein binding;GO:0016018|cyclosporin A binding;GO:0016853|isomerase activity;	K09563	PPIC, CYPC; peptidyl-prolyl isomerase C (cyclophilin C) [EC:5.2.1.8]
ENSMUSG00000024621	0.101778	0.0453072	0.180917	0.349237	0.333503	0.255783	0.335961	-1.57363	0.00643831	0.0274087	down	yes	Csf1r	protein_coding	chr18:61100598-61132149:+	gi|126723423|ref|NP_001032948.2|	5030	0	macrophage colony-stimulating factor 1 receptor precursor [Mus musculus]	gi|74212697|dbj|AK155576.1|	4625	0	Mus musculus NOD-derived CD11c +ve dendritic cells cDNA, RIKEN full-length enriched library, clone:F630330C04 product:colony stimulating factor 1 receptor, full insert sequence	P09581	1934	0	Macrophage colony-stimulating factor 1 receptor	.	.	.	.	pfam07714	Pkinase_Tyr	Protein tyrosine kinase.	GO:0001934|positive regulation of protein phosphorylation;GO:0002244|hematopoietic progenitor cell differentiation;GO:0002376|immune system process;GO:0002931|response to ischemia;GO:0006468|protein phosphorylation;GO:0006954|inflammatory response;GO:0007169|transmembrane receptor protein tyrosine kinase signaling pathway;GO:0007275|multicellular organism development;GO:0007411|axon guidance;GO:0…	GO:0005654|nucleoplasm;GO:0005886|plasma membrane;GO:0005887|integral component of plasma membrane;GO:0009986|cell surface;GO:0016020|membrane;GO:0016021|integral component of membrane;GO:0043231|intracellular membrane-bounded organelle;GO:0043235|receptor complex;GO:1990682|CSF1-CSF1R complex;	GO:0000166|nucleotide binding;GO:0004672|protein kinase activity;GO:0004713|protein tyrosine kinase activity;GO:0004714|transmembrane receptor protein tyrosine kinase activity;GO:0005011|macrophage colony-stimulating factor receptor activity;GO:0005515|protein binding;GO:0005524|ATP binding;GO:0016301|kinase activity;GO:0016740|transferase activity;GO:0019903|protein phosphatase binding;GO:001995…	K05090	CSF1R, FMS, CD115; macrophage colony-stimulating factor 1 receptor [EC:2.7.10.1]
ENSMUSG00000024666	3.54841	4.40625	5.33927	6.74064	6.49739	6.10901	0.660626	-0.598093	0.00104574	0.00609687	down	yes	Tmem138	protein_coding	chr19:10570478-10577362:-	gi|529012243|ref|XP_005226976.1|	372	1e-53	PREDICTED: transmembrane protein 138 isoform X1 [Bos taurus]	gi|354791898|gb|JN956399.1|	1126	0	Mus musculus targeted non-conditional, lacZ-tagged mutant allele Tmem138:tm1e(EUCOMM)Wtsi; transgenic	Q9D6G5	158	8e-44	Transmembrane protein 138	.	.	.	.	pfam14935	TMEM138	Transmembrane protein 138. This family of proteins is found in eukaryotes and members are approximately 160 amino acids in length. There are two conserved sequence motifs: YYY and DPR. This transmembrane protein belongs to a family found in eukaryotes and is involved in the biogenesis and degradation of ciliated cells. Mutations in this protein cause the disease Joubert syndrome(JBTS) where the c…	GO:0030030|cell projection organization;GO:0060271|cilium assembly;	GO:0005773|vacuole;GO:0005929|cilium;GO:0016020|membrane;GO:0016021|integral component of membrane;GO:0042995|cell projection;	GO:0003674|molecular_function;	K22867	TMEM138; transmembrane protein 138
ENSMUSG00000024678	5.14646	5.40326	6.81797	10.1686	7.63639	12.5968	0.547801	-0.868275	3.10308e-05	0.000298033	down	yes	Ms4a4d	protein_coding	chr19:11536801-11558467:+	gi|148709484|gb|EDL41430.1|	1193	2e-159	mCG12900, partial [Mus musculus]	gi|12833563|dbj|AK003110.1|	1501	0	Mus musculus adult male heart cDNA, RIKEN full-length enriched library, clone:1010001D14 product:MS4A4D PROTEIN homolog [Mus musculus], full insert sequence	Q99N05	403	1e-137	Membrane-spanning 4-domains subfamily A member 4D	.	.	.	.	pfam04103	CD20	CD20-like family. This family includes the CD20 protein and the beta subunit of the high affinity receptor for IgE Fc. The high affinity receptor for IgE is a tetrameric structure consisting of a single IgE-binding alpha subunit, a single beta subunit, and two disulfide-linked gamma subunits. The alpha subunit of Fc epsilon RI and most Fc receptors are homologous members of the Ig superfamily. By…	GO:0008150|biological_process;	GO:0005783|endoplasmic reticulum;GO:0005794|Golgi apparatus;GO:0005886|plasma membrane;GO:0016020|membrane;GO:0016021|integral component of membrane;GO:0044853|plasma membrane raft;	GO:0003674|molecular_function;	K22190	MS4A3S; membrane-spanning 4-domains subfamily A member 3/4/8/12/15/18
ENSMUSG00000024727	0.94214	1.6776	1.48864	0.396695	0.554373	0.601329	2.5386	1.34404	4.56355e-07	7.04308e-06	up	yes	Trpm6	protein_coding	chr19:18749983-18892511:+	gi|23510305|ref|NP_700466.1|	10290	0	transient receptor potential cation channel subfamily M member 6 [Mus musculus]	gi|23510304|ref|NM_153417.1|	6509	0	Mus musculus transient receptor potential cation channel, subfamily M, member 6 (Trpm6), mRNA	Q8CIR4	3966	0	Transient receptor potential cation channel subfamily M member 6	.	.	.	.	pfam02816	Alpha_kinase	Alpha-kinase family. This family is a novel family of eukaryotic protein kinase catalytic domains, which have no detectable similarity to conventional kinases. The family contains myosin heavy chain kinases and Elongation Factor-2 kinase and a bifunctional ion channel. This family is known as the alpha-kinase family. The structure of the kinase domain revealed unexpected similarity to eukaryotic …	GO:0006468|protein phosphorylation;GO:0006811|ion transport;GO:0006812|cation transport;GO:0006816|calcium ion transport;GO:0009636|response to toxic substance;GO:0016310|phosphorylation;GO:0030001|metal ion transport;GO:0051262|protein tetramerization;GO:0055085|transmembrane transport;GO:0070588|calcium ion transmembrane transport;GO:0098655|cation transmembrane transport;	GO:0005886|plasma membrane;GO:0005887|integral component of plasma membrane;GO:0016020|membrane;GO:0016021|integral component of membrane;GO:0016324|apical plasma membrane;GO:0031526|brush border membrane;	GO:0000166|nucleotide binding;GO:0004674|protein serine/threonine kinase activity;GO:0005216|ion channel activity;GO:0005261|cation channel activity;GO:0005262|calcium channel activity;GO:0005524|ATP binding;GO:0016301|kinase activity;GO:0016740|transferase activity;GO:0046872|metal ion binding;	K04981	TRPM6, CHAK2; transient receptor potential cation channel subfamily M member 6 [EC:2.7.11.1]
ENSMUSG00000024743	1.89361	1.31029	1.29932	0.608493	0.733492	0.516635	2.3195	1.21381	3.85389e-07	6.03806e-06	up	yes	Syt7	protein_coding	chr19:10389090-10453180:+	gi|569007534|ref|XP_006527271.1|	3001	0	PREDICTED: synaptotagmin-7 isoform X6 [Mus musculus]	gi|755563437|ref|XM_006527208.2|	6624	0	PREDICTED: Mus musculus synaptotagmin VII (Syt7), transcript variant X6, mRNA	Q9R0N7	626	0	Synaptotagmin-7	YOR086c	65.1	3e-09	COG5038	pfam00168	C2	C2 domain.	GO:0001778|plasma membrane repair;GO:0006887|exocytosis;GO:0006909|phagocytosis;GO:0014059|regulation of dopamine secretion;GO:0016192|vesicle-mediated transport;GO:0017156|calcium ion regulated exocytosis;GO:0017158|regulation of calcium ion-dependent exocytosis;GO:0036465|synaptic vesicle recycling;GO:0045956|positive regulation of calcium ion-dependent exocytosis;GO:0046850|regulation of bone …	GO:0005764|lysosome;GO:0005777|peroxisome;GO:0005886|plasma membrane;GO:0008021|synaptic vesicle;GO:0016020|membrane;GO:0016021|integral component of membrane;GO:0030054|cell junction;GO:0030425|dendrite;GO:0031045|dense core granule;GO:0031410|cytoplasmic vesicle;GO:0032009|early phagosome;GO:0042734|presynaptic membrane;GO:0042995|cell projection;GO:0043025|neuronal cell body;GO:0043679|axon te…	GO:0000149|SNARE binding;GO:0001786|phosphatidylserine binding;GO:0005509|calcium ion binding;GO:0005515|protein binding;GO:0005516|calmodulin binding;GO:0005544|calcium-dependent phospholipid binding;GO:0005546|phosphatidylinositol-4,5-bisphosphate binding;GO:0019905|syntaxin binding;GO:0030276|clathrin binding;GO:0046872|metal ion binding;	K19907	SYT7; synaptotagmin-7
ENSMUSG00000024747	0.284447	0.126623	0.347616	0.976039	0.655897	1.39567	0.239318	-2.063	0.000355347	0.00244679	down	yes	Aldh1a7	protein_coding	chr19:20692953-20727562:-	gi|7106242|ref|NP_036051.1|	2614	0	aldehyde dehydrogenase, cytosolic 1 [Mus musculus]	gi|118130002|ref|NM_011921.2|	2060	0	Mus musculus aldehyde dehydrogenase family 1, subfamily A7 (Aldh1a7), mRNA	O35945	1011	0	Aldehyde dehydrogenase, cytosolic 1	SPAC9E9.09c	525	1e-178	COG1012	pfam00171	Aldedh	Aldehyde dehydrogenase family. This family of dehydrogenases act on aldehyde substrates. Members use NADP as a cofactor. The family includes the following members: The prototypical members are the aldehyde dehydrogenases EC:1.2.1.3. Succinate-semialdehyde dehydrogenase EC:1.2.1.16. Lactaldehyde dehydrogenase EC:1.2.1.22. Benzaldehyde dehydrogenase EC:1.2.1.28. Methylmalonate-semialdehyde dehydrog…	GO:0030392|fructosamine catabolic process;GO:0110095|cellular detoxification of aldehyde;	GO:0005737|cytoplasm;GO:0005829|cytosol;	GO:0004028|3-chloroallyl aldehyde dehydrogenase activity;GO:0004029|aldehyde dehydrogenase (NAD) activity;GO:0016491|oxidoreductase activity;GO:0016620|oxidoreductase activity, acting on the aldehyde or oxo group of donors, NAD or NADP as acceptor;GO:0018479|benzaldehyde dehydrogenase (NAD+) activity;GO:0042802|identical protein binding;GO:0043878|glyceraldehyde-3-phosphate dehydrogenase (NAD+) (…	K07249	ALDH1A; retinal dehydrogenase [EC:1.2.1.36]
ENSMUSG00000024778	1.49624	1.74445	1.77311	0.579516	0.449642	0.545708	3.05705	1.61214	7.13421e-05	0.000610912	up	yes	Fas	protein_coding	chr19:34290666-34327772:+	gi|755562767|ref|XP_011245443.1|	1444	0	PREDICTED: tumor necrosis factor receptor superfamily member 6 isoform X1 [Mus musculus]	gi|755562766|ref|XM_011247141.1|	1493	0	PREDICTED: Mus musculus Fas (TNF receptor superfamily member 6) (Fas), transcript variant X1, mRNA	P25446	482	3e-166	Tumor necrosis factor receptor superfamily member 6	.	.	.	.	pfam00531	Death	Death domain.	GO:0001934|positive regulation of protein phosphorylation;GO:0002377|immunoglobulin production;GO:0006915|apoptotic process;GO:0006924|activation-induced cell death of T cells;GO:0006925|inflammatory cell apoptotic process;GO:0006955|immune response;GO:0007165|signal transduction;GO:0007623|circadian rhythm;GO:0008625|extrinsic apoptotic signaling pathway via death domain receptors;GO:0009636|res…	GO:0005576|extracellular region;GO:0005615|extracellular space;GO:0005737|cytoplasm;GO:0005829|cytosol;GO:0005886|plasma membrane;GO:0009897|external side of plasma membrane;GO:0009986|cell surface;GO:0016020|membrane;GO:0016021|integral component of membrane;GO:0016324|apical plasma membrane;GO:0016604|nuclear body;GO:0030141|secretory granule;GO:0031264|death-inducing signaling complex;GO:00312…	GO:0002020|protease binding;GO:0004888|transmembrane signaling receptor activity;GO:0005031|tumor necrosis factor-activated receptor activity;GO:0005515|protein binding;GO:0005516|calmodulin binding;GO:0019900|kinase binding;GO:0042802|identical protein binding;GO:0044877|protein-containing complex binding;	K04390	TNFRSF6, FAS, CD95; tumor necrosis factor receptor superfamily member 6
ENSMUSG00000024810	10.2322	11.8746	10.9945	5.97791	5.43674	6.62829	1.75913	0.814864	1.15345e-09	3.0668e-08	up	yes	Il33	protein_coding	chr19:29925114-29960718:+	gi|257900486|ref|NP_598536.2|	1427	0	interleukin-33 precursor [Mus musculus]	gi|257900494|ref|NM_001164724.1|	2544	0	Mus musculus interleukin 33 (Il33), transcript variant 1, mRNA	Q8BVZ5	554	0	Interleukin-33	.	.	.	.	pfam15095	IL33	Interleukin 33.	GO:0000122|negative regulation of transcription by RNA polymerase II;GO:0001819|positive regulation of cytokine production;GO:0002281|macrophage activation involved in immune response;GO:0002282|microglial cell activation involved in immune response;GO:0002638|negative regulation of immunoglobulin production;GO:0002639|positive regulation of immunoglobulin production;GO:0002686|negative regulatio…	GO:0005576|extracellular region;GO:0005615|extracellular space;GO:0005634|nucleus;GO:0005654|nucleoplasm;GO:0005694|chromosome;GO:0005737|cytoplasm;GO:0031410|cytoplasmic vesicle;GO:0043231|intracellular membrane-bounded organelle;	GO:0002112|interleukin-33 receptor binding;GO:0005125|cytokine activity;GO:0005515|protein binding;	K12967	IL33; interleukin 33
ENSMUSG00000024866	4.20687	4.00153	4.474	2.85141	2.1993	2.65064	1.57958	0.659542	0.00372501	0.0174697	up	yes	Acy3	protein_coding	chr19:3986570-3990007:+	gi|309319997|pdb|3NH4|A	1702	0	Chain A, Crystal Structure Of Murine Aminoacylase 3	gi|14789806|gb|BC010795.1|	1496	0	Mus musculus aspartoacylase (aminoacylase) 3, mRNA (cDNA clone MGC:18858 IMAGE:4221711), complete cds	Q91XE4	659	0	N-acyl-aromatic-L-amino acid amidohydrolase (carboxylate-forming)	alr3912	223	2e-67	COG2988	pfam04952	AstE_AspA	Succinylglutamate desuccinylase / Aspartoacylase family. This family includes Succinylglutamate desuccinylase EC:3.1.-.- that catalyses the fifth and last step in arginine catabolism by the arginine succinyltransferase pathway. The family also include aspartoacylase EC:3.5.1.15 which cleaves acylaspartate into a fatty acid and aspartate. Mutations in human ASPA lead to Canavan disease disease. Th…	.	GO:0005737|cytoplasm;GO:0005829|cytosol;GO:0005886|plasma membrane;GO:0016020|membrane;GO:0016324|apical plasma membrane;	GO:0004046|aminoacylase activity;GO:0005515|protein binding;GO:0016787|hydrolase activity;GO:0016788|hydrolase activity, acting on ester bonds;GO:0016811|hydrolase activity, acting on carbon-nitrogen (but not peptide) bonds, in linear amides;GO:0042802|identical protein binding;GO:0046872|metal ion binding;	K18458	ACY3; N-acyl-aromatic-L-amino acid amidohydrolase [EC:3.5.1.114]
ENSMUSG00000024873	8.63901	6.97483	6.24748	4.14614	4.01143	3.6474	1.77326	0.826401	0.000220113	0.00161943	up	yes	Cnih2	protein_coding	chr19:5092868-5098521:-	gi|6753470|ref|NP_034050.1|	741	2e-93	protein cornichon homolog 2 isoform 1 [Mus musculus]	gi|696221392|ref|NM_009920.4|	1343	0	Mus musculus cornichon family AMPA receptor auxiliary protein 2 (Cnih2), transcript variant 1, mRNA	Q5BJU5	290	5e-95	Protein cornichon homolog 2	.	.	.	.	pfam03311	Cornichon	Cornichon protein.	GO:0016192|vesicle-mediated transport;GO:0035249|synaptic transmission, glutamatergic;GO:0042391|regulation of membrane potential;GO:0051668|localization within membrane;GO:0098962|regulation of postsynaptic neurotransmitter receptor activity;GO:1902684|negative regulation of receptor localization to synapse;GO:1903743|negative regulation of anterograde synaptic vesicle transport;GO:2000310|regul…	GO:0005783|endoplasmic reticulum;GO:0005886|plasma membrane;GO:0014069|postsynaptic density;GO:0016020|membrane;GO:0016021|integral component of membrane;GO:0030054|cell junction;GO:0030425|dendrite;GO:0032281|AMPA glutamate receptor complex;GO:0042995|cell projection;GO:0043197|dendritic spine;GO:0043198|dendritic shaft;GO:0045202|synapse;GO:0045211|postsynaptic membrane;	GO:0016247|channel regulator activity;	K20368	CNIH, ERV14; protein cornichon
ENSMUSG00000024885	13.6074	12.8181	13.9129	9.12574	8.40086	7.2528	1.56217	0.643553	2.23337e-06	2.91424e-05	up	yes	Aldh3b1	protein_coding	chr19:3913491-3929808:-	gi|34328288|ref|NP_080592.2|	2509	0	aldehyde dehydrogenase family 3 member B1 [Mus musculus]	gi|74181857|dbj|AK154500.1|	1875	0	Mus musculus NOD-derived CD11c +ve dendritic cells cDNA, RIKEN full-length enriched library, clone:F630040L01 product:aldehyde dehydrogenase 3 family, member B1, full insert sequence	Q80VQ0	971	0	Aldehyde dehydrogenase family 3 member B1	alr3672	451	2e-151	COG1012	pfam00171	Aldedh	Aldehyde dehydrogenase family. This family of dehydrogenases act on aldehyde substrates. Members use NADP as a cofactor. The family includes the following members: The prototypical members are the aldehyde dehydrogenases EC:1.2.1.3. Succinate-semialdehyde dehydrogenase EC:1.2.1.16. Lactaldehyde dehydrogenase EC:1.2.1.22. Benzaldehyde dehydrogenase EC:1.2.1.28. Methylmalonate-semialdehyde dehydrog…	GO:0006081|cellular aldehyde metabolic process;GO:0006979|response to oxidative stress;GO:0034599|cellular response to oxidative stress;GO:0046185|aldehyde catabolic process;	GO:0005737|cytoplasm;GO:0005829|cytosol;GO:0005886|plasma membrane;GO:0016020|membrane;	GO:0004029|aldehyde dehydrogenase (NAD) activity;GO:0004030|aldehyde dehydrogenase [NAD(P)+] activity;GO:0016491|oxidoreductase activity;GO:0016620|oxidoreductase activity, acting on the aldehyde or oxo group of donors, NAD or NADP as acceptor;GO:0018477|benzaldehyde dehydrogenase (NADP+) activity;GO:0018479|benzaldehyde dehydrogenase (NAD+) activity;	K00129	ALDH3; aldehyde dehydrogenase (NAD(P)+) [EC:1.2.1.5]
ENSMUSG00000024896	11.8676	13.6476	13.0382	20.389	20.4839	19.0154	0.617929	-0.694487	6.00999e-12	2.37342e-10	down	yes	Minpp1	protein_coding	chr19:32485769-32515364:+	gi|6754698|ref|NP_034929.1|	2487	0	multiple inositol polyphosphate phosphatase 1 precursor [Mus musculus]	gi|162287026|ref|NM_010799.2|	2613	0	Mus musculus multiple inositol polyphosphate histidine phosphatase 1 (Minpp1), mRNA	Q9Z2L6	958	0	Multiple inositol polyphosphate phosphatase 1	.	.	.	.	pfam00328	His_Phos_2	Histidine phosphatase superfamily (branch 2). The histidine phosphatase superfamily is so named because catalysis centres on a conserved His residue that is transiently phosphorylated during the catalytic cycle. Other conserved residues contribute to a 'phosphate pocket' and interact with the phospho group of substrate before, during and after its transfer to the His residue. Structure and sequen…	.	GO:0005783|endoplasmic reticulum;GO:0005886|plasma membrane;GO:0016020|membrane;	GO:0003993|acid phosphatase activity;GO:0004446|inositol-hexakisphosphate phosphatase activity;GO:0016787|hydrolase activity;GO:0016791|phosphatase activity;GO:0030351|inositol-1,3,4,5,6-pentakisphosphate 3-phosphatase activity;GO:0030352|inositol-1,4,5,6-tetrakisphosphate 6-phosphatase activity;GO:0034417|bisphosphoglycerate 3-phosphatase activity;GO:0052745|inositol phosphate phosphatase activi…	K03103	MINPP1; multiple inositol-polyphosphate phosphatase / 2,3-bisphosphoglycerate 3-phosphatase [EC:3.1.3.62 3.1.3.80]
ENSMUSG00000024901	1.47851	1.4549	1.23108	0.395578	0.619518	0.342701	2.93991	1.55577	5.13988e-07	7.8177e-06	up	yes	Peli3	protein_coding	chr19:4929717-4943127:-	gi|191252789|ref|NP_766423.3|	2293	0	E3 ubiquitin-protein ligase pellino homolog 3 [Mus musculus]	gi|569005781|ref|XM_006531745.1|	3922	0	PREDICTED: Mus musculus pellino 3 (Peli3), transcript variant X1, mRNA	Q8BXR6	885	0	E3 ubiquitin-protein ligase pellino homolog 3	.	.	.	.	pfam04710	Pellino	Pellino. Pellino is involved in Toll-like signalling pathways, and associates with the kinase domain of the Pelle Ser/Thr kinase.	GO:0000209|protein polyubiquitination;GO:0008063|Toll signaling pathway;GO:0008592|regulation of Toll signaling pathway;GO:0010804|negative regulation of tumor necrosis factor-mediated signaling pathway;GO:0031397|negative regulation of protein ubiquitination;GO:0032480|negative regulation of type I interferon production;GO:0045751|negative regulation of Toll signaling pathway;GO:0050829|defense …	GO:0005575|cellular_component;	GO:0004842|ubiquitin-protein transferase activity;GO:0005515|protein binding;GO:0016740|transferase activity;GO:0061630|ubiquitin protein ligase activity;	K11964	PELI; pellino [EC:2.3.2.27]
ENSMUSG00000024924	3.64082	4.32629	3.38504	2.52214	2.30933	2.35405	1.51547	0.599766	1.6132e-06	2.18792e-05	up	yes	Vldlr	protein_coding	chr19:27216484-27254231:+	gi|238637303|ref|NP_038731.2|	4307	0	very low-density lipoprotein receptor isoform a precursor [Mus musculus]	gi|238637302|ref|NM_013703.2|	7971	0	Mus musculus very low density lipoprotein receptor (Vldlr), transcript variant 1, mRNA	P98156	1667	0	Very low-density lipoprotein receptor	.	.	.	.	pfam00057	Ldl_recept_a	Low-density lipoprotein receptor domain class A.	GO:0006629|lipid metabolic process;GO:0006869|lipid transport;GO:0006897|endocytosis;GO:0006898|receptor-mediated endocytosis;GO:0008202|steroid metabolic process;GO:0008203|cholesterol metabolic process;GO:0021517|ventral spinal cord development;GO:0034436|glycoprotein transport;GO:0034447|very-low-density lipoprotein particle clearance;GO:0038026|reelin-mediated signaling pathway;GO:0045860|pos…	GO:0005615|extracellular space;GO:0005634|nucleus;GO:0005886|plasma membrane;GO:0005905|clathrin-coated pit;GO:0009986|cell surface;GO:0016020|membrane;GO:0016021|integral component of membrane;GO:0034361|very-low-density lipoprotein particle;GO:0043235|receptor complex;GO:0045177|apical part of cell;GO:0048471|perinuclear region of cytoplasm;	GO:0005509|calcium ion binding;GO:0005515|protein binding;GO:0030229|very-low-density lipoprotein particle receptor activity;GO:0034185|apolipoprotein binding;GO:0034189|very-low-density lipoprotein particle binding;GO:0038024|cargo receptor activity;GO:0038025|reelin receptor activity;GO:0048306|calcium-dependent protein binding;	K20053	VLDLR; very low-density lipoprotein receptor
ENSMUSG00000024925	34.866	30.5459	37.8026	19.4225	22.8724	17.4283	1.65774	0.729216	4.75975e-10	1.38033e-08	up	yes	Rnaseh2c	protein_coding	chr19:5601873-5607019:+	gi|13386102|ref|NP_080892.1|	853	2e-111	ribonuclease H2 subunit C [Mus musculus]	gi|71834684|ref|NM_026616.2|	646	0	Mus musculus ribonuclease H2, subunit C (Rnaseh2c), mRNA	Q9CQ18	333	8e-113	Ribonuclease H2 subunit C	.	.	.	.	pfam08615	RNase_H2_suC	Ribonuclease H2 non-catalytic subunit (Ylr154p-like). This entry represents the non-catalytic subunit of RNase H2, which in S. cerevisiae is Ylr154p/Rnh203p. Whereas bacterial and archaeal RNases H2 are active as single polypeptides, the Saccharomyces cerevisiae homologue, Rnh2Ap, when expressed in Escherichia coli, fails to produce an active RNase H2. For RNase H2 activity three proteins are req…	GO:0006401|RNA catabolic process;	GO:0005634|nucleus;GO:0032299|ribonuclease H2 complex;	.	K10745	RNASEH2C; ribonuclease H2 subunit C
ENSMUSG00000025040	11.832	12.1185	12.0699	18.8855	19.9745	23.0442	0.557582	-0.842744	5.55104e-14	2.77077e-12	down	yes	Fundc1	protein_coding	chrX:17556564-17572325:-	gi|731288421|ref|XP_010612375.1|	776	2e-95	PREDICTED: FUN14 domain-containing protein 1 [Fukomys damarensis]	gi|924183011|ref|NM_028058.4|	1983	0	Mus musculus FUN14 domain containing 1 (Fundc1), transcript variant 1, mRNA	Q5BJS4	297	3e-95	FUN14 domain-containing protein 1	.	.	.	.	pfam04930	FUN14	FUN14 family. This family of short proteins are found in eukaryotes and some archaea. Although the function of these proteins is not known they may contain transmembrane helices.	GO:0000422|autophagy of mitochondrion;GO:0001666|response to hypoxia;GO:0006914|autophagy;GO:0010243|response to organonitrogen compound;	GO:0005739|mitochondrion;GO:0005741|mitochondrial outer membrane;GO:0016020|membrane;GO:0016021|integral component of membrane;GO:0031307|integral component of mitochondrial outer membrane;	GO:0005515|protein binding;	K17986	FUNDC1; FUN14 domain-containing protein 1
ENSMUSG00000025059	7.16274	7.58493	7.26833	11.999	11.2465	13.0974	0.580711	-0.784107	3.26574e-19	2.84796e-17	down	yes	Gk	protein_coding	chrX:85701937-85776819:-	gi|46909579|ref|NP_997609.1|	2702	0	glycerol kinase isoform 2 [Mus musculus]	gi|95147353|ref|NM_008194.3|	4340	0	Mus musculus glycerol kinase (Gk), transcript variant 1, mRNA	Q64516	1036	0	Glycerol kinase	Rv3696c	483	2e-154	COG0554	pfam00370	FGGY_N	FGGY family of carbohydrate kinases, N-terminal domain. This domain adopts a ribonuclease H-like fold and is structurally related to the C-terminal domain.	GO:0005975|carbohydrate metabolic process;GO:0006071|glycerol metabolic process;GO:0006072|glycerol-3-phosphate metabolic process;GO:0006641|triglyceride metabolic process;GO:0016310|phosphorylation;GO:0019217|regulation of fatty acid metabolic process;GO:0042593|glucose homeostasis;GO:0045471|response to ethanol;GO:0046167|glycerol-3-phosphate biosynthetic process;	GO:0005634|nucleus;GO:0005737|cytoplasm;GO:0005739|mitochondrion;GO:0005741|mitochondrial outer membrane;GO:0005829|cytosol;GO:0016020|membrane;	GO:0000166|nucleotide binding;GO:0004370|glycerol kinase activity;GO:0005524|ATP binding;GO:0016301|kinase activity;GO:0016740|transferase activity;GO:0016773|phosphotransferase activity, alcohol group as acceptor;GO:0042393|histone binding;	K00864	glpK, GK; glycerol kinase [EC:2.7.1.30]
ENSMUSG00000025076	2.98638	2.80736	2.40217	5.64845	5.45875	5.71825	0.466351	-1.10051	5.62668e-14	2.79813e-12	down	yes	Casp7	protein_coding	chr19:56397129-56442344:+	gi|1894917|gb|AAC53068.1|	1682	0	Lice2 cysteine protease [Mus musculus]	gi|133891757|ref|NM_007611.2|	2350	0	Mus musculus caspase 7 (Casp7), mRNA	P97864	609	0	Caspase-7	.	.	.	.	pfam00656	Peptidase_C14	Caspase domain.	GO:0006508|proteolysis;GO:0006915|apoptotic process;GO:0007507|heart development;GO:0009411|response to UV;GO:0016485|protein processing;GO:0051402|neuron apoptotic process;GO:0072734|cellular response to staurosporine;GO:0097194|execution phase of apoptosis;	GO:0005634|nucleus;GO:0005737|cytoplasm;GO:0005829|cytosol;GO:0043231|intracellular membrane-bounded organelle;	GO:0004190|aspartic-type endopeptidase activity;GO:0004197|cysteine-type endopeptidase activity;GO:0005515|protein binding;GO:0008233|peptidase activity;GO:0008234|cysteine-type peptidase activity;GO:0016787|hydrolase activity;GO:0097153|cysteine-type endopeptidase activity involved in apoptotic process;GO:0097200|cysteine-type endopeptidase activity involved in execution phase of apoptosis;	K04397	CASP7; caspase 7 [EC:3.4.22.60]
ENSMUSG00000025089	0.389024	0.191091	0.309989	0.109109	0.117217	0.0770578	2.80938	1.49025	0.0122531	0.0457133	up	yes	Gfra1	protein_coding	chr19:58235604-58455909:-	gi|6753976|ref|NP_034409.1|	2394	0	GDNF family receptor alpha-1 isoform 1 precursor [Mus musculus]	gi|550544185|ref|NM_010279.3|	4641	0	Mus musculus glial cell line derived neurotrophic factor family receptor alpha 1 (Gfra1), transcript variant 1, mRNA	P97785	926	0	GDNF family receptor alpha-1	.	.	.	.	pfam02351	GDNF	GDNF/GAS1 domain. This cysteine rich domain is found in multiple copies in GNDF and GAS1 proteins. GDNF and neurturin (NTN) receptors are potent survival factors for sympathetic, sensory and central nervous system neurons. GDNF and neurturin promote neuronal survival by signaling through similar multicomponent receptors that consist of a common receptor tyrosine kinase and a member of a GPI-linke…	GO:0007169|transmembrane receptor protein tyrosine kinase signaling pathway;GO:0007399|nervous system development;GO:0009653|anatomical structure morphogenesis;GO:0016477|cell migration;GO:0030182|neuron differentiation;GO:0031175|neuron projection development;GO:0050731|positive regulation of peptidyl-tyrosine phosphorylation;	GO:0005615|extracellular space;GO:0005768|endosome;GO:0005794|Golgi apparatus;GO:0005886|plasma membrane;GO:0009897|external side of plasma membrane;GO:0016020|membrane;GO:0019898|extrinsic component of membrane;GO:0030424|axon;GO:0031225|anchored component of membrane;GO:0043025|neuronal cell body;GO:0043235|receptor complex;GO:0098797|plasma membrane protein complex;	GO:0005030|neurotrophin receptor activity;GO:0005178|integrin binding;GO:0038023|signaling receptor activity;	K19895	GFRA; GDNF family receptor alpha
ENSMUSG00000025094	1.36373	1.42693	0.999633	2.01542	2.00652	2.00553	0.602226	-0.731623	0.000510343	0.00330713	down	yes	Slc18a2	protein_coding	chr19:59260896-59296012:+	gi|537213745|gb|ERE80962.1|	1418	2e-177	synaptic vesicular amine transporter-like protein [Cricetulus griseus]	gi|26083929|dbj|AK034368.1|	4393	0	Mus musculus adult male diencephalon cDNA, RIKEN full-length enriched library, clone:9330184C03 product:weakly similar to reserpine-sensitive vesicular monoamine transporter [Rattus norvegicus], full insert sequence	Q8BRU6	526	5e-170	Synaptic vesicular amine transporter	.	.	.	.	pfam07690	MFS_1	Major Facilitator Superfamily.	GO:0001975|response to amphetamine;GO:0006836|neurotransmitter transport;GO:0007568|aging;GO:0007626|locomotory behavior;GO:0009636|response to toxic substance;GO:0009791|post-embryonic development;GO:0015842|aminergic neurotransmitter loading into synaptic vesicle;GO:0015844|monoamine transport;GO:0030073|insulin secretion;GO:0042593|glucose homeostasis;GO:0042908|xenobiotic transport;GO:0051589…	GO:0005737|cytoplasm;GO:0005813|centrosome;GO:0008021|synaptic vesicle;GO:0016020|membrane;GO:0016021|integral component of membrane;GO:0030672|synaptic vesicle membrane;GO:0031045|dense core granule;GO:0031410|cytoplasmic vesicle;GO:0042995|cell projection;GO:0043005|neuron projection;GO:0043025|neuronal cell body;GO:0043195|terminal bouton;GO:0043231|intracellular membrane-bounded organelle;GO:…	GO:0005275|amine transmembrane transporter activity;GO:0005335|serotonin:sodium symporter activity;GO:0005515|protein binding;GO:0019899|enzyme binding;GO:0022857|transmembrane transporter activity;GO:0031072|heat shock protein binding;GO:0042910|xenobiotic transmembrane transporter activity;GO:1901363|heterocyclic compound binding;	K08155	SLC18A1_2, VMAT; MFS transporter, DHA1 family, solute carrier family 18 (vesicular amine transporter), member 1/2
ENSMUSG00000025150	15.7213	15.3769	17.1708	10.806	8.92174	8.79764	1.62428	0.699801	5.02266e-06	5.93133e-05	up	yes	Cbr2	protein_coding	chr11:120729489-120732114:-	gi|6671688|ref|NP_031647.1|	1272	1e-173	carbonyl reductase [NADPH] 2 [Mus musculus]	gi|227496960|ref|NM_007621.2|	1017	0	Mus musculus carbonyl reductase 2 (Cbr2), mRNA	P08074	494	5e-175	Carbonyl reductase [NADPH] 2	.	.	.	.	pfam13561	adh_short_C2	Enoyl-(Acyl carrier protein) reductase.	GO:0005997|xylulose metabolic process;GO:0006006|glucose metabolic process;GO:0006116|NADH oxidation;	GO:0005739|mitochondrion;	GO:0004090|carbonyl reductase (NADPH) activity;GO:0005515|protein binding;GO:0016491|oxidoreductase activity;GO:0042802|identical protein binding;GO:0043621|protein self-association;GO:0050038|L-xylulose reductase (NADP+) activity;	K00081	CBR2; carbonyl reductase 2 [EC:1.1.1.184]
ENSMUSG00000025170	2.92663	3.25702	2.95879	1.59933	1.20761	1.64613	1.96895	0.977429	0.000523137	0.00337538	up	yes	Rab40b	protein_coding	chr11:121356125-121388251:-	gi|253970492|ref|NP_631886.2|	1492	0	ras-related protein Rab-40B [Mus musculus]	gi|253970491|ref|NM_139147.3|	1861	0	Mus musculus Rab40B, member RAS oncogene family (Rab40b), mRNA	Q8VHP8	577	0	Ras-related protein Rab-40B	.	.	.	.	pfam00071	Ras	Ras family. Includes sub-families Ras, Rab, Rac, Ral, Ran, Rap Ypt1 and more. Shares P-loop motif with GTP_EFTU, arf and myosin_head. See pfam00009 pfam00025, pfam00063. As regards Rab GTPases, these are important regulators of vesicle formation, motility and fusion. They share a fold in common with all Ras GTPases: this is a six-stranded beta-sheet surrounded by five alpha-helices.	GO:0035556|intracellular signal transduction;GO:0072659|protein localization to plasma membrane;	GO:0005635|nuclear envelope;GO:0005737|cytoplasm;GO:0005739|mitochondrion;GO:0005768|endosome;GO:0005886|plasma membrane;GO:0008021|synaptic vesicle;GO:0016020|membrane;GO:0048471|perinuclear region of cytoplasm;	GO:0000166|nucleotide binding;GO:0003924|GTPase activity;GO:0005525|GTP binding;	K07928	RAB40; Ras-related protein Rab-40
ENSMUSG00000025176	5.52808	5.26914	6.32943	2.67795	3.31501	3.42457	1.74231	0.800999	4.82542e-05	0.000435715	up	yes	Hoga1	protein_coding	chr19:42045610-42070953:+	gi|13385656|ref|NP_080428.1|	1706	0	4-hydroxy-2-oxoglutarate aldolase, mitochondrial precursor [Mus musculus]	gi|13385655|ref|NM_026152.1|	1635	0	Mus musculus 4-hydroxy-2-oxoglutarate aldolase 1 (Hoga1), mRNA	Q9DCU9	661	0	4-hydroxy-2-oxoglutarate aldolase, mitochondrial	VNG0444G	140	2e-36	COG0329	pfam00701	DHDPS	Dihydrodipicolinate synthetase family. This family has a TIM barrel structure.	GO:0009436|glyoxylate catabolic process;GO:0019470|4-hydroxyproline catabolic process;GO:0033609|oxalate metabolic process;GO:0042866|pyruvate biosynthetic process;GO:0046487|glyoxylate metabolic process;	GO:0005739|mitochondrion;	GO:0003824|catalytic activity;GO:0008700|4-hydroxy-2-oxoglutarate aldolase activity;GO:0016829|lyase activity;GO:0042803|protein homodimerization activity;	K18123	HOGA1; 4-hydroxy-2-oxoglutarate aldolase [EC:4.1.3.16]
ENSMUSG00000025188	11.6555	10.7233	11.4408	6.87536	7.85679	6.69048	1.51345	0.597839	4.91724e-10	1.41682e-08	up	yes	Hps1	protein_coding	chr19:42755105-42779978:-	gi|2198743|gb|AAB61333.1|	3126	0	Hermansky-Pudlak syndrome protein, partial [Mus musculus]	gi|34849703|gb|BC058332.1|	4177	0	Mus musculus Hermansky-Pudlak syndrome 1 homolog (human), mRNA (cDNA clone IMAGE:6831830)	O08983	1177	0	Hermansky-Pudlak syndrome 1 protein homolog	.	.	.	.	pfam01500	Keratin_B2	Keratin, high sulfur B2 protein. High sulfur proteins are cysteine-rich proteins synthesized during the differentiation of hair matrix cells, and form hair fibres in association with hair keratin intermediate filaments. This family has been divided up into four regions, with the second region containing 8 copies of a short repeat. This family is also known as B2 or KAP1.	GO:0000902|cell morphogenesis;GO:0003016|respiratory system process;GO:0006882|cellular zinc ion homeostasis;GO:0006954|inflammatory response;GO:0006996|organelle organization;GO:0007040|lysosome organization;GO:0007283|spermatogenesis;GO:0007338|single fertilization;GO:0007596|blood coagulation;GO:0010467|gene expression;GO:0016192|vesicle-mediated transport;GO:0030318|melanocyte differentiation…	GO:0031085|BLOC-3 complex;GO:0031410|cytoplasmic vesicle;	GO:0005085|guanyl-nucleotide exchange factor activity;GO:0046983|protein dimerization activity;	K20193	HPS1; Hermansky-Pudlak syndrome 1 protein
ENSMUSG00000025207	1.64541	1.02696	1.06289	0.379418	0.510547	0.479085	2.60653	1.38213	6.19505e-08	1.17487e-06	up	yes	Sema4g	protein_coding	chr19:44989101-45003397:+	gi|6755462|ref|NP_036106.1|	3865	0	semaphorin-4G precursor [Mus musculus]	gi|755563298|ref|XR_386476.2|	4165	0	PREDICTED: Mus musculus sema domain, immunoglobulin domain (Ig), transmembrane domain (TM) and short cytoplasmic domain, (semaphorin) 4G (Sema4g), transcript variant X1, misc_RNA	Q9WUH7	1493	0	Semaphorin-4G	.	.	.	.	pfam01403	Sema	Sema domain. The Sema domain occurs in semaphorins, which are a large family of secreted and transmembrane proteins, some of which function as repellent signals during axon guidance. Sema domains also occur in the hepatocyte growth factor receptor and human plexin A-3.	GO:0001755|neural crest cell migration;GO:0007275|multicellular organism development;GO:0007399|nervous system development;GO:0007411|axon guidance;GO:0030154|cell differentiation;GO:0030335|positive regulation of cell migration;GO:0048843|negative regulation of axon extension involved in axon guidance;GO:0050919|negative chemotaxis;GO:0071526|semaphorin-plexin signaling pathway;	GO:0005615|extracellular space;GO:0005886|plasma membrane;GO:0005887|integral component of plasma membrane;GO:0016020|membrane;GO:0016021|integral component of membrane;	GO:0005515|protein binding;GO:0030215|semaphorin receptor binding;GO:0045499|chemorepellent activity;	K06521	SEMA4, CD100; semaphorin 4
ENSMUSG00000025226	17.3837	15.7195	16.2253	11.6903	9.84091	6.99107	1.66068	0.731777	2.23212e-05	0.000223329	up	yes	Fbxl15	protein_coding	chr19:46328184-46330446:+	gi|140970874|ref|NP_598455.2|	1412	0	F-box/LRR-repeat protein 15 [Mus musculus]	gi|140970873|ref|NM_133694.2|	1348	0	Mus musculus F-box and leucine-rich repeat protein 15 (Fbxl15), mRNA	Q91W61	548	0	F-box/LRR-repeat protein 15	.	.	.	.	pfam12526	DUF3729	Protein of unknown function (DUF3729). This family of proteins is found in viruses. Proteins in this family are typically between 145 and 1707 amino acids in length. The family is found in association with pfam01443, pfam01661, pfam05417, pfam01660, pfam00978. There is a single completely conserved residue L that may be functionally important.	GO:0000086|G2/M transition of mitotic cell cycle;GO:0016567|protein ubiquitination;GO:0030282|bone mineralization;GO:0030513|positive regulation of BMP signaling pathway;GO:0031146|SCF-dependent proteasomal ubiquitin-dependent protein catabolic process;	GO:0005737|cytoplasm;GO:0019005|SCF ubiquitin ligase complex;	.	K10281	FBXL15; F-box and leucine-rich repeat protein 15
ENSMUSG00000025357	2.8538	2.55451	3.18079	2.02318	1.66244	1.69839	1.53087	0.614347	0.00100917	0.00591965	up	yes	Dgka	protein_coding	chr10:128720134-128744855:-	gi|31560474|ref|NP_058091.2|	3948	0	diacylglycerol kinase alpha [Mus musculus]	gi|386368029|gb|JN832679.1|	2826	0	Mus musculus clone 29-G diacylglycerol kinase alpha Flt2-Pr2 mRNA, complete cds	O88673	1525	0	Diacylglycerol kinase alpha	.	.	.	.	pfam00609	DAGK_acc	Diacylglycerol kinase accessory domain. Diacylglycerol (DAG) is a second messenger that acts as a protein kinase C activator. This domain is assumed to be an accessory domain: its function is unknown.	GO:0006629|lipid metabolic process;GO:0006654|phosphatidic acid biosynthetic process;GO:0007165|signal transduction;GO:0007205|protein kinase C-activating G protein-coupled receptor signaling pathway;GO:0016310|phosphorylation;GO:0035556|intracellular signal transduction;GO:0046339|diacylglycerol metabolic process;GO:0046486|glycerolipid metabolic process;GO:0046834|lipid phosphorylation;	GO:0005737|cytoplasm;GO:0005829|cytosol;GO:0005886|plasma membrane;	GO:0000166|nucleotide binding;GO:0003951|NAD+ kinase activity;GO:0004143|diacylglycerol kinase activity;GO:0005509|calcium ion binding;GO:0005524|ATP binding;GO:0005543|phospholipid binding;GO:0008289|lipid binding;GO:0016301|kinase activity;GO:0016740|transferase activity;GO:0046872|metal ion binding;	K00901	dgkA, DGK; diacylglycerol kinase (ATP) [EC:2.7.1.107]
ENSMUSG00000025402	11.9142	8.53927	8.79097	5.15507	5.23807	4.39999	1.89344	0.921013	4.14633e-09	9.83618e-08	up	yes	Nab2	protein_coding	chr10:127660918-127668568:-	gi|171543861|ref|NP_032694.2|	2182	0	NGFI-A-binding protein 2 isoform 1 [Mus musculus]	gi|171543860|ref|NM_008668.2|	2575	0	Mus musculus Ngfi-A binding protein 2 (Nab2), transcript variant 1, mRNA	Q61127	845	0	NGFI-A-binding protein 2	.	.	.	.	pfam04904	NCD1	NAB conserved region 1 (NCD1). Nab1 and Nab2 are co-repressors that specifically interact with and repress transcription mediated by the three members of the NGFI-A (Egr-1, Krox24, zif/268) family of transcription factors. This region consists of the N-terminal NAB conserved region 1, which interacts with the EGR1 inhibitory domain (R1). It may also mediate multimerization.	GO:0001958|endochondral ossification;GO:0006355|regulation of transcription, DNA-templated;GO:0014037|Schwann cell differentiation;GO:0016480|negative regulation of transcription by RNA polymerase III;GO:0042552|myelination;GO:0045682|regulation of epidermis development;GO:0045892|negative regulation of transcription, DNA-templated;GO:1902949|positive regulation of tau-protein kinase activity;	GO:0005634|nucleus;	GO:0003712|transcription coregulator activity;GO:0008134|transcription factor binding;GO:0042802|identical protein binding;	K22388	NAB; NGFI-A-binding protein
ENSMUSG00000025407	0.352953	0.274959	0.418265	0.014952	0.0713915	0.0281594	8.71908	3.12418	3.21307e-05	0.000306841	up	yes	Gli1	protein_coding	chr10:127329882-127341974:-	gi|90186273|ref|NP_034426.2|	4917	0	zinc finger protein GLI1 [Mus musculus]	gi|90186272|ref|NM_010296.2|	3662	0	Mus musculus GLI-Kruppel family member GLI1 (Gli1), mRNA	P47806	1898	0	Zinc finger protein GLI1	.	.	.	.	pfam13465	zf-H2C2_2	Zinc-finger double domain.	GO:0001649|osteoblast differentiation;GO:0006357|regulation of transcription by RNA polymerase II;GO:0007165|signal transduction;GO:0007224|smoothened signaling pathway;GO:0007275|multicellular organism development;GO:0007283|spermatogenesis;GO:0007418|ventral midline development;GO:0008284|positive regulation of cell proliferation;GO:0009611|response to wounding;GO:0009913|epidermal cell differe…	GO:0005634|nucleus;GO:0005654|nucleoplasm;GO:0005737|cytoplasm;GO:0005829|cytosol;GO:0005929|cilium;GO:0005930|axoneme;	GO:0000976|transcription regulatory region sequence-specific DNA binding;GO:0000977|RNA polymerase II regulatory region sequence-specific DNA binding;GO:0000978|RNA polymerase II proximal promoter sequence-specific DNA binding;GO:0000981|DNA-binding transcription factor activity, RNA polymerase II-specific;GO:0003677|DNA binding;GO:0003682|chromatin binding;GO:0005515|protein binding;GO:0008017|m…	K16797	GLI1; zinc finger protein GLI1
ENSMUSG00000025409	17.4124	14.4895	14.6405	10.1257	9.92559	9.014	1.53456	0.61782	7.0884e-10	1.95433e-08	up	yes	Mbd6	protein_coding	chr10:127281956-127289018:-	gi|755533847|ref|XP_011241574.1|	963	2e-107	PREDICTED: methyl-CpG-binding domain protein 6 isoform X3 [Mus musculus]	gi|755533848|ref|XM_006513075.2|	4287	0	PREDICTED: Mus musculus methyl-CpG binding domain protein 6 (Mbd6), transcript variant X9, mRNA	Q3TY92	375	8e-109	Methyl-CpG-binding domain protein 6	.	.	.	.	pfam15301	SLAIN	SLAIN motif-containing family. The SLAIN motif containing family is named after the presence of a SLAIN motif in SLAIN1. They are a family of microtubule plus-end tracking proteins.	GO:0008150|biological_process;	GO:0001650|fibrillar center;GO:0005634|nucleus;GO:0005654|nucleoplasm;GO:0005694|chromosome;GO:0010369|chromocenter;	GO:0003677|DNA binding;GO:0003682|chromatin binding;	.	.
ENSMUSG00000025422	1.78051	1.53017	1.58249	0.540558	0.528208	0.449835	3.08958	1.62741	4.40124e-11	1.49231e-09	up	yes	Agap2	protein_coding	chr10:127075284-127093169:+	gi|84370300|ref|NP_001028435.1|	3899	0	arf-GAP with GTPase, ANK repeat and PH domain-containing protein 2 isoform 1 [Mus musculus]	gi|666638000|ref|NM_001033263.5|	5633	0	Mus musculus ArfGAP with GTPase domain, ankyrin repeat and PH domain 2 (Agap2), transcript variant 1, mRNA	Q3UHD9	1506	0	Arf-GAP with GTPase, ANK repeat and PH domain-containing protein 2	SPAC824.09c	94.4	2e-19	COG5347	pfam01412	ArfGap	Putative GTPase activating protein for Arf. Putative zinc fingers with GTPase activating proteins (GAPs) towards the small GTPase, Arf. The GAP of ARD1 stimulates GTPase hydrolysis for ARD1 but not ARFs.	GO:0014068|positive regulation of phosphatidylinositol 3-kinase signaling;GO:0016197|endosomal transport;GO:0030036|actin cytoskeleton organization;GO:0033601|positive regulation of mammary gland epithelial cell proliferation;GO:0042177|negative regulation of protein catabolic process;GO:0043066|negative regulation of apoptotic process;GO:0043524|negative regulation of neuron apoptotic process;GO…	GO:0005634|nucleus;GO:0005654|nucleoplasm;GO:0005737|cytoplasm;GO:0005768|endosome;GO:0005829|cytosol;GO:0090543|Flemming body;	GO:0000166|nucleotide binding;GO:0003924|GTPase activity;GO:0005096|GTPase activator activity;GO:0005515|protein binding;GO:0005524|ATP binding;GO:0005525|GTP binding;GO:0019901|protein kinase binding;GO:0030295|protein kinase activator activity;GO:0035014|phosphatidylinositol 3-kinase regulator activity;GO:0046872|metal ion binding;	K17848	AGAP2; Arf-GAP with GTPase, ANK repeat and PH domain-containing protein 2
ENSMUSG00000025474	10.8157	12.1764	11.5321	18.8026	17.3641	17.2286	0.620484	-0.688533	4.67714e-14	2.35206e-12	down	yes	Tubgcp2	protein_coding	chr7:139995955-140036669:-	gi|148685935|gb|EDL17882.1|	2665	0	tubulin, gamma complex associated protein 2, isoform CRA_c, partial [Mus musculus]	gi|92444732|gb|BC027034.1|	3333	0	Mus musculus tubulin, gamma complex associated protein 2, mRNA (cDNA clone IMAGE:5375973), **** WARNING: chimeric clone ****	Q921G8	1028	0	Gamma-tubulin complex component 2	.	.	.	.	pfam04130	Spc97_Spc98	Spc97 / Spc98 family. The spindle pole body (SPB) functions as the microtubule-organizing centre in yeast. Members of this family are spindle pole body (SBP) components such as Spc97 and Spc98 that form a complex with gamma-tubulin. This family of proteins includes the grip motif 1 and grip moti 2. Members of this family all form components of the gamma-tubulin complex, GCP.	GO:0000226|microtubule cytoskeleton organization;GO:0000278|mitotic cell cycle;GO:0001764|neuron migration;GO:0007020|microtubule nucleation;GO:0007420|brain development;GO:0031122|cytoplasmic microtubule organization;GO:0051225|spindle assembly;GO:0051321|meiotic cell cycle;	GO:0000922|spindle pole;GO:0000923|equatorial microtubule organizing center;GO:0000930|gamma-tubulin complex;GO:0005654|nucleoplasm;GO:0005737|cytoplasm;GO:0005813|centrosome;GO:0005815|microtubule organizing center;GO:0005856|cytoskeleton;GO:0005874|microtubule;GO:0008275|gamma-tubulin small complex;	GO:0043015|gamma-tubulin binding;GO:0051011|microtubule minus-end binding;	K16569	TUBGCP2, GCP2; gamma-tubulin complex component 2
ENSMUSG00000025494	2.41401	2.66504	2.33863	1.49714	1.71093	1.04002	1.67696	0.745846	0.00363825	0.0171226	up	yes	Sigirr	protein_coding	chr7:141091175-141100572:-	gi|110625701|ref|NP_075546.2|	2047	0	single Ig IL-1-related receptor [Mus musculus]	gi|142374281|ref|NM_023059.3|	1990	0	Mus musculus single immunoglobulin and toll-interleukin 1 receptor (TIR) domain (Sigirr), mRNA	Q9JLZ8	793	0	Single Ig IL-1-related receptor	.	.	.	.	pfam01582	TIR	TIR domain. The Toll/interleukin-1 receptor (TIR) homology domain is an intracellular signalling domain found in MyD88, interleukin 1 receptor and the Toll receptor. It contains three highly-conserved regions, and mediates protein-protein interactions between the Toll-like receptors (TLRs) and signal-transduction components. TIR-like motifs are also found in plant proteins thought to be involved …	GO:0001960|negative regulation of cytokine-mediated signaling pathway;GO:0006953|acute-phase response;GO:0007165|signal transduction;GO:0032682|negative regulation of chemokine production;GO:0043433|negative regulation of DNA-binding transcription factor activity;	GO:0016020|membrane;GO:0016021|integral component of membrane;	.	K05169	SIGIRR; single Ig IL-1R-related molecule
ENSMUSG00000025503	106.313	96.0078	104.383	48.7121	49.3426	47.8788	2.0147	1.01057	1.35825e-51	8.28963e-49	up	yes	Taldo1	protein_coding	chr7:141392199-141402968:+	gi|33859640|ref|NP_035658.1|	1735	0	transaldolase [Mus musculus]	gi|291291015|ref|NM_011528.4|	1108	0	Mus musculus transaldolase 1 (Taldo1), mRNA	Q93092	672	0	Transaldolase	PM1602	371	6e-125	COG0176	pfam00923	Transaldolase	Transaldolase.	GO:0005975|carbohydrate metabolic process;GO:0006002|fructose 6-phosphate metabolic process;GO:0006098|pentose-phosphate shunt;GO:0009052|pentose-phosphate shunt, non-oxidative branch;GO:0019682|glyceraldehyde-3-phosphate metabolic process;	GO:0005622|intracellular;GO:0005737|cytoplasm;GO:0005829|cytosol;GO:0043231|intracellular membrane-bounded organelle;	GO:0003824|catalytic activity;GO:0004801|sedoheptulose-7-phosphate:D-glyceraldehyde-3-phosphate glyceronetransferase activity;GO:0016740|transferase activity;GO:0030246|carbohydrate binding;GO:0048029|monosaccharide binding;	K00616	E2.2.1.2, talA, talB; transaldolase [EC:2.2.1.2]
ENSMUSG00000025572	0.682332	0.655449	1.03734	0.310351	0.313802	0.464155	2.09115	1.06429	0.00860518	0.0345313	up	yes	Tmc6	protein_coding	chr11:117765988-117782198:-	gi|264681552|ref|NP_663414.3|	3750	0	transmembrane channel-like protein 6 isoform 1 [Mus musculus]	gi|264681551|ref|NM_145439.2|	2865	0	Mus musculus transmembrane channel-like gene family 6 (Tmc6), transcript variant 1, mRNA	Q7TN60	1447	0	Transmembrane channel-like protein 6	.	.	.	.	pfam07810	TMC	TMC domain. These sequences are similar to a region conserved amongst various protein products of the transmembrane channel-like (TMC) gene family, such as Transmembrane channel-like protein 3 and EVIN2 - this region is termed the TMC domain. Mutations in these genes are implicated in a number of human conditions, such as deafness and epidermodysplasia verruciformis. TMC proteins are thought to h…	GO:0006811|ion transport;	GO:0005737|cytoplasm;GO:0005783|endoplasmic reticulum;GO:0005794|Golgi apparatus;GO:0005887|integral component of plasma membrane;GO:0016020|membrane;GO:0016021|integral component of membrane;GO:0031965|nuclear membrane;	GO:0008381|mechanosensitive ion channel activity;	K21988	TMC; transmembrane channel-like protein
ENSMUSG00000025579	58.6531	53.0127	54.7097	33.1188	37.8297	30.922	1.56605	0.647133	6.00622e-18	4.53065e-16	up	yes	Gaa	protein_coding	chr11:119267887-119285454:+	gi|226693367|ref|NP_032090.3|	4887	0	lysosomal alpha-glucosidase preproprotein [Mus musculus]	gi|957579368|ref|NM_008064.4|	3557	0	Mus musculus glucosidase, alpha, acid (Gaa), transcript variant 1, mRNA	P70699	1885	0	Lysosomal alpha-glucosidase	lin0222	343	3e-101	COG1501	pfam01055	Glyco_hydro_31	Glycosyl hydrolases family 31. Glycosyl hydrolases are key enzymes of carbohydrate metabolizm. Family 31 comprises of enzymes that are, or similar to, alpha- galactosidases.	GO:0002026|regulation of the force of heart contraction;GO:0002086|diaphragm contraction;GO:0003007|heart morphogenesis;GO:0005975|carbohydrate metabolic process;GO:0005977|glycogen metabolic process;GO:0005980|glycogen catabolic process;GO:0006941|striated muscle contraction;GO:0007040|lysosome organization;GO:0007626|locomotory behavior;GO:0008152|metabolic process;GO:0009888|tissue development…	GO:0005764|lysosome;GO:0016020|membrane;GO:0043231|intracellular membrane-bounded organelle;	GO:0003824|catalytic activity;GO:0004553|hydrolase activity, hydrolyzing O-glycosyl compounds;GO:0004558|alpha-1,4-glucosidase activity;GO:0016787|hydrolase activity;GO:0016798|hydrolase activity, acting on glycosyl bonds;GO:0030246|carbohydrate binding;GO:0032450|maltose alpha-glucosidase activity;GO:0090599|alpha-glucosidase activity;	K12316	GAA; lysosomal alpha-glucosidase [EC:3.2.1.20]
ENSMUSG00000025592	0.0818851	0.119297	0.0595457	0.249758	0.289097	0.220934	0.329481	-1.60173	0.000703138	0.0043487	down	yes	Dach2	protein_coding	chrX:113297510-113836386:+	gi|217035136|ref|NP_001136042.1|	2251	0	dachshund homolog 2 isoform 1 [Mus musculus]	gi|217035135|ref|NM_001142570.1|	5155	0	Mus musculus dachshund 2 (Drosophila) (Dach2), transcript variant 1, mRNA	Q925Q8	860	0	Dachshund homolog 2	.	.	.	.	pfam02437	Ski_Sno	SKI/SNO/DAC family. This family contains a presumed domain that is about 100 amino acids long. All members of this family contain a conserved CLPQ motif. The c-ski proto-oncogene has been shown to influence proliferation, morphological transformation and myogenic differentiation. Sno, a Ski proto-oncogene homologue, is expressed in two isoforms and plays a role in the response to proliferation st…	GO:0006357|regulation of transcription by RNA polymerase II;GO:0007275|multicellular organism development;GO:0046545|development of primary female sexual characteristics;	GO:0005634|nucleus;GO:0005667|transcription factor complex;	GO:0000978|RNA polymerase II proximal promoter sequence-specific DNA binding;GO:0000981|DNA-binding transcription factor activity, RNA polymerase II-specific;GO:0003677|DNA binding;	.	.
ENSMUSG00000025610	0.133399	0.197945	0.237125	0.542507	1.3815	1.40486	0.164427	-2.60448	8.70021e-05	0.000727629	down	yes	Map3k7cl	protein_coding	chr16:87553330-87595336:+	gi|7717312|emb|CAB90434.1|	845	5e-107	TGF-beta-activated kinase like [Homo sapiens]	gi|226874917|ref|NM_144854.2|	1652	0	Mus musculus Map3k7 C-terminal like (Map3k7cl), mRNA	P58500	258	9e-82	MAP3K7 C-terminal-like protein	.	.	.	.	pfam04111	APG6	Autophagy protein Apg6. In yeast, 15 Apg proteins coordinate the formation of autophagosomes. Autophagy is a bulk degradation process induced by starvation in eukaryotic cells. Apg6/Vps30p has two distinct functions in the autophagic process, either associated with the membrane or in a retrieval step of the carboxypeptidase Y sorting pathway.	GO:0008150|biological_process;	GO:0005575|cellular_component;	GO:0003674|molecular_function;	.	.
ENSMUSG00000025665	3.48755	3.31376	3.8811	5.57196	5.84731	5.26093	0.614373	-0.702814	8.84289e-08	1.61542e-06	down	yes	Rps6ka6	protein_coding	chrX:111388192-111537959:-	gi|67625733|ref|NP_080225.2|	4565	0	ribosomal protein S6 kinase alpha-6 [Mus musculus]	gi|755566047|ref|XM_006528401.2|	4170	0	PREDICTED: Mus musculus ribosomal protein S6 kinase polypeptide 6 (Rps6ka6), transcript variant X2, mRNA	Q7TPS0	1555	0	Ribosomal protein S6 kinase alpha-6	.	.	.	.	pfam00069	Pkinase	Protein kinase domain.	GO:0006978|DNA damage response, signal transduction by p53 class mediator resulting in transcription of p21 class mediator;GO:0016310|phosphorylation;GO:0018105|peptidyl-serine phosphorylation;GO:0035556|intracellular signal transduction;GO:0045992|negative regulation of embryonic development;GO:0070373|negative regulation of ERK1 and ERK2 cascade;GO:2000381|negative regulation of mesoderm develo…	GO:0001650|fibrillar center;GO:0005634|nucleus;GO:0005654|nucleoplasm;GO:0005730|nucleolus;GO:0005737|cytoplasm;GO:0005739|mitochondrion;	GO:0000166|nucleotide binding;GO:0000287|magnesium ion binding;GO:0004672|protein kinase activity;GO:0004674|protein serine/threonine kinase activity;GO:0004711|ribosomal protein S6 kinase activity;GO:0005524|ATP binding;GO:0016301|kinase activity;GO:0016740|transferase activity;GO:0046872|metal ion binding;	K04373	RPS6KA; ribosomal protein S6 kinase alpha-1/2/3/6 [EC:2.7.11.1]
ENSMUSG00000025731	16.5552	14.443	15.7861	9.17704	11.5098	8.96027	1.51243	0.596865	2.16915e-05	0.000217352	up	yes	Mettl26	protein_coding	chr17:25875074-25877169:+	gi|58037115|ref|NP_080962.1|	1053	3e-140	UPF0585 protein C16orf13 homolog [Mus musculus]	gi|158635970|ref|NM_026686.2|	811	0	Mus musculus RIKEN cDNA 0610011F06 gene (0610011F06Rik), mRNA	.	.	.	.	.	.	.	.	pfam06080	DUF938	Protein of unknown function (DUF938). This family consists of several hypothetical proteins from both prokaryotes and eukaryotes. The function of this family is unknown.	GO:0008150|biological_process;	GO:0005575|cellular_component;	GO:0003674|molecular_function;	.	.
ENSMUSG00000025738	5.71366	6.6185	5.95187	3.70614	3.41987	4.05852	1.56757	0.648526	1.63072e-05	0.000170394	up	yes	Fbxl16	protein_coding	chr17:25809085-25821255:+	gi|625196105|ref|XP_003501609.2|	2148	0	PREDICTED: F-box/LRR-repeat protein 16 isoform X3 [Cricetulus griseus]	gi|255982538|ref|NM_001164225.1|	3489	0	Mus musculus F-box and leucine-rich repeat protein 16 (Fbxl16), mRNA	A2RT62	822	0	F-box/LRR-repeat protein 16	.	.	.	.	pfam03251	Tymo_45kd_70kd	Tymovirus 45/70Kd protein. Tymoviruses are single stranded RNA viruses. This family includes a protein of unknown function that has been named based on its molecular weight. Tymoviruses such as the ononis yellow mosaic tymovirus encode only three proteins. Of these two are overlapping this protein overlaps a larger ORF that is thought to be the polymerase.	GO:0031146|SCF-dependent proteasomal ubiquitin-dependent protein catabolic process;	GO:0005737|cytoplasm;GO:0019005|SCF ubiquitin ligase complex;	.	K10282	FBXL16; F-box and leucine-rich repeat protein 16
ENSMUSG00000025742	17.9805	19.6726	17.8182	28.5782	24.068	27.3286	0.665129	-0.588294	1.82861e-11	6.61799e-10	down	yes	Prps2	protein_coding	chrX:167346322-167382749:-	gi|13386146|ref|NP_080938.1|	1688	0	ribose-phosphate pyrophosphokinase 2 isoform 2 [Mus musculus]	gi|924183048|ref|NM_026662.5|	3699	0	Mus musculus phosphoribosyl pyrophosphate synthetase 2 (Prps2), transcript variant 2, mRNA	Q9CS42	654	0	Ribose-phosphate pyrophosphokinase 2	SPCC1620.06c	457	2e-149	COG0462	pfam13793	Pribosyltran_N	N-terminal domain of ribose phosphate pyrophosphokinase. This family is frequently found N-terminal to the Pribosyltran, pfam00156.	GO:0006015|5-phosphoribose 1-diphosphate biosynthetic process;GO:0006164|purine nucleotide biosynthetic process;GO:0006167|AMP biosynthetic process;GO:0009116|nucleoside metabolic process;GO:0009156|ribonucleoside monophosphate biosynthetic process;GO:0009165|nucleotide biosynthetic process;GO:0016310|phosphorylation;GO:0019693|ribose phosphate metabolic process;GO:0044249|cellular biosynthetic p…	GO:0002189|ribose phosphate diphosphokinase complex;GO:0005737|cytoplasm;GO:0032991|protein-containing complex;	GO:0000166|nucleotide binding;GO:0000287|magnesium ion binding;GO:0004749|ribose phosphate diphosphokinase activity;GO:0005524|ATP binding;GO:0016208|AMP binding;GO:0016301|kinase activity;GO:0016740|transferase activity;GO:0019003|GDP binding;GO:0030246|carbohydrate binding;GO:0042802|identical protein binding;GO:0043531|ADP binding;GO:0046872|metal ion binding;	K00948	PRPS, prsA; ribose-phosphate pyrophosphokinase [EC:2.7.6.1]
ENSMUSG00000025746	5.23406	4.7677	6.26533	8.70505	7.51975	8.51584	0.630705	-0.664962	2.95092e-05	0.000285461	down	yes	Il6	protein_coding	chr5:30013114-30019981:+	gi|148705310|gb|EDL37257.1|	1092	6e-141	interleukin 6, isoform CRA_a, partial [Mus musculus]	gi|26354666|dbj|AK089780.1|	2340	0	Mus musculus activated spleen cDNA, RIKEN full-length enriched library, clone:F830019G17 product:interleukin 6, full insert sequence	P08505	309	7e-98	Interleukin-6	.	.	.	.	pfam00489	IL6	Interleukin-6/G-CSF/MGF family.	GO:0001781|neutrophil apoptotic process;GO:0002262|myeloid cell homeostasis;GO:0002314|germinal center B cell differentiation;GO:0002384|hepatic immune response;GO:0002639|positive regulation of immunoglobulin production;GO:0002675|positive regulation of acute inflammatory response;GO:0006469|negative regulation of protein kinase activity;GO:0006953|acute-phase response;GO:0006954|inflammatory re…	GO:0005576|extracellular region;GO:0005615|extracellular space;GO:0005737|cytoplasm;GO:0005896|interleukin-6 receptor complex;GO:0009897|external side of plasma membrane;	GO:0005102|signaling receptor binding;GO:0005125|cytokine activity;GO:0005138|interleukin-6 receptor binding;GO:0005515|protein binding;GO:0008083|growth factor activity;	K05405	IL6; interleukin 6
ENSMUSG00000025854	1.70548	1.96501	1.63469	1.23531	1.14718	0.992491	1.50906	0.593651	0.00266251	0.013221	up	yes	Fam20c	protein_coding	chr5:138754514-138810077:+	gi|60359984|dbj|BAD90211.1|	818	3e-95	mKIAA4081 protein [Mus musculus]	gi|51988047|gb|AC113533.14|	3763	0	Mus musculus chromosome 5, clone RP23-52A21, complete sequence	Q5MJS3	270	1e-76	Extracellular serine/threonine protein kinase FAM20C	.	.	.	.	pfam05956	APC_basic	APC basic domain. This region of the APC family of proteins is known as the basic domain. It contains a high proportion of positively charged amino acids and interacts with microtubules.	GO:0001501|skeletal system development;GO:0006468|protein phosphorylation;GO:0016310|phosphorylation;GO:0030501|positive regulation of bone mineralization;GO:0031214|biomineral tissue development;GO:0036179|osteoclast maturation;GO:0040036|regulation of fibroblast growth factor receptor signaling pathway;GO:0045669|positive regulation of osteoblast differentiation;GO:0046034|ATP metabolic process…	GO:0005576|extracellular region;GO:0005615|extracellular space;GO:0005737|cytoplasm;GO:0005794|Golgi apparatus;	GO:0000166|nucleotide binding;GO:0004674|protein serine/threonine kinase activity;GO:0005509|calcium ion binding;GO:0005524|ATP binding;GO:0016301|kinase activity;GO:0016740|transferase activity;GO:0016773|phosphotransferase activity, alcohol group as acceptor;GO:0030145|manganese ion binding;GO:0046872|metal ion binding;	K21958	FAM20C; extracellular serine/threonine protein kinase FAM20C [EC:2.7.11.1]
ENSMUSG00000025899	2.69796	3.23264	3.56323	4.9904	4.31675	4.98091	0.637934	-0.64852	2.15552e-07	3.59978e-06	down	yes	Alkbh8	protein_coding	chr9:3335140-3391154:+	gi|568958564|ref|XP_006509942.1|	3689	0	PREDICTED: alkylated DNA repair protein alkB homolog 8 isoform X2 [Mus musculus]	gi|82568878|gb|AC162921.3|	6113	0	Mus musculus BAC clone RP23-342H1 from chromosome 9, complete sequence	Q80Y20	1336	0	Alkylated DNA repair protein alkB homolog 8	.	.	.	.	pfam13532	2OG-FeII_Oxy_2	2OG-Fe(II) oxygenase superfamily.	GO:0002098|tRNA wobble uridine modification;GO:0006974|cellular response to DNA damage stimulus;GO:0008152|metabolic process;GO:0030488|tRNA methylation;GO:0032259|methylation;	GO:0005634|nucleus;GO:0005654|nucleoplasm;GO:0005737|cytoplasm;GO:0005829|cytosol;GO:0016604|nuclear body;	GO:0000049|tRNA binding;GO:0003676|nucleic acid binding;GO:0003723|RNA binding;GO:0003824|catalytic activity;GO:0005506|iron ion binding;GO:0008168|methyltransferase activity;GO:0008270|zinc ion binding;GO:0016300|tRNA (uracil) methyltransferase activity;GO:0016491|oxidoreductase activity;GO:0016706|oxidoreductase activity, acting on paired donors, with incorporation or reduction of molecular oxy…	K10770	ALKBH8, TRM9; alkylated DNA repair protein alkB homolog 8 [EC:1.14.11.- 2.1.1.229]
ENSMUSG00000025939	3.97838	4.6696	3.99942	9.77117	9.8662	11.5121	0.389319	-1.36098	6.50773e-30	1.16506e-27	down	yes	Ube2w	protein_coding	chr1:16540790-16619489:-	gi|401891882|ref|NP_080049.2|	859	2e-107	ubiquitin-conjugating enzyme E2 W isoform 1 [Mus musculus]	gi|401891881|ref|NM_025773.3|	2030	0	Mus musculus ubiquitin-conjugating enzyme E2W (putative) (Ube2w), transcript variant 1, mRNA	Q8VDW4	317	2e-102	Ubiquitin-conjugating enzyme E2 W	YBR082c	79.3	6e-16	COG5078	pfam00179	UQ_con	Ubiquitin-conjugating enzyme. Proteins destined for proteasome-mediated degradation may be ubiquitinated. Ubiquitination follows conjugation of ubiquitin to a conserved cysteine residue of UBC homologues. TSG101 is one of several UBC homologues that lacks this active site cysteine.	GO:0000209|protein polyubiquitination;GO:0006281|DNA repair;GO:0006513|protein monoubiquitination;GO:0006515|protein quality control for misfolded or incompletely synthesized proteins;GO:0006974|cellular response to DNA damage stimulus;GO:0043161|proteasome-mediated ubiquitin-dependent protein catabolic process;GO:0070979|protein K11-linked ubiquitination;GO:0071218|cellular response to misfolded…	GO:0005634|nucleus;	GO:0000166|nucleotide binding;GO:0004842|ubiquitin-protein transferase activity;GO:0005515|protein binding;GO:0005524|ATP binding;GO:0016740|transferase activity;GO:0031625|ubiquitin protein ligase binding;GO:0061631|ubiquitin conjugating enzyme activity;	K10688	UBE2W, UBC16; ubiquitin-conjugating enzyme E2 W [EC:2.3.2.25]
ENSMUSG00000025986	8.93071	9.37826	8.81582	14.0425	13.5502	15.0118	0.61031	-0.712386	5.2274e-17	3.61796e-15	down	yes	Slc39a10	protein_coding	chr1:46807544-46892852:-	gi|568906264|ref|XP_006495995.1|	3572	0	PREDICTED: zinc transporter ZIP10 isoform X2 [Mus musculus]	gi|40254227|ref|NM_172653.2|	4961	0	Mus musculus solute carrier family 39 (zinc transporter), member 10 (Slc39a10), mRNA	Q6P5F6	1373	0	Zinc transporter ZIP10	RSc2227	100	9e-22	COG0428	pfam02535	Zip	ZIP Zinc transporter. The ZIP family consists of zinc transport proteins and many putative metal transporters. The main contribution to this family is from the Arabidopsis thaliana ZIP protein family these proteins are responsible for zinc uptake in the plant. Also found within this family are C. elegans proteins of unknown function which are annotated as being similar to human growth arrest indu…	GO:0002903|negative regulation of B cell apoptotic process;GO:0006811|ion transport;GO:0006829|zinc ion transport;GO:0006882|cellular zinc ion homeostasis;GO:0030001|metal ion transport;GO:0030890|positive regulation of B cell proliferation;GO:0050861|positive regulation of B cell receptor signaling pathway;GO:0055085|transmembrane transport;GO:0071578|zinc ion import across plasma membrane;GO:19…	GO:0005886|plasma membrane;GO:0005887|integral component of plasma membrane;GO:0016020|membrane;GO:0016021|integral component of membrane;	GO:0005385|zinc ion transmembrane transporter activity;GO:0046873|metal ion transmembrane transporter activity;	K14716	SLC39A10, ZIP10; solute carrier family 39 (zinc transporter), member 10
ENSMUSG00000026042	37.8742	34.5246	32.8927	55.1631	55.3399	55.2521	0.608774	-0.716022	3.60372e-33	7.44417e-31	down	yes	Col5a2	protein_coding	chr1:45374321-45503282:-	gi|74181176|dbj|BAE27850.1|	3068	0	unnamed protein product [Mus musculus]	gi|86613789|ref|NM_007737.2|	6615	0	Mus musculus collagen, type V, alpha 2 (Col5a2), mRNA	Q3U962	1184	0	Collagen alpha-2(V) chain	.	.	.	.	pfam01410	COLFI	Fibrillar collagen C-terminal domain. Found at C-termini of fibrillar collagens: Ephydatia muelleri procollagen EMF1 alpha, vertebrate collagens alpha(1)III, alpha(1)II, alpha(2)V etc.	GO:0001501|skeletal system development;GO:0030198|extracellular matrix organization;GO:0030199|collagen fibril organization;GO:0043588|skin development;GO:0048592|eye morphogenesis;GO:0071230|cellular response to amino acid stimulus;GO:1903225|negative regulation of endodermal cell differentiation;	GO:0005576|extracellular region;GO:0005581|collagen trimer;GO:0005588|collagen type V trimer;GO:0005615|extracellular space;GO:0031012|extracellular matrix;GO:0062023|collagen-containing extracellular matrix;	GO:0005201|extracellular matrix structural constituent;GO:0030020|extracellular matrix structural constituent conferring tensile strength;GO:0046332|SMAD binding;GO:0046872|metal ion binding;	K19721	COL5AS; collagen type V/XI/XXIV/XXVII, alpha
ENSMUSG00000026043	15.1018	14.5447	14.9586	29.2775	29.3389	29.9124	0.482975	-1.04998	2.55648e-72	2.86049e-69	down	yes	Col3a1	protein_coding	chr1:45311538-45349706:+	gi|26347793|dbj|BAC37545.1|	1319	2e-163	unnamed protein product [Mus musculus]	gi|226423932|ref|NM_009930.2|	5564	0	Mus musculus collagen, type III, alpha 1 (Col3a1), mRNA	P08121	526	2e-156	Collagen alpha-1(III) chain	.	.	.	.	pfam01410	COLFI	Fibrillar collagen C-terminal domain. Found at C-termini of fibrillar collagens: Ephydatia muelleri procollagen EMF1 alpha, vertebrate collagens alpha(1)III, alpha(1)II, alpha(2)V etc.	GO:0001568|blood vessel development;GO:0001701|in utero embryonic development;GO:0001894|tissue homeostasis;GO:0002062|chondrocyte differentiation;GO:0007160|cell-matrix adhesion;GO:0007179|transforming growth factor beta receptor signaling pathway;GO:0007229|integrin-mediated signaling pathway;GO:0007507|heart development;GO:0009314|response to radiation;GO:0010467|gene expression;GO:0018149|pep…	GO:0005576|extracellular region;GO:0005581|collagen trimer;GO:0005586|collagen type III trimer;GO:0005615|extracellular space;GO:0031012|extracellular matrix;GO:0062023|collagen-containing extracellular matrix;	GO:0002020|protease binding;GO:0005178|integrin binding;GO:0005201|extracellular matrix structural constituent;GO:0030020|extracellular matrix structural constituent conferring tensile strength;GO:0046332|SMAD binding;GO:0046872|metal ion binding;GO:0048407|platelet-derived growth factor binding;	K19720	COL3A; collagen type III alpha
ENSMUSG00000026047	6.61332	8.23901	7.04112	10.8561	11.2364	10.5525	0.64377	-0.635382	2.17921e-07	3.63482e-06	down	yes	Poglut2	protein_coding	chr1:44106546-44118808:-	gi|12963767|ref|NP_076134.1|	2720	0	KDEL motif-containing protein 1 precursor [Mus musculus]	gi|141801753|ref|NM_023645.3|	2324	0	Mus musculus KDEL (Lys-Asp-Glu-Leu) containing 1 (Kdelc1), mRNA	Q9JHP7	1052	0	KDEL motif-containing protein 1	.	.	.	.	pfam05686	Glyco_transf_90	Glycosyl transferase family 90. This family of glycosyl transferases are specifically (mannosyl) glucuronoxylomannan/galactoxylomannan -beta 1,2-xylosyltransferases, EC:2.4.2.-.	GO:0018242|protein O-linked glycosylation via serine;	GO:0005654|nucleoplasm;GO:0005783|endoplasmic reticulum;GO:0005788|endoplasmic reticulum lumen;GO:0005829|cytosol;GO:0012505|endomembrane system;	GO:0016740|transferase activity;GO:0016757|transferase activity, transferring glycosyl groups;GO:0035251|UDP-glucosyltransferase activity;GO:0035252|UDP-xylosyltransferase activity;GO:0046527|glucosyltransferase activity;	.	.
ENSMUSG00000026080	0.135079	0.136662	0.185541	0.355822	0.393441	0.34682	0.400874	-1.31878	9.88825e-05	0.000816039	down	yes	Chst10	protein_coding	chr1:38863867-38898161:-	gi|148676461|gb|EDL08408.1|	209	4e-16	mCG147230 [Mus musculus]	gi|74143849|dbj|AK169585.1|	5522	0	Mus musculus 2 days neonate thymus thymic cells cDNA, RIKEN full-length enriched library, clone:C920021J21 product:carbohydrate sulfotransferase 10, full insert sequence	P46935	58.2	9e-07	E3 ubiquitin-protein ligase NEDD4	.	.	.	.	pfam04002	RadC	RadC-like JAB domain. A family of proteins present widely across the bacteria. This family was named initially with reference to the Escherichia coli radC102 mutation which suggested that RadC was involved in repair of DNA lesions. However the relevant mutation has subsequently been shown to be in recG, where radC is in fact an allele of recG. In addition, a personal communication from Claverys, …	GO:0005975|carbohydrate metabolic process;GO:0007612|learning;GO:0007616|long-term memory;GO:0016051|carbohydrate biosynthetic process;GO:0030166|proteoglycan biosynthetic process;	GO:0005794|Golgi apparatus;GO:0016020|membrane;GO:0016021|integral component of membrane;	GO:0008146|sulfotransferase activity;GO:0016232|HNK-1 sulfotransferase activity;GO:0016740|transferase activity;	K09674	CHST10; carbohydrate 3-sulfotransferase 10 [EC:2.8.2.-]
ENSMUSG00000026104	1.46813	1.8778	2.16863	4.21516	3.9349	3.98905	0.436761	-1.19508	3.62498e-15	2.0537e-13	down	yes	Stat1	protein_coding	chr1:52119440-52161865:+	gi|148667548|gb|EDK99964.1|	4017	0	signal transducer and activator of transcription 1, isoform CRA_a, partial [Mus musculus]	gi|328887936|ref|NM_009283.4|	5151	0	Mus musculus signal transducer and activator of transcription 1 (Stat1), transcript variant 2, mRNA	P42225	1497	0	Signal transducer and activator of transcription 1	.	.	.	.	pfam02864	STAT_bind	STAT protein, DNA binding domain. STAT proteins (Signal Transducers and Activators of Transcription) are a family of transcription factors that are specifically activated to regulate gene transcription when cells encounter cytokines and growth factors. This family represents the DNA binding domain of STAT, which has an ig-like fold. STAT proteins also include an SH2 domain pfam00017.	GO:0001937|negative regulation of endothelial cell proliferation;GO:0002230|positive regulation of defense response to virus by host;GO:0006351|transcription, DNA-templated;GO:0006355|regulation of transcription, DNA-templated;GO:0006357|regulation of transcription by RNA polymerase II;GO:0006919|activation of cysteine-type endopeptidase activity involved in apoptotic process;GO:0006952|defense r…	GO:0000785|chromatin;GO:0005634|nucleus;GO:0005654|nucleoplasm;GO:0005730|nucleolus;GO:0005737|cytoplasm;GO:0005829|cytosol;GO:0032991|protein-containing complex;GO:0048471|perinuclear region of cytoplasm;	GO:0000978|RNA polymerase II proximal promoter sequence-specific DNA binding;GO:0000979|RNA polymerase II core promoter sequence-specific DNA binding;GO:0000981|DNA-binding transcription factor activity, RNA polymerase II-specific;GO:0001222|transcription corepressor binding;GO:0003677|DNA binding;GO:0003690|double-stranded DNA binding;GO:0003700|DNA-binding transcription factor activity;GO:00051…	K11220	STAT1; signal transducer and activator of transcription 1
ENSMUSG00000026177	2.55766	2.40068	3.06618	1.0079	1.15498	0.607422	2.78409	1.47721	1.83538e-08	3.89179e-07	up	yes	Slc11a1	protein_coding	chr1:74375195-74386062:+	gi|148667907|gb|EDL00324.1|	1176	2e-148	solute carrier family 11 (proton-coupled divalent metal ion transporters), member 1, isoform CRA_c, partial [Mus musculus]	gi|74140528|dbj|AK171343.1|	2723	0	Mus musculus B6-derived CD11 +ve dendritic cells cDNA, RIKEN full-length enriched library, clone:F730023C18 product:solute carrier family 11 (proton-coupled divalent metal ion transporters), member 1, full insert sequence	P41251	337	6e-103	Natural resistance-associated macrophage protein 1	SA0956	125	2e-29	COG1914	pfam01566	Nramp	Natural resistance-associated macrophage protein. The natural resistance-associated macrophage protein (NRAMP) family consists of Nramp1, Nramp2, and yeast proteins Smf1 and Smf2. The NRAMP family is a novel family of functional related proteins defined by a conserved hydrophobic core of ten transmembrane domains. This family of membrane proteins are divalent cation transporters. Nramp1 is an int…	GO:0000165|MAPK cascade;GO:0001818|negative regulation of cytokine production;GO:0001819|positive regulation of cytokine production;GO:0002309|T cell proliferation involved in immune response;GO:0002369|T cell cytokine production;GO:0002606|positive regulation of dendritic cell antigen processing and presentation;GO:0002827|positive regulation of T-helper 1 type immune response;GO:0006811|ion tra…	GO:0005764|lysosome;GO:0005770|late endosome;GO:0005886|plasma membrane;GO:0010008|endosome membrane;GO:0016020|membrane;GO:0016021|integral component of membrane;GO:0030670|phagocytic vesicle membrane;GO:0070821|tertiary granule membrane;	GO:0005381|iron ion transmembrane transporter activity;GO:0005384|manganese ion transmembrane transporter activity;GO:0015086|cadmium ion transmembrane transporter activity;GO:0042803|protein homodimerization activity;GO:0046873|metal ion transmembrane transporter activity;GO:0046915|transition metal ion transmembrane transporter activity;GO:0051139|metal ion:proton antiporter activity;	K12347	SLC11A1, NRAMP1; natural resistance-associated macrophage protein 1
ENSMUSG00000026181	5.52207	5.19541	4.33753	12.0935	12.7802	12.3453	0.387291	-1.36851	2.63906e-36	7.08694e-34	down	yes	Ppm1f	protein_coding	chr16:16896469-16927364:+	gi|28849881|ref|NP_789803.1|	2261	0	protein phosphatase 1F [Mus musculus]	gi|304361732|ref|NM_176833.4|	4922	0	Mus musculus protein phosphatase 1F (PP2C domain containing) (Ppm1f), mRNA	Q8CGA0	872	0	Protein phosphatase 1F	YDL006w	117	4e-27	COG0631	pfam00481	PP2C	Protein phosphatase 2C. Protein phosphatase 2C is a Mn++ or Mg++ dependent protein serine/threonine phosphatase.	GO:0006469|negative regulation of protein kinase activity;GO:0006470|protein dephosphorylation;GO:0006915|apoptotic process;GO:0010628|positive regulation of gene expression;GO:0010634|positive regulation of epithelial cell migration;GO:0010811|positive regulation of cell-substrate adhesion;GO:0016576|histone dephosphorylation;GO:0030335|positive regulation of cell migration;GO:0033137|negative r…	GO:0005634|nucleus;GO:0005829|cytosol;GO:0032991|protein-containing complex;GO:0048471|perinuclear region of cytoplasm;	GO:0004721|phosphoprotein phosphatase activity;GO:0004722|protein serine/threonine phosphatase activity;GO:0008138|protein tyrosine/serine/threonine phosphatase activity;GO:0016787|hydrolase activity;GO:0016791|phosphatase activity;GO:0033192|calmodulin-dependent protein phosphatase activity;GO:0043169|cation binding;GO:0046872|metal ion binding;	K17502	PPM1F, POPX2; protein phosphatase 1F [EC:3.1.3.16]
ENSMUSG00000026222	3.00406	3.40161	3.25751	5.53516	4.78551	4.86787	0.610722	-0.711413	1.50537e-09	3.90206e-08	down	yes	Sp100	protein_coding	chr1:85649988-85709998:+	gi|568908451|ref|XP_006529351.1|	1619	0	PREDICTED: nuclear autoantigen Sp-100 isoform X8 [Mus musculus]	gi|26087677|dbj|AK040186.1|	3807	0	Mus musculus 0 day neonate thymus cDNA, RIKEN full-length enriched library, clone:A430075G10 product:nuclear antigen Sp100, full insert sequence	O35892	561	0	Nuclear autoantigen Sp-100	.	.	.	.	pfam03172	Sp100	Sp100 domain. The function of this domain is unknown. It is about 105 amino acid residues in length and is predicted to be predominantly alpha helical. This domain is usually found at the amino terminus of protein that contain a SAND domain pfam01342.	GO:0000122|negative regulation of transcription by RNA polymerase II;GO:0000723|telomere maintenance;GO:0006357|regulation of transcription by RNA polymerase II;GO:0006978|DNA damage response, signal transduction by p53 class mediator resulting in transcription of p21 class mediator;GO:0010596|negative regulation of endothelial cell migration;GO:0032526|response to retinoic acid;GO:0032897|negati…	GO:0005634|nucleus;GO:0005654|nucleoplasm;GO:0005730|nucleolus;GO:0005737|cytoplasm;GO:0016604|nuclear body;GO:0016605|PML body;GO:0030870|Mre11 complex;GO:0034399|nuclear periphery;	GO:0000981|DNA-binding transcription factor activity, RNA polymerase II-specific;GO:0003677|DNA binding;GO:0005515|protein binding;GO:0008134|transcription factor binding;GO:0019900|kinase binding;GO:0019904|protein domain specific binding;GO:0042802|identical protein binding;GO:0042803|protein homodimerization activity;GO:0046983|protein dimerization activity;GO:0070087|chromo shadow domain bind…	K15413	SP100; nuclear body protein Sp100
ENSMUSG00000026235	1.7147	1.85955	1.7834	3.24556	3.45355	3.65001	0.496421	-1.01036	8.55435e-14	4.16157e-12	down	yes	Epha4	protein_coding	chr1:77367185-77515088:-	gi|34328113|ref|NP_031962.2|	5209	0	ephrin type-A receptor 4 precursor [Mus musculus]	gi|86788142|ref|NM_007936.3|	6328	0	Mus musculus Eph receptor A4 (Epha4), mRNA	Q03137	2008	0	Ephrin type-A receptor 4	YAR019c	104	2e-21	COG0515	pfam07714	Pkinase_Tyr	Protein tyrosine kinase.	GO:0006468|protein phosphorylation;GO:0007155|cell adhesion;GO:0007169|transmembrane receptor protein tyrosine kinase signaling pathway;GO:0007275|multicellular organism development;GO:0007399|nervous system development;GO:0007411|axon guidance;GO:0007628|adult walking behavior;GO:0008045|motor neuron axon guidance;GO:0008347|glial cell migration;GO:0010977|negative regulation of neuron projectio…	GO:0005737|cytoplasm;GO:0005741|mitochondrial outer membrane;GO:0005768|endosome;GO:0005783|endoplasmic reticulum;GO:0005794|Golgi apparatus;GO:0005886|plasma membrane;GO:0005887|integral component of plasma membrane;GO:0009986|cell surface;GO:0014069|postsynaptic density;GO:0016020|membrane;GO:0016021|integral component of membrane;GO:0030054|cell junction;GO:0030175|filopodium;GO:0030424|axon;G…	GO:0000166|nucleotide binding;GO:0004672|protein kinase activity;GO:0004713|protein tyrosine kinase activity;GO:0004714|transmembrane receptor protein tyrosine kinase activity;GO:0005003|ephrin receptor activity;GO:0005004|GPI-linked ephrin receptor activity;GO:0005005|transmembrane-ephrin receptor activity;GO:0005515|protein binding;GO:0005524|ATP binding;GO:0016301|kinase activity;GO:0016740|tr…	K05105	EPHA4, SEK, TYRO1; Eph receptor A4 [EC:2.7.10.1]
ENSMUSG00000026249	0.68255	0.702388	0.685423	0.432591	0.309826	0.441301	1.67695	0.745841	0.00822429	0.0332613	up	yes	Serpine2	protein_coding	chr1:79794197-79861180:-	gi|954520662|gb|KRZ46904.1|	204	1e-15	hypothetical protein T02_11035, partial [Trichinella nativa]	gi|78190168|gb|AC163657.3|	3393	0	Mus musculus BAC clone RP24-302A24 from chromosome 1, complete sequence	.	.	.	.	.	.	.	.	pfam01293	PEPCK_ATP	Phosphoenolpyruvate carboxykinase.	GO:0007275|multicellular organism development;GO:0007399|nervous system development;GO:0007596|blood coagulation;GO:0008285|negative regulation of cell proliferation;GO:0009611|response to wounding;GO:0010466|negative regulation of peptidase activity;GO:0010544|negative regulation of platelet activation;GO:0010757|negative regulation of plasminogen activation;GO:0010766|negative regulation of sod…	GO:0005576|extracellular region;GO:0005615|extracellular space;GO:0005829|cytosol;GO:0016020|membrane;GO:0031091|platelet alpha granule;GO:0031232|extrinsic component of external side of plasma membrane;GO:0031594|neuromuscular junction;GO:0043025|neuronal cell body;GO:0062023|collagen-containing extracellular matrix;	GO:0004867|serine-type endopeptidase inhibitor activity;GO:0005102|signaling receptor binding;GO:0005539|glycosaminoglycan binding;GO:0008201|heparin binding;GO:0030414|peptidase inhibitor activity;	K16643	SERPINE2; glia-derived nexin
ENSMUSG00000026259	1.93757	2.21074	2.05646	1.37704	1.11409	1.02656	1.69464	0.76098	0.00148482	0.00815828	up	yes	Ngef	protein_coding	chr1:87476834-87573870:-	gi|162417957|ref|NP_001104784.1|	3708	0	ephexin-1 isoform 1 [Mus musculus]	gi|162417956|ref|NM_001111314.1|	3109	0	Mus musculus neuronal guanine nucleotide exchange factor (Ngef), transcript variant 1, mRNA	Q8CHT1	1408	0	Ephexin-1	.	.	.	.	pfam00621	RhoGEF	RhoGEF domain. Guanine nucleotide exchange factor for Rho/Rac/Cdc42-like GTPases Also called Dbl-homologous (DH) domain. It appears that pfam00169 domains invariably occur C-terminal to RhoGEF/DH domains.	GO:0007275|multicellular organism development;GO:0007399|nervous system development;GO:0009987|cellular process;GO:0030154|cell differentiation;GO:0043087|regulation of GTPase activity;GO:0048013|ephrin receptor signaling pathway;GO:0061002|negative regulation of dendritic spine morphogenesis;GO:0090630|activation of GTPase activity;GO:0098883|synapse pruning;	GO:0005737|cytoplasm;GO:0005829|cytosol;GO:0016020|membrane;GO:0042995|cell projection;GO:0098978|glutamatergic synapse;	GO:0005085|guanyl-nucleotide exchange factor activity;GO:0005515|protein binding;GO:0046875|ephrin receptor binding;	K07525	NGEF, EPHEXIN, ARHGEF27; neuronal guanine nucleotide exchange factor
ENSMUSG00000026288	0.22225	0.318316	0.266238	0.0785952	0.0750541	0.0370051	4.07858	2.02807	0.000382301	0.00260377	up	yes	Inpp5d	protein_coding	chr1:87620312-87720507:+	gi|158853999|ref|NP_034696.2|	5770	0	phosphatidylinositol 3,4,5-trisphosphate 5-phosphatase 1 isoform 1 [Mus musculus]	gi|659066196|ref|NM_010566.3|	4937	0	Mus musculus inositol polyphosphate-5-phosphatase D (Inpp5d), transcript variant 1, mRNA	Q9ES52	2208	0	Phosphatidylinositol 3,4,5-trisphosphate 5-phosphatase 1	YNL106c_2	130	3e-30	COG5411	pfam00017	SH2	SH2 domain.	GO:0002376|immune system process;GO:0006915|apoptotic process;GO:0008285|negative regulation of cell proliferation;GO:0008340|determination of adult lifespan;GO:0009968|negative regulation of signal transduction;GO:0016064|immunoglobulin mediated immune response;GO:0030853|negative regulation of granulocyte differentiation;GO:0030889|negative regulation of B cell proliferation;GO:0032715|negative…	GO:0005737|cytoplasm;GO:0005829|cytosol;GO:0005856|cytoskeleton;GO:0005884|actin filament;GO:0005886|plasma membrane;GO:0016020|membrane;GO:0030863|cortical cytoskeleton;	GO:0004439|phosphatidylinositol-4,5-bisphosphate 5-phosphatase activity;GO:0004445|inositol-polyphosphate 5-phosphatase activity;GO:0005515|protein binding;GO:0016787|hydrolase activity;GO:0017124|SH3 domain binding;GO:0030487|inositol-4,5-bisphosphate 5-phosphatase activity;GO:0034594|phosphatidylinositol trisphosphate phosphatase activity;GO:0051425|PTB domain binding;GO:0052658|inositol-1,4,5-…	K03084	SHIP1, INPP5D; phosphatidylinositol-3,4,5-trisphosphate 5-phosphatase 1 [EC:3.1.3.86]
ENSMUSG00000026315	0.934507	1.17299	1.14374	0.591873	0.713945	0.542678	1.68939	0.7565	0.0104817	0.0404072	up	yes	Serpinb8	protein_coding	chr1:107590006-107610484:+	gi|148707896|gb|EDL39843.1|	1913	0	serine (or cysteine) peptidase inhibitor, clade B, member 8, isoform CRA_b, partial [Mus musculus]	gi|755493973|ref|XM_006529293.2|	3849	0	PREDICTED: Mus musculus serine (or cysteine) peptidase inhibitor, clade B, member 8 (Serpinb8), transcript variant X2, mRNA	O08800	731	0	Serpin B8	MA2246	182	7e-48	COG4826	pfam00079	Serpin	Serpin (serine protease inhibitor). Structure is a multi-domain fold containing a bundle of helices and a beta sandwich.	GO:0010466|negative regulation of peptidase activity;GO:0010951|negative regulation of endopeptidase activity;GO:0090136|epithelial cell-cell adhesion;	GO:0005615|extracellular space;GO:0005737|cytoplasm;GO:0005829|cytosol;	GO:0004867|serine-type endopeptidase inhibitor activity;GO:0030414|peptidase inhibitor activity;	K13965	SERPINB8; serpin B8
ENSMUSG00000026365	1.48967	1.65394	1.76792	0.481092	0.570017	0.67115	2.73174	1.44982	6.61706e-12	2.60549e-10	up	yes	Cfh	protein_coding	chr1:140084708-140183764:-	gi|109627652|ref|NP_034018.2|	6588	0	complement factor H precursor [Mus musculus]	gi|109627651|ref|NM_009888.3|	4365	0	Mus musculus complement component factor h (Cfh), mRNA	P06909	2499	0	Complement factor H	.	.	.	.	pfam00084	Sushi	Sushi domain (SCR repeat).	GO:0001525|angiogenesis;GO:0001780|neutrophil homeostasis;GO:0001822|kidney development;GO:0001905|activation of membrane attack complex;GO:0002021|response to dietary excess;GO:0002251|organ or tissue specific immune response;GO:0002376|immune system process;GO:0002434|immune complex clearance;GO:0003406|retinal pigment epithelium development;GO:0006954|inflammatory response;GO:0006955|immune re…	GO:0005576|extracellular region;GO:0005615|extracellular space;GO:0005634|nucleus;GO:0005737|cytoplasm;GO:0005886|plasma membrane;GO:0009897|external side of plasma membrane;GO:0030424|axon;GO:0043025|neuronal cell body;	GO:0001851|complement component C3b binding;GO:0005515|protein binding;GO:0008201|heparin binding;GO:0042802|identical protein binding;GO:0043395|heparan sulfate proteoglycan binding;	K04004	CFH, HF1; complement factor H
ENSMUSG00000026389	1.36248	1.67079	1.50798	0.888641	0.773727	1.05831	1.60052	0.678538	0.00365752	0.0171952	up	yes	Steap3	protein_coding	chr1:120190757-120272705:-	gi|568909603|ref|XP_006529909.1|	2381	0	PREDICTED: metalloreductase STEAP3 isoform X2 [Mus musculus]	gi|78190256|gb|AC139867.4|	3546	0	Mus musculus BAC clone RP23-430P22 from chromosome 1, complete sequence	Q8CI59	910	0	Metalloreductase STEAP3	alr8074	75.1	1e-13	COG2085	pfam03807	F420_oxidored	NADP oxidoreductase coenzyme F420-dependent.	GO:0006811|ion transport;GO:0006826|iron ion transport;GO:0006915|apoptotic process;GO:0007049|cell cycle;GO:0009306|protein secretion;GO:0015677|copper ion import;GO:0033212|iron assimilation;GO:0043065|positive regulation of apoptotic process;GO:0055072|iron ion homeostasis;GO:0098706|ferric iron import across cell outer membrane;GO:1902167|positive regulation of intrinsic apoptotic signaling p…	GO:0005737|cytoplasm;GO:0005768|endosome;GO:0005771|multivesicular body;GO:0005886|plasma membrane;GO:0016020|membrane;GO:0016021|integral component of membrane;	GO:0000293|ferric-chelate reductase activity;GO:0005515|protein binding;GO:0008823|cupric reductase activity;GO:0016491|oxidoreductase activity;GO:0042802|identical protein binding;GO:0046872|metal ion binding;GO:0052851|ferric-chelate reductase (NADPH) activity;	K10142	STEAP3, TSAP6; metalloreductase STEAP3 [EC:1.16.1.-]
[truncated: 655 more rows]
