# Supplementary material for: GATA4‐Driven Transcription of HtrA1 Promotes Cellular Senescence in Ménière's Disease and Age‐Related Audio‐Vestibular Dysfunction
Source: Adv Sci (Weinh). 2026 Apr 14;13(39):e12538. doi: 10.1002/advs.202512538 (PMC13334991; doi:10.1002/advs.202512538)
Supplement: Supplementary file 5 — Supporting File 5: advs75263‐sup‐0005‐Data3.xlsx. [file ADVS-13-e12538-s001.xlsx]

## Sheet: Sheet1
Gene	siGata4_1	siGata4_2	siGata4_3	Control_1	Control_2	Control_3	FoldChange	Log2FoldChange	pval	padj	Up/Down	Significant	GeneName	Biotype	Position	NR:Seq-id	NR:Score	NR:Evalue	NR:Description	NT:Seq-id	NT:Score	NT:Evalue	NT:Description	Uniprot:UniProtKB-AC	Uniprot:Score	Uniprot:Evalue	Uniprot:Description	COG:gene	COG:Score	COG:Eval	COG:num	Pfam:pfam_ID	Pfam:pfam_Name	Pfam:pfam_Description	GO:biological_process	GO:cellular_component	GO:molecular_function	KEGG:KO	KEGG:Description
ENSMUSG00000020122	5.62321	5.45682	5.59731	7.64259	7.30455	7.46996	0.713238	-0.487544	6.82e-10	1.89e-08	down	no	Egfr	protein_coding	chr11:16752203-16918158:+	gi|46560582|ref|NP_997538.1|	5891	0	epidermal growth factor receptor isoform 1 precursor [Mus musculus]	gi|20068601|emb|AL645532.16|	6666	0	Mouse DNA sequence from clone RP23-295E4 on chromosome 11, complete sequence	Q01279	2268	0	Epidermal growth factor receptor	.	.	.	.	pfam07714	Pkinase_Tyr	Protein tyrosine kinase.	GO:0000902|cell morphogenesis;GO:0001892|embryonic placenta development;GO:0001934|positive regulation of protein phosphorylation;GO:0001942|hair follicle development;GO:0006468|protein phosphorylation;GO:0007165|signal transduction;GO:0007166|cell surface receptor signaling pathway;GO:0007169|transmembrane receptor protein tyrosine kinase signaling pathway;GO:0007173|epidermal growth factor rece…	GO:0005622|intracellular;GO:0005634|nucleus;GO:0005737|cytoplasm;GO:0005768|endosome;GO:0005783|endoplasmic reticulum;GO:0005794|Golgi apparatus;GO:0005886|plasma membrane;GO:0005887|integral component of plasma membrane;GO:0009925|basal plasma membrane;GO:0009986|cell surface;GO:0010008|endosome membrane;GO:0016020|membrane;GO:0016021|integral component of membrane;GO:0016323|basolateral plasma …	GO:0000166|nucleotide binding;GO:0003682|chromatin binding;GO:0004672|protein kinase activity;GO:0004713|protein tyrosine kinase activity;GO:0004714|transmembrane receptor protein tyrosine kinase activity;GO:0004888|transmembrane signaling receptor activity;GO:0005006|epidermal growth factor-activated receptor activity;GO:0005515|protein binding;GO:0005524|ATP binding;GO:0016301|kinase activity;G…	K04361	EGFR, ERBB1; epidermal growth factor receptor [EC:2.7.10.1]
ENSMUSG00000024659	85.2683	91.3277	91.5295	121.687	118.802	131.741	0.690582	-0.534115	5.99e-17	4.04e-15	down	no	Anxa1	protein_coding	chr19:20373428-20390944:-	gi|564333152|ref|XP_006231221.1|	1874	0	PREDICTED: annexin A1 isoform X2 [Rattus norvegicus]	gi|74139844|dbj|AK153156.1|	1398	0	Mus musculus bone marrow macrophage cDNA, RIKEN full-length enriched library, clone:I830125J02 product:annexin A1, full insert sequence	P10107	713	0	Annexin A1	.	.	.	.	pfam00191	Annexin	Annexin. This family of annexins also includes giardin that has been shown to function as an annexin.	GO:0001780|neutrophil homeostasis;GO:0002250|adaptive immune response;GO:0002376|immune system process;GO:0002548|monocyte chemotaxis;GO:0002685|regulation of leukocyte migration;GO:0006909|phagocytosis;GO:0006954|inflammatory response;GO:0007165|signal transduction;GO:0007166|cell surface receptor signaling pathway;GO:0007187|G protein-coupled receptor signaling pathway, coupled to cyclic nucleo…	GO:0001533|cornified envelope;GO:0005576|extracellular region;GO:0005615|extracellular space;GO:0005634|nucleus;GO:0005654|nucleoplasm;GO:0005737|cytoplasm;GO:0005768|endosome;GO:0005829|cytosol;GO:0005884|actin filament;GO:0005886|plasma membrane;GO:0005929|cilium;GO:0009986|cell surface;GO:0016020|membrane;GO:0016324|apical plasma membrane;GO:0016328|lateral plasma membrane;GO:0019898|extrinsic…	GO:0003697|single-stranded DNA binding;GO:0003727|single-stranded RNA binding;GO:0004859|phospholipase inhibitor activity;GO:0005509|calcium ion binding;GO:0005515|protein binding;GO:0005543|phospholipid binding;GO:0005544|calcium-dependent phospholipid binding;GO:0019834|phospholipase A2 inhibitor activity;GO:0036121|double-stranded DNA-dependent ATP-dependent DNA helicase activity;GO:0042802|id…	K17091	ANXA1; annexin A1
ENSMUSG00000022893	17.845	18.2684	17.4612	25.5806	26.0153	22.9077	0.689712	-0.535934	4.36e-13	1.98e-11	down	no	Adamts1	protein_coding	chr16:85793827-85803113:-	gi|157951646|ref|NP_033751.3|	5040	0	A disintegrin and metalloproteinase with thrombospondin motifs 1 preproprotein [Mus musculus]	gi|936976564|ref|NM_009621.5|	4884	0	Mus musculus a disintegrin-like and metallopeptidase (reprolysin type) with thrombospondin type 1 motif, 1 (Adamts1), mRNA	P97857	1934	0	A disintegrin and metalloproteinase with thrombospondin motifs 1	.	.	.	.	pfam05986	ADAM_spacer1	ADAM-TS Spacer 1. This family represents the Spacer-1 region from the ADAM-TS family of metalloproteinases.	GO:0001542|ovulation from ovarian follicle;GO:0001822|kidney development;GO:0006508|proteolysis;GO:0010976|positive regulation of neuron projection development;GO:0016525|negative regulation of angiogenesis;GO:0030198|extracellular matrix organization;GO:0060347|heart trabecula formation;GO:1900087|positive regulation of G1/S transition of mitotic cell cycle;GO:1904707|positive regulation of vasc…	GO:0005576|extracellular region;GO:0005604|basement membrane;GO:0031012|extracellular matrix;GO:0031410|cytoplasmic vesicle;GO:0062023|collagen-containing extracellular matrix;	GO:0004222|metalloendopeptidase activity;GO:0005515|protein binding;GO:0008201|heparin binding;GO:0008233|peptidase activity;GO:0008237|metallopeptidase activity;GO:0008270|zinc ion binding;GO:0016787|hydrolase activity;GO:0046872|metal ion binding;	K08617	ADAMTS1; a disintegrin and metalloproteinase with thrombospondin motifs 1 [EC:3.4.24.-]
ENSMUSG00000038482	38.0302	39.4901	37.6432	56.899	55.7152	52.5257	0.668824	-0.580301	6.35e-20	5.88e-18	down	no	Tfdp1	protein_coding	chr8:13338751-13378448:+	gi|148690193|gb|EDL22140.1|	864	4e-105	mCG3705, isoform CRA_b, partial [Mus musculus]	gi|37573973|gb|BC058633.1|	2787	0	Mus musculus transcription factor Dp 1, mRNA (cDNA clone IMAGE:6416171), partial cds	Q08639	339	4e-105	Transcription factor Dp-1	.	.	.	.	pfam08781	DP	Transcription factor DP. DP forms a heterodimer with E2F and regulates genes involved in cell cycle progression. The transcriptional activity of E2F is inhibited by the retinoblastoma protein which binds to the E2F-DP heterodimer and negatively regulates the G1-S transition.	GO:0006355|regulation of transcription, DNA-templated;GO:0006357|regulation of transcription by RNA polymerase II;GO:0007049|cell cycle;GO:0008544|epidermis development;GO:0043276|anoikis;GO:0045893|positive regulation of transcription, DNA-templated;GO:0045944|positive regulation of transcription by RNA polymerase II;GO:0051726|regulation of cell cycle;GO:0070345|negative regulation of fat cell …	GO:0005634|nucleus;GO:0005654|nucleoplasm;GO:0005667|transcription factor complex;GO:0005737|cytoplasm;GO:0005829|cytosol;GO:0090575|RNA polymerase II transcription factor complex;	GO:0000977|RNA polymerase II regulatory region sequence-specific DNA binding;GO:0000981|DNA-binding transcription factor activity, RNA polymerase II-specific;GO:0000987|proximal promoter sequence-specific DNA binding;GO:0001228|DNA-binding transcription activator activity, RNA polymerase II-specific;GO:0003677|DNA binding;GO:0003700|DNA-binding transcription factor activity;GO:0005515|protein bin…	K04683	TFDP1; transcription factor Dp-1
ENSMUSG00000055204	6.77499	7.60147	6.36316	10.1641	9.75831	10.1648	0.660884	-0.597532	3.84e-18	2.96e-16	down	no	Ankrd17	protein_coding	chr5:90227166-90366577:-	gi|568936351|ref|XP_006535350.1|	10832	0	PREDICTED: ankyrin repeat domain-containing protein 17 isoform X1 [Mus musculus]	gi|40549396|ref|NM_030886.2|	10066	0	Mus musculus ankyrin repeat domain 17 (Ankrd17), transcript variant 1, mRNA	Q99NH0	4078	0	Ankyrin repeat domain-containing protein 17	all2748	201	1e-53	COG0666	pfam12796	Ank_2	Ankyrin repeats (3 copies).	GO:0001955|blood vessel maturation;GO:0002376|immune system process;GO:0006275|regulation of DNA replication;GO:0007492|endoderm development;GO:0042742|defense response to bacterium;GO:0043123|positive regulation of I-kappaB kinase/NF-kappaB signaling;GO:0045087|innate immune response;GO:0045787|positive regulation of cell cycle;GO:0051151|negative regulation of smooth muscle cell differentiation…	GO:0000785|chromatin;GO:0005634|nucleus;GO:0005654|nucleoplasm;GO:0005737|cytoplasm;GO:0031965|nuclear membrane;	GO:0003676|nucleic acid binding;GO:0003682|chromatin binding;GO:0003723|RNA binding;	K16726	ANKRD17, MASK; ankyrin repeat domain-containing protein 17
ENSMUSG00000027968	14.6544	15.6177	16.06	24.3689	26.1648	26.3359	0.57811	-0.790584	1.95e-16	1.24e-14	down	no	Larp7	protein_coding	chr3:127536714-127553349:-	gi|110665742|ref|NP_613059.2|	2523	0	la-related protein 7 [Mus musculus]	gi|110665741|ref|NM_138593.2|	2121	0	Mus musculus La ribonucleoprotein domain family, member 7 (Larp7), mRNA	Q05CL8	976	0	La-related protein 7	YDL051w	68.6	8e-12	COG5193	pfam08777	RRM_3	RNA binding motif. This domain is found in protein La which functions as an RNA chaperone during RNA polymerase III transcription, and can also stimulate translation initiation. It contains a five stranded beta sheet which forms an atypical RNA recognition motif.	GO:0000122|negative regulation of transcription by RNA polymerase II;GO:0000494|box C/D snoRNA 3'-end processing;GO:0006396|RNA processing;GO:0006397|mRNA processing;GO:0007283|spermatogenesis;GO:0008380|RNA splicing;GO:0030154|cell differentiation;GO:0032897|negative regulation of viral transcription;GO:0035562|negative regulation of chromatin binding;GO:0036093|germ cell proliferation;GO:004802…	GO:0005634|nucleus;GO:0005654|nucleoplasm;GO:0005829|cytosol;GO:1990904|ribonucleoprotein complex;	GO:0003676|nucleic acid binding;GO:0003723|RNA binding;GO:0017070|U6 snRNA binding;GO:0097322|7SK snRNA binding;	K15191	LARP7; La-related protein 7
ENSMUSG00000029816	1.16153	1.15461	1.22278	0.149049	0.273719	0.345487	4.39698	2.13651	1.28e-11	4.74e-10	up	yes	Gpnmb	protein_coding	chr6:49036546-49070929:+	gi|74192694|dbj|BAE34867.1|	2677	0	unnamed protein product [Mus musculus]	gi|171846252|ref|NM_053110.4|	3701	0	Mus musculus glycoprotein (transmembrane) nmb (Gpnmb), mRNA	Q99P91	1035	0	Transmembrane glycoprotein NMB	.	.	.	.	pfam00801	PKD	PKD domain. This domain was first identified in the Polycystic kidney disease protein PKD1. This domain has been predicted to contain an Ig-like fold.	GO:0001818|negative regulation of cytokine production;GO:0001934|positive regulation of protein phosphorylation;GO:0007155|cell adhesion;GO:0007165|signal transduction;GO:0007267|cell-cell signaling;GO:0030335|positive regulation of cell migration;GO:0031954|positive regulation of protein autophosphorylation;GO:0032720|negative regulation of tumor necrosis factor production;GO:0034103|regulation …	GO:0005768|endosome;GO:0005886|plasma membrane;GO:0005887|integral component of plasma membrane;GO:0016020|membrane;GO:0016021|integral component of membrane;GO:0031410|cytoplasmic vesicle;	GO:0005178|integrin binding;GO:0008201|heparin binding;GO:0045545|syndecan binding;GO:0048018|receptor ligand activity;	K20732	GPNMB; transmembrane glycoprotein NMB
ENSMUSG00000023067	8.00124	7.0868	8.2874	2.71162	3.49274	2.67219	2.52443	1.33596	6.38e-18	4.78e-16	up	yes	Cdkn1a	protein_coding	chr17:29090976-29100727:+	gi|148690662|gb|EDL22609.1|	852	6e-107	cyclin-dependent kinase inhibitor 1A (P21), isoform CRA_b [Mus musculus]	gi|930425325|ref|NM_001111099.2|	1817	0	Mus musculus cyclin-dependent kinase inhibitor 1A (P21) (Cdkn1a), transcript variant 2, mRNA	P39689	325	1e-105	Cyclin-dependent kinase inhibitor 1	.	.	.	.	pfam02234	CDI	Cyclin-dependent kinase inhibitor. Cell cycle progression is negatively controlled by cyclin-dependent kinases inhibitors (CDIs). CDIs are involved in cell cycle arrest at the G1 phase.	GO:0000079|regulation of cyclin-dependent protein serine/threonine kinase activity;GO:0000082|G1/S transition of mitotic cell cycle;GO:0000086|G2/M transition of mitotic cell cycle;GO:0006606|protein import into nucleus;GO:0006974|cellular response to DNA damage stimulus;GO:0006977|DNA damage response, signal transduction by p53 class mediator resulting in cell cycle arrest;GO:0006978|DNA damage …	GO:0000307|cyclin-dependent protein kinase holoenzyme complex;GO:0005634|nucleus;GO:0005654|nucleoplasm;GO:0005730|nucleolus;GO:0005737|cytoplasm;GO:0005829|cytosol;GO:0016604|nuclear body;GO:0032991|protein-containing complex;GO:0048471|perinuclear region of cytoplasm;GO:0070557|PCNA-p21 complex;	GO:0004860|protein kinase inhibitor activity;GO:0004861|cyclin-dependent protein serine/threonine kinase inhibitor activity;GO:0005515|protein binding;GO:0019901|protein kinase binding;GO:0019912|cyclin-dependent protein kinase activating kinase activity;GO:0030332|cyclin binding;GO:0031625|ubiquitin protein ligase binding;GO:0044877|protein-containing complex binding;GO:0046872|metal ion binding;	K06625	CDKN1A, P21, CIP1; cyclin-dependent kinase inhibitor 1A
ENSMUSG00000045867	0.493942	0.494733	0.699667	0.282482	0.254768	0.162557	2.32212	1.21544	0.00638498	0.0272249	up	yes	Cradd	protein_coding	chr10:95174746-95324133:-	gi|568966596|ref|XP_006513246.1|	419	8e-44	PREDICTED: death domain-containing protein CRADD isoform X2 [Mus musculus]	gi|26095112|dbj|AK052304.1|	2657	0	Mus musculus 13 days embryo heart cDNA, RIKEN full-length enriched library, clone:D330023M19 product:CASP2 and RIPK1 domain containing adaptor with death domain, full insert sequence	O88843	166	6e-45	Death domain-containing protein CRADD	.	.	.	.	pfam00619	CARD	Caspase recruitment domain. Motif contained in proteins involved in apoptotic signaling. Predicted to possess a DEATH (pfam00531) domain-like fold.	GO:0006915|apoptotic process;GO:0006919|activation of cysteine-type endopeptidase activity involved in apoptotic process;GO:0006977|DNA damage response, signal transduction by p53 class mediator resulting in cell cycle arrest;GO:0007165|signal transduction;GO:0042981|regulation of apoptotic process;GO:0043065|positive regulation of apoptotic process;GO:0071260|cellular response to mechanical stim…	GO:0005634|nucleus;GO:0005737|cytoplasm;	GO:0002020|protease binding;GO:0030674|protein binding, bridging;GO:0070513|death domain binding;	K02832	RAIDD; CASP2 and RIPK1 domain containing adaptor with death domain

## Sheet: Sheet2
GeneName	siGata4_1	siGata4_2	siGata4_3	Control_1	Control_2	Control_3	FoldChange	padj	GO:biological_process	proposed roles in regulating the G1/S transition
Egfr	5.62321	5.45682	5.59731	7.64259	7.30455	7.46996	0.713238	1.89e-08	GO:0000902|cell morphogenesis;GO:0001892|embryonic placenta development;GO:0001934|positive regulation of protein phosphorylation;GO:0001942|hair follicle development;GO:0006468|protein phosphorylation;GO:0007165|signal transduction;GO:0007166|cell surface receptor signaling pathway;GO:0007169|transmembrane receptor protein tyrosine kinase signaling pathway;GO:0007173|epidermal growth factor rece…	positive
Anxa1	85.2683	91.3277	91.5295	121.687	118.802	131.741	0.690582	4.04e-15	GO:0001780|neutrophil homeostasis;GO:0002250|adaptive immune response;GO:0002376|immune system process;GO:0002548|monocyte chemotaxis;GO:0002685|regulation of leukocyte migration;GO:0006909|phagocytosis;GO:0006954|inflammatory response;GO:0007165|signal transduction;GO:0007166|cell surface receptor signaling pathway;GO:0007187|G protein-coupled receptor signaling pathway, coupled to cyclic nucleo…	positive
Adamts1	17.845	18.2684	17.4612	25.5806	26.0153	22.9077	0.689712	1.98e-11	GO:0001542|ovulation from ovarian follicle;GO:0001822|kidney development;GO:0006508|proteolysis;GO:0010976|positive regulation of neuron projection development;GO:0016525|negative regulation of angiogenesis;GO:0030198|extracellular matrix organization;GO:0060347|heart trabecula formation;GO:1900087|positive regulation of G1/S transition of mitotic cell cycle;GO:1904707|positive regulation of vasc…	positive
Tfdp1	38.0302	39.4901	37.6432	56.899	55.7152	52.5257	0.668824	5.88e-18	GO:0006355|regulation of transcription, DNA-templated;GO:0006357|regulation of transcription by RNA polymerase II;GO:0007049|cell cycle;GO:0008544|epidermis development;GO:0043276|anoikis;GO:0045893|positive regulation of transcription, DNA-templated;GO:0045944|positive regulation of transcription by RNA polymerase II;GO:0051726|regulation of cell cycle;GO:0070345|negative regulation of fat cell …	positive
Ankrd17	6.77499	7.60147	6.36316	10.1641	9.75831	10.1648	0.660884	2.96e-16	GO:0001955|blood vessel maturation;GO:0002376|immune system process;GO:0006275|regulation of DNA replication;GO:0007492|endoderm development;GO:0042742|defense response to bacterium;GO:0043123|positive regulation of I-kappaB kinase/NF-kappaB signaling;GO:0045087|innate immune response;GO:0045787|positive regulation of cell cycle;GO:0051151|negative regulation of smooth muscle cell differentiation…	positive
Larp7	14.6544	15.6177	16.06	24.3689	26.1648	26.3359	0.57811	1.24e-14	GO:0000122|negative regulation of transcription by RNA polymerase II;GO:0000494|box C/D snoRNA 3'-end processing;GO:0006396|RNA processing;GO:0006397|mRNA processing;GO:0007283|spermatogenesis;GO:0008380|RNA splicing;GO:0030154|cell differentiation;GO:0032897|negative regulation of viral transcription;GO:0035562|negative regulation of chromatin binding;GO:0036093|germ cell proliferation;GO:004802…	positive
Gpnmb	1.16153	1.15461	1.22278	0.149049	0.273719	0.345487	4.39698	4.74e-10	GO:0001818|negative regulation of cytokine production;GO:0001934|positive regulation of protein phosphorylation;GO:0007155|cell adhesion;GO:0007165|signal transduction;GO:0007267|cell-cell signaling;GO:0030335|positive regulation of cell migration;GO:0031954|positive regulation of protein autophosphorylation;GO:0032720|negative regulation of tumor necrosis factor production;GO:0034103|regulation …	negative
Cdkn1a	8.00124	7.0868	8.2874	2.71162	3.49274	2.67219	2.52443	4.78e-16	GO:0000079|regulation of cyclin-dependent protein serine/threonine kinase activity;GO:0000082|G1/S transition of mitotic cell cycle;GO:0000086|G2/M transition of mitotic cell cycle;GO:0006606|protein import into nucleus;GO:0006974|cellular response to DNA damage stimulus;GO:0006977|DNA damage response, signal transduction by p53 class mediator resulting in cell cycle arrest;GO:0006978|DNA damage …	negative
Cradd	0.493942	0.494733	0.699667	0.282482	0.254768	0.162557	2.32212	0.0272249	GO:0006915|apoptotic process;GO:0006919|activation of cysteine-type endopeptidase activity involved in apoptotic process;GO:0006977|DNA damage response, signal transduction by p53 class mediator resulting in cell cycle arrest;GO:0007165|signal transduction;GO:0042981|regulation of apoptotic process;GO:0043065|positive regulation of apoptotic process;GO:0071260|cellular response to mechanical stim…	negative
