# Supplementary material for: GATA4‐Driven Transcription of HtrA1 Promotes Cellular Senescence in Ménière's Disease and Age‐Related Audio‐Vestibular Dysfunction
Source: Adv Sci (Weinh). 2026 Apr 14;13(39):e12538. doi: 10.1002/advs.202512538 (PMC13334991; doi:10.1002/advs.202512538)
Supplement: Supplementary file 6 — Supporting File 6: advs75263‐sup‐0006‐Data4.xls. [file ADVS-13-e12538-s007.xls]

## Sheet: OCI.peakAnno2
Data file S3 Binding peaks in ChIP-seq
seqnames	start	end	width	strand	peakName	colorScore	fold_enrichment	X.log10.pvalue	X.log10.qvalue	relative_summit_position	annotation	geneChr	geneStart	geneEnd	geneLength	geneStrand	geneId	transcriptId	distanceToTSS	gene_name	gene_biotype
chr1	4476438	4476648	211	*	OCI_peak_1	38	3.39376	3.82916	0.26752	140	Distal Intergenic	1	4492457	4493604	1148	2	ENSMUSG00000025902	ENSMUST00000192505	16956	Sox17	protein_coding
chr1	5723290	5723535	246	*	OCI_peak_2	53	4.08748	5.30817	1.1205	132	Distal Intergenic	1	5644645	5644745	101	2	ENSMUSG00000093015	ENSMUST00000175274	-78545	Gm22463	miRNA
chr1	7645100	7645319	220	*	OCI_peak_3	47	3.95938	4.7953	0.72786	41	Distal Intergenic	1	7664081	7664961	881	1	ENSMUSG00000103903	ENSMUST00000194305	-18762	Rps2-ps2	processed_pseudogene
chr1	9545127	9545444	318	*	OCI_peak_4	71	5.13793	7.17165	2.70243	121	Promoter (<=1kb)	1	9545408	9547455	2048	1	ENSMUSG00000061024	ENSMUST00000072079	0	Rrs1	protein_coding
chr1	9872897	9873138	242	*	OCI_peak_5	58	4.52501	5.818	1.50674	102	Intron (ENSMUST00000166384/ENSMUSG00000025915, intron 5 of 16)	1	9883467	9889077	5611	1	ENSMUSG00000025915	ENSMUST00000191338	-10329	Sgk3	protein_coding
chr1	10996007	10996293	287	*	OCI_peak_6	42	3.59655	4.22732	0.52788	184	Exon (ENSMUST00000190935/ENSMUSG00000048960, exon 1 of 1)	1	10993518	10996601	3084	1	ENSMUSG00000048960	ENSMUST00000190935	2489	Prex2	protein_coding
chr1	12872505	12872852	348	*	OCI_peak_7	35	3.17915	3.59615	0.26752	346	Intron (ENSMUST00000188454/ENSMUSG00000025938, intron 9 of 9)	1	12842791	12861192	18402	1	ENSMUSG00000016918	ENSMUST00000185780	29714	Sulf1	protein_coding
chr1	14594757	14594966	210	*	OCI_peak_8	35	3.18603	3.50697	0.26752	69	Distal Intergenic	1	14752937	14776931	23995	1	ENSMUSG00000054493	ENSMUST00000187401	-157971	Gm9947	antisense
chr1	15805281	15805538	258	*	OCI_peak_9	43	3.68153	4.35835	0.58255	227	Promoter (<=1kb)	1	15805646	15844052	38407	1	ENSMUSG00000025925	ENSMUST00000188371	-108	Terf1	protein_coding
chr1	17058697	17058994	298	*	OCI_peak_10	34	3.15559	3.46058	0.26752	30	Intron (ENSMUST00000186604/ENSMUSG00000101640, intron 2 of 2)	1	16994938	17097889	102952	2	ENSMUSG00000042686	ENSMUST00000038382	38895	Jph1	protein_coding
chr1	20820237	20820725	489	*	OCI_peak_11	433	19.2293	43.3744	37.6023	227	Promoter (<=1kb)	1	20802968	20820312	17345	2	ENSMUSG00000041859	ENSMUST00000053266	0	Mcm3	protein_coding
chr1	23386360	23386570	211	*	OCI_peak_12	42	3.58493	4.20949	0.52788	101	Intron (ENSMUST00000188677/ENSMUSG00000026158, intron 2 of 7)	1	23366424	23383175	16752	2	ENSMUSG00000026158	ENSMUST00000027343	-3185	Ogfrl1	protein_coding
chr1	24182147	24182417	271	*	OCI_peak_13	42	3.59655	4.22732	0.52788	25	Intron (ENSMUST00000054588/ENSMUSG00000026147, intron 4 of 37)	1	24177610	24252684	75075	1	ENSMUSG00000026147	ENSMUST00000054588	4537	Col9a1	protein_coding
chr1	24740090	24740363	274	*	OCI_peak_14	34	3.15559	3.46058	0.26752	208	Intron (ENSMUST00000191471/ENSMUSG00000073725, intron 9 of 15)	1	24744873	24762393	17521	1	ENSMUSG00000073725	ENSMUST00000190195	-4510	Lmbrd1	protein_coding
chr1	26903032	26903332	301	*	OCI_peak_15	47	3.95938	4.7953	0.72786	213	Distal Intergenic	1	26959103	26959221	119	2	ENSMUSG00000095256	ENSMUST00000179494	55889	n-R5s209	rRNA
chr1	30886455	30886707	253	*	OCI_peak_16	53	4.20746	5.31239	1.1205	140	Distal Intergenic	1	30815315	30873921	58607	2	ENSMUSG00000048874	ENSMUST00000191245	-12534	Phf3	protein_coding
chr1	30943717	30943985	269	*	OCI_peak_17	36	3.29646	3.67698	0.26752	99	3' UTR	1	30943221	30944304	1084	2	ENSMUSG00000026064	ENSMUST00000130934	319	Ptp4a1	protein_coding
chr1	31009800	31010040	241	*	OCI_peak_18	38	3.39376	3.82916	0.26752	128	Intron (ENSMUST00000233331/ENSMUSG00000086727, intron 4 of 4)	1	30997867	30999904	2038	2	ENSMUSG00000086727	ENSMUST00000152491	-9896	4931428L18Rik	protein_coding
chr1	31352503	31352754	252	*	OCI_peak_19	34	3.15559	3.46058	0.26752	25	Distal Intergenic	1	31286945	31287640	696	1	ENSMUSG00000094215	ENSMUST00000178167	65558	Gm6489	processed_pseudogene
chr1	33893293	33893606	314	*	OCI_peak_20	35	3.17915	3.59615	0.26752	280	Promoter (2-3kb)	1	33889490	33891117	1628	2	ENSMUSG00000104416	ENSMUST00000195730	-2176	Gm37067	TEC
chr1	35299552	35299861	310	*	OCI_peak_21	38	3.39376	3.82916	0.26752	50	Distal Intergenic	1	35178956	35179084	129	2	ENSMUSG00000077231	ENSMUST00000104043	-120468	Gm25096	snoRNA
chr1	36326054	36326295	242	*	OCI_peak_22	43	3.66788	4.33724	0.58255	56	Distal Intergenic	1	36332708	36333420	713	1	ENSMUSG00000102762	ENSMUST00000192234	-6413	4930403P22Rik	lincRNA
chr1	38776686	38776987	302	*	OCI_peak_23	40	3.48363	4.05474	0.41518	231	Distal Intergenic	1	38767184	38767686	503	1	ENSMUSG00000103531	ENSMUST00000192930	9502	2610300A13Rik	TEC
chr1	39577460	39577713	254	*	OCI_peak_24	87	5.5918	8.73868	4.13528	67	Promoter (<=1kb)	1	39551296	39577405	26110	2	ENSMUSG00000048234	ENSMUST00000062525	-55	Rnf149	protein_coding
chr1	39736502	39736837	336	*	OCI_peak_25	31	2.96734	3.17737	0.22064	87	Distal Intergenic	1	39665301	39720997	55697	2	ENSMUSG00000057173	ENSMUST00000151913	-15505	Rfx8	protein_coding
chr1	40059713	40059924	212	*	OCI_peak_26	37	3.3311	3.73088	0.26752	135	Distal Intergenic	1	40049039	40050368	1330	2	ENSMUSG00000102985	ENSMUST00000193054	-9345	4930456G14Rik	TEC
chr1	40489930	40490292	363	*	OCI_peak_27	43	3.68153	4.35835	0.58255	260	Intron (ENSMUST00000167723/ENSMUSG00000026070, intron 9 of 9)	1	40466006	40500854	34849	1	ENSMUSG00000026070	ENSMUST00000108044	23924	Il18r1	protein_coding
chr1	43276356	43276600	245	*	OCI_peak_28	49	3.96883	4.94116	0.85016	48	Intron (ENSMUST00000189899/ENSMUSG00000099576, intron 2 of 5)	1	43270683	43271135	453	1	ENSMUSG00000099694	ENSMUST00000187749	5673	Gm29610	processed_pseudogene
chr1	48559231	48559478	248	*	OCI_peak_29	43	3.68153	4.35835	0.58255	228	Distal Intergenic	1	48527639	48527851	213	1	ENSMUSG00000100866	ENSMUST00000188192	31592	Gm28830	processed_pseudogene
chr1	51914382	51914594	213	*	OCI_peak_30	40	3.48363	4.05474	0.41518	201	Intron (ENSMUST00000046390/ENSMUSG00000018417, intron 1 of 29)	1	51810681	51915912	105232	2	ENSMUSG00000018417	ENSMUST00000151525	1318	Myo1b	protein_coding
chr1	55044070	55044328	259	*	OCI_peak_31	43	3.66788	4.33724	0.58255	5	Distal Intergenic	1	55052770	55071953	19184	1	ENSMUSG00000025981	ENSMUST00000087617	-8442	Coq10b	protein_coding
chr1	55974834	55975042	209	*	OCI_peak_32	38	3.39376	3.82916	0.26752	94	Distal Intergenic	1	55960914	55972328	11415	1	ENSMUSG00000099950	ENSMUST00000188040	13920	9130227L01Rik	lincRNA
chr1	57377422	57377976	555	*	OCI_peak_33	47	3.95938	4.7953	0.72786	78	Promoter (<=1kb)	1	57377620	57385423	7804	1	ENSMUSG00000038323	ENSMUST00000042734	0	1700066M21Rik	protein_coding
chr1	57492128	57492340	213	*	OCI_peak_34	34	3.15559	3.46058	0.26752	154	Distal Intergenic	1	57467870	57468026	157	1	ENSMUSG00000088353	ENSMUST00000157728	24258	Gm24014	snRNA
chr1	58197673	58198135	463	*	OCI_peak_35	47	3.95938	4.7953	0.72786	68	Intron (ENSMUST00000040999/ENSMUSG00000064294, intron 34 of 34)	1	58210397	58268597	58201	1	ENSMUSG00000038242	ENSMUST00000040442	-12262	Aox4	protein_coding
chr1	58395673	58395913	241	*	OCI_peak_36	42	3.59655	4.22732	0.52788	67	Intron (ENSMUST00000050552/ENSMUSG00000051223, intron 2 of 11)	1	58393470	58405131	11662	1	ENSMUSG00000051223	ENSMUST00000186949	2203	Bzw1	protein_coding
chr1	58973337	58973677	341	*	OCI_peak_37	224	10.9157	22.4033	17.1538	137	Promoter (<=1kb)	1	58973522	58981475	7954	1	ENSMUSG00000026027	ENSMUST00000123965	0	Stradb	protein_coding
chr1	59513439	59513768	330	*	OCI_peak_38	34	3.15559	3.46058	0.26752	75	Promoter (2-3kb)	1	59516264	59634509	118246	1	ENSMUSG00000047361	ENSMUST00000114243	-2496	Gm973	protein_coding
chr1	60158518	60158735	218	*	OCI_peak_39	40	3.48363	4.05474	0.41518	172	Distal Intergenic	1	60141448	60148027	6580	1	ENSMUSG00000026017	ENSMUST00000132949	17070	Carf	protein_coding
chr1	60254828	60255038	211	*	OCI_peak_40	34	3.15559	3.46058	0.26752	134	Exon (ENSMUST00000160834/ENSMUSG00000073664, exon 24 of 55)	1	60260306	60319694	59389	1	ENSMUSG00000073664	ENSMUST00000035569	-5268	Nbeal1	protein_coding
chr1	65077166	65077400	235	*	OCI_peak_41	47	3.95938	4.7953	0.72786	7	Downstream (2-3kb)	1	65071525	65073689	2165	2	ENSMUSG00000025952	ENSMUST00000027089	-3477	Crygc	protein_coding
chr1	69953064	69953272	209	*	OCI_peak_42	38	3.39376	3.82916	0.26752	155	Intron (ENSMUST00000187159/ENSMUSG00000053153, intron 10 of 12)	1	69951648	70282011	330364	1	ENSMUSG00000053153	ENSMUST00000191569	1416	Spag16	protein_coding
chr1	71321697	71322007	311	*	OCI_peak_43	36	3.26253	3.62446	0.26752	245	Exon (ENSMUST00000087268/ENSMUSG00000050296, exon 12 of 53)	1	71332618	71335786	3169	2	ENSMUSG00000050296	ENSMUST00000191520	13779	Abca12	protein_coding
chr1	71874720	71874957	238	*	OCI_peak_44	63	4.73339	6.31639	1.94011	146	Distal Intergenic	1	71888112	71891204	3093	1	ENSMUSG00000099707	ENSMUST00000189680	-13155	Gm8883	lincRNA
chr1	72583049	72583324	276	*	OCI_peak_45	327	15.3477	32.7941	27.2454	188	Promoter (<=1kb)	1	72583251	72585991	2741	1	ENSMUSG00000039354	ENSMUST00000145868	0	Smarcal1	protein_coding
chr1	73380380	73380708	329	*	OCI_peak_46	58	4.52063	5.81091	1.50674	24	Distal Intergenic	1	73392246	73392399	154	1	ENSMUSG00000098697	ENSMUST00000183977	-11538	Gm27315	misc_RNA
chr1	74047801	74048012	212	*	OCI_peak_47	43	3.68153	4.35835	0.58255	120	Intron (ENSMUST00000169786/ENSMUSG00000055322, intron 3 of 34)	1	74002316	74037157	34842	2	ENSMUSG00000055322	ENSMUST00000190599	-10644	Tns1	protein_coding
chr1	74171907	74172123	217	*	OCI_peak_48	45	3.80629	4.55278	0.69303	67	Distal Intergenic	1	74153991	74161246	7256	1	ENSMUSG00000026180	ENSMUST00000106899	17916	Cxcr2	protein_coding
chr1	74284823	74285127	305	*	OCI_peak_49	201	10.801	20.1325	14.964	144	Promoter (<=1kb)	1	74284930	74287454	2525	1	ENSMUSG00000026179	ENSMUST00000113805	0	Pnkd	protein_coding
chr1	74457313	74457555	243	*	OCI_peak_50	30	2.89508	3.07017	0.14086	23	Intron (ENSMUST00000044260/ENSMUSG00000033364, intron 16 of 23)	1	74439127	74467574	28448	2	ENSMUSG00000033364	ENSMUST00000188012	10019	Usp37	protein_coding
chr1	75561830	75562055	226	*	OCI_peak_51	37	3.35459	3.76762	0.26752	44	3' UTR	1	75568083	75568574	492	1	ENSMUSG00000083244	ENSMUST00000117745	-6028	Gm15180	processed_pseudogene
chr1	78122159	78122521	363	*	OCI_peak_52	58	4.52501	5.818	1.50674	95	Intron (ENSMUST00000004994/ENSMUSG00000004872, intron 6 of 8)	1	78101267	78196838	95572	2	ENSMUSG00000004872	ENSMUST00000004994	74317	Pax3	protein_coding
chr1	81208637	81208865	229	*	OCI_peak_53	47	3.95938	4.7953	0.72786	200	Intron (ENSMUST00000137862/ENSMUSG00000054976, intron 4 of 6)	1	81077583	81341764	264182	1	ENSMUSG00000054976	ENSMUST00000123285	131054	Nyap2	protein_coding
chr1	82773600	82773816	217	*	OCI_peak_54	35	3.19674	3.52335	0.26752	93	Promoter (2-3kb)	1	82770824	82771243	420	2	ENSMUSG00000114299	ENSMUST00000223838	-2357	Gm47791	protein_coding
chr1	86072096	86072496	401	*	OCI_peak_55	47	3.95938	4.7953	0.72786	88	Exon (ENSMUST00000133480/ENSMUSG00000026229, exon 4 of 4)	1	86064871	86075819	10949	1	ENSMUSG00000026229	ENSMUST00000127104	7225	Psmd1	protein_coding
chr1	86377562	86377789	228	*	OCI_peak_56	30	2.87756	3.04429	0.13382	15	Exon (ENSMUST00000212977/ENSMUSG00000110510, exon 1 of 1)	1	86377100	86378276	1177	2	ENSMUSG00000110510	ENSMUST00000212977	487	Gm45908	processed_pseudogene
chr1	86404166	86404397	232	*	OCI_peak_57	39	3.40872	3.94109	0.34387	37	Intron (ENSMUST00000212541/ENSMUSG00000026237, intron 2 of 3)	1	86387847	86398190	10344	2	ENSMUSG00000026237	ENSMUST00000212614	-5976	Nmur1	protein_coding
chr1	86582830	86583198	369	*	OCI_peak_58	71	4.99581	7.19934	2.71765	55	Promoter (<=1kb)	1	86582904	86609375	26472	1	ENSMUSG00000026240	ENSMUST00000121534	0	Cops7b	protein_coding
chr1	86707649	86707916	268	*	OCI_peak_59	44	3.72953	4.43284	0.60907	21	Intron (ENSMUST00000188121/ENSMUSG00000053333, intron 1 of 3)	1	86703843	87050092	346250	1	ENSMUSG00000053333	ENSMUST00000065694	3806	Dis3l2	protein_coding
chr1	87428687	87428900	214	*	OCI_peak_60	51	4.08387	5.11935	0.99464	132	Exon (ENSMUST00000027475/ENSMUSG00000048000, exon 21 of 29)	1	87433120	87450796	17677	1	ENSMUSG00000048000	ENSMUST00000174671	-4220	Gigyf2	protein_coding
chr1	88008235	88008725	491	*	OCI_peak_61	92	5.90413	9.23946	4.58947	360	Promoter (<=1kb)	1	87945121	88008551	63431	2	ENSMUSG00000005501	ENSMUST00000040783	0	Usp40	protein_coding
chr1	89454524	89454870	347	*	OCI_peak_62	135	7.88829	13.5461	8.64221	139	Promoter (<=1kb)	1	89454806	89897617	442812	1	ENSMUSG00000055013	ENSMUST00000027521	0	Agap1	protein_coding
chr1	90650690	90650903	214	*	OCI_peak_63	34	3.12325	3.41147	0.26752	21	Distal Intergenic	1	90675161	90679793	4633	1	ENSMUSG00000056128	ENSMUST00000070048	-24258	Gm9991	lincRNA
chr1	93155693	93155902	210	*	OCI_peak_64	52	4.16433	5.24483	1.09298	53	Intron (ENSMUST00000043718/ENSMUSG00000034159, intron 3 of 5)	1	93151583	93160870	9288	2	ENSMUSG00000034159	ENSMUST00000143419	4968	Mab21l4	protein_coding
chr1	93635587	93636020	434	*	OCI_peak_65	818	22.0349	81.8586	75.4647	197	Promoter (<=1kb)	1	93619751	93635722	15972	2	ENSMUSG00000026277	ENSMUST00000027498	0	Stk25	protein_coding
chr1	96519466	96519696	231	*	OCI_peak_66	80	5.65626	8.00871	3.46459	87	Distal Intergenic	1	96543059	96556703	13645	2	ENSMUSG00000100336	ENSMUST00000187961	37007	Gm29601	lincRNA
chr1	105079546	105079771	226	*	OCI_peak_67	47	3.95938	4.7953	0.72786	74	Distal Intergenic	1	105116454	105127366	10913	1	ENSMUSG00000099669	ENSMUST00000187882	-36683	Gm29012	lincRNA
chr1	106170165	106170387	223	*	OCI_peak_68	41	3.56191	4.17421	0.502	120	Intron (ENSMUST00000190105/ENSMUSG00000101583, intron 1 of 2)	1	106152625	106171524	18900	2	ENSMUSG00000101583	ENSMUST00000190105	1137	Gm20753	lincRNA
chr1	108886323	108886667	345	*	OCI_peak_69	47	3.95938	4.7953	0.72786	46	Distal Intergenic	1	108997634	108998760	1127	2	ENSMUSG00000100831	ENSMUST00000188261	112093	Gm17847	processed_pseudogene
chr1	110923105	110923333	229	*	OCI_peak_70	47	3.95938	4.7953	0.72786	176	Intron (ENSMUST00000094626/ENSMUSG00000047216, intron 7 of 11)	1	110957831	110960826	2996	2	ENSMUSG00000102788	ENSMUST00000194910	37493	Gm38255	TEC
chr1	114920912	114921175	264	*	OCI_peak_71	53	4.20746	5.31239	1.1205	134	Distal Intergenic	1	115219190	115219763	574	2	ENSMUSG00000101687	ENSMUST00000185902	298588	Gm4854	processed_pseudogene
chr1	119063193	119063568	376	*	OCI_peak_72	32	2.98597	3.20514	0.22663	206	Distal Intergenic	1	119058469	119059848	1380	1	ENSMUSG00000097408	ENSMUST00000181458	4724	Gm26831	lincRNA
chr1	119416080	119416603	524	*	OCI_peak_73	57	4.48863	5.75924	1.48568	64	3' UTR	1	119415465	119422248	6784	2	ENSMUSG00000037035	ENSMUST00000038765	5645	Inhbb	protein_coding
chr1	121071267	121071614	348	*	OCI_peak_74	31	2.94894	3.15	0.19957	144	Distal Intergenic	1	121087405	121120956	33552	1	ENSMUSG00000097881	ENSMUST00000181433	-15791	Celrr	lincRNA
chr1	121158921	121159159	239	*	OCI_peak_75	35	3.20752	3.53985	0.26752	60	Intron (ENSMUST00000185678/ENSMUSG00000097881, intron 2 of 2)	1	121224276	121227526	3251	1	ENSMUSG00000101700	ENSMUST00000191007	-65117	Gm29359	lincRNA
chr1	125426982	125427446	465	*	OCI_peak_76	58	4.52501	5.818	1.50674	321	Intron (ENSMUST00000027579/ENSMUSG00000026341, intron 2 of 12)	1	125405910	125434646	28737	2	ENSMUSG00000026341	ENSMUST00000191544	7200	Actr3	protein_coding
chr1	125709678	125709948	271	*	OCI_peak_77	47	3.8601	4.77382	0.72786	114	Intron (ENSMUST00000027581/ENSMUSG00000026343, intron 1 of 1)	1	125676995	125873862	196868	1	ENSMUSG00000026343	ENSMUST00000027581	32683	Gpr39	protein_coding
chr1	128734856	128735256	401	*	OCI_peak_78	42	3.59655	4.22732	0.52788	108	Distal Intergenic	1	128750926	128751347	422	1	ENSMUSG00000099403	ENSMUST00000185285	-15670	Gm29599	processed_pseudogene
chr1	129421608	129421899	292	*	OCI_peak_79	46	3.84587	4.61504	0.72745	24	Intron (ENSMUST00000148051/ENSMUSG00000042581, intron 1 of 1)	1	129372304	129373262	959	1	ENSMUSG00000103637	ENSMUST00000192743	49304	Gm38330	TEC
chr1	130140192	130140443	252	*	OCI_peak_80	43	3.68153	4.35835	0.58255	72	Intron (ENSMUST00000073527/ENSMUSG00000042581, intron 17 of 27)	1	130163831	130219276	55446	1	ENSMUSG00000042581	ENSMUST00000140834	-23388	Thsd7b	protein_coding
chr1	131049279	131049538	260	*	OCI_peak_81	48	3.93191	4.88423	0.801	78	Distal Intergenic	1	131056889	131072526	15638	2	ENSMUSG00000016528	ENSMUST00000188459	22988	Mapkapk2	protein_coding
chr1	131412485	131412695	211	*	OCI_peak_82	32	2.99537	3.21917	0.23722	29	Intron (ENSMUST00000097588/ENSMUSG00000026425, intron 3 of 22)	1	131406812	131409213	2402	2	ENSMUSG00000101778	ENSMUST00000191427	-3272	Gm29488	sense_intronic
chr1	131527591	131527936	346	*	OCI_peak_83	92	5.90413	9.23946	4.58947	275	Promoter (<=1kb)	1	131527903	131539872	11970	1	ENSMUSG00000055184	ENSMUST00000068613	0	Fam72a	protein_coding
chr1	131867048	131867385	338	*	OCI_peak_84	335	15.7689	33.5086	27.9408	104	Promoter (<=1kb)	1	131867224	131872739	5516	1	ENSMUSG00000026433	ENSMUST00000112386	0	Rab29	protein_coding
chr1	131909918	131910559	642	*	OCI_peak_85	230	9.99012	23.0729	17.7998	550	Promoter (<=1kb)	1	131910534	131932679	22146	1	ENSMUSG00000026434	ENSMUST00000189946	0	Nucks1	protein_coding
chr1	132417650	132417862	213	*	OCI_peak_86	39	3.42979	3.973	0.36494	56	Exon (ENSMUST00000045110/ENSMUSG00000042046, exon 1 of 13)	1	132417604	132464092	46489	1	ENSMUSG00000042046	ENSMUST00000188389	46	Dstyk	protein_coding
chr1	133685798	133686104	307	*	OCI_peak_87	48	3.93191	4.88423	0.801	242	Intron (ENSMUST00000169295/ENSMUSG00000051998, intron 2 of 5)	1	133680470	133690086	9617	2	ENSMUSG00000051998	ENSMUST00000189524	3982	Lax1	protein_coding
chr1	134172579	134172825	247	*	OCI_peak_88	38	3.39376	3.82916	0.26752	213	Distal Intergenic	1	134182176	134190036	7861	1	ENSMUSG00000064246	ENSMUST00000156873	-9351	Chil1	protein_coding
chr1	134687024	134687296	273	*	OCI_peak_89	47	3.87189	4.79191	0.72786	218	Intron (ENSMUST00000187725/ENSMUSG00000026452, intron 1 of 2)	1	134709300	134753149	43850	1	ENSMUSG00000026452	ENSMUST00000121990	-22004	Syt2	protein_coding
chr1	135183948	135184225	278	*	OCI_peak_90	32	2.82732	3.20523	0.22663	269	Distal Intergenic	1	135160234	135167681	7448	2	ENSMUSG00000026424	ENSMUST00000027682	-16267	Gpr37l1	protein_coding
chr1	136109780	136110037	258	*	OCI_peak_91	40	3.45113	4.00535	0.38805	35	Intron (ENSMUST00000160641/ENSMUSG00000026407, intron 34 of 43)	1	136105406	136112058	6653	1	ENSMUSG00000026407	ENSMUST00000161700	4374	Cacna1s	protein_coding
chr1	136466193	136466539	347	*	OCI_peak_92	236	11.3541	23.6959	18.4062	154	Promoter (<=1kb)	1	136466343	136495916	29574	1	ENSMUSG00000041498	ENSMUST00000187963	0	Kif14	protein_coding
chr1	136698548	136698795	248	*	OCI_peak_93	55	3.97622	5.582	1.34042	121	Intron (ENSMUST00000181274/ENSMUSG00000097448, intron 1 of 4)	1	136697374	136697471	98	1	ENSMUSG00000092912	ENSMUST00000175171	1174	Gm24086	snRNA
chr1	137318279	137318585	307	*	OCI_peak_94	58	4.52501	5.818	1.50674	62	Distal Intergenic	1	137325434	137325842	409	2	ENSMUSG00000102738	ENSMUST00000191810	7257	1700006P03Rik	TEC
chr1	137441288	137441585	298	*	OCI_peak_95	58	4.52501	5.818	1.50674	175	Distal Intergenic	1	137367151	137367247	97	2	ENSMUSG00000088164	ENSMUST00000157539	-74041	Gm23534	snoRNA
chr1	138301965	138302230	266	*	OCI_peak_96	51	4.11034	5.16056	1.01851	77	Distal Intergenic	1	138273738	138289462	15725	1	ENSMUSG00000026394	ENSMUST00000027643	28227	Atp6v1g3	protein_coding
chr1	138988880	138989093	214	*	OCI_peak_97	41	3.55051	4.15677	0.48857	158	Intron (ENSMUST00000200533/ENSMUSG00000056268, intron 2 of 9)	1	138991514	138992069	556	2	ENSMUSG00000085361	ENSMUST00000140747	2976	Gm16305	processed_pseudogene
chr1	139402726	139402943	218	*	OCI_peak_98	37	3.35459	3.76762	0.26752	74	Exon (ENSMUST00000192824/ENSMUSG00000103844, exon 9 of 9)	1	139408278	139413864	5587	1	ENSMUSG00000102661	ENSMUST00000193363	-5335	Gm34816	lincRNA
chr1	139454544	139454831	288	*	OCI_peak_99	68	5.09064	6.89084	2.4487	157	Promoter (<=1kb)	1	139454772	139494088	39317	1	ENSMUSG00000033952	ENSMUST00000200083	0	Aspm	protein_coding
chr1	142284212	142284462	251	*	OCI_peak_100	47	3.95938	4.7953	0.72786	46	Distal Intergenic	1	142455200	142455814	615	2	ENSMUSG00000099671	ENSMUST00000191024	171352	Gm18183	processed_pseudogene
chr1	143079204	143079432	229	*	OCI_peak_101	43	3.68153	4.35835	0.58255	190	Distal Intergenic	1	143093347	143094616	1270	2	ENSMUSG00000101795	ENSMUST00000185806	15184	Gm5835	processed_pseudogene
chr1	143778159	143778383	225	*	OCI_peak_102	34	3.15559	3.46058	0.26752	194	Exon (ENSMUST00000190224/ENSMUSG00000100455, exon 1 of 1)	1	143777642	143781307	3666	1	ENSMUSG00000100455	ENSMUST00000190224	517	Gm29170	sense_intronic
chr1	149868280	149868679	400	*	OCI_peak_103	53	4.20746	5.31239	1.1205	200	Intron (ENSMUST00000070200/ENSMUSG00000056220, intron 10 of 17)	1	149841530	149841661	132	1	ENSMUSG00000077516	ENSMUST00000104328	26750	n-R5s219	rRNA
chr1	150099780	150100084	305	*	OCI_peak_104	84	5.78526	8.45491	3.86474	201	Promoter (<=1kb)	1	150100031	150108227	8197	1	ENSMUSG00000032487	ENSMUST00000035065	0	Ptgs2	protein_coding
chr1	150145104	150145443	340	*	OCI_peak_105	97	6.41504	9.75063	5.07489	96	Promoter (<=1kb)	1	150145968	150146569	602	1	ENSMUSG00000101199	ENSMUST00000189312	-525	Gm9687	processed_pseudogene
chr1	150392660	150393352	693	*	OCI_peak_106	95	6.31119	9.58184	4.91057	604	Promoter (<=1kb)	1	150392838	150449815	56978	1	ENSMUSG00000006005	ENSMUST00000124973	0	Tpr	protein_coding
chr1	151313446	151313665	220	*	OCI_peak_107	43	3.70462	4.39415	0.60779	75	Distal Intergenic	1	151339604	151344082	4479	2	ENSMUSG00000100954	ENSMUST00000185848	30417	Gm10138	antisense
chr1	152031884	152032193	310	*	OCI_peak_108	44	3.71703	4.41342	0.60796	40	Intron (ENSMUST00000187603/ENSMUSG00000032666, intron 1 of 6)	1	151893237	152055292	162056	2	ENSMUSG00000032666	ENSMUST00000121533	23099	1700025G04Rik	protein_coding
chr1	153819635	153819852	218	*	OCI_peak_109	47	3.95938	4.7953	0.72786	26	Intron (ENSMUST00000124558/ENSMUSG00000042641, intron 8 of 20)	1	153792621	153821512	28892	2	ENSMUSG00000042641	ENSMUST00000134030	1660	Rgsl1	protein_coding
chr1	155074945	155075161	217	*	OCI_peak_110	73	4.40698	7.37729	2.87575	134	Intron (ENSMUST00000181160/ENSMUSG00000096950, intron 3 of 6)	1	155063447	155083266	19820	2	ENSMUSG00000096950	ENSMUST00000181160	8105	Gm9530	lincRNA
chr1	157893826	157894065	240	*	OCI_peak_111	68	5.09064	6.89084	2.4487	118	Distal Intergenic	1	157940385	158141318	200934	1	ENSMUSG00000102789	ENSMUST00000192097	-46320	Gm38256	TEC
chr1	159003316	159003596	281	*	OCI_peak_112	46	3.88628	4.67891	0.72786	95	Distal Intergenic	1	158958127	158980490	22364	2	ENSMUSG00000073530	ENSMUST00000159892	-22826	Pappa2	protein_coding
chr1	159146995	159147312	318	*	OCI_peak_113	38	3.39376	3.82916	0.26752	218	Intron (ENSMUST00000195279/ENSMUSG00000104014, intron 2 of 4)	1	159134272	159166387	32116	1	ENSMUSG00000104014	ENSMUST00000195279	12723	4930562F17Rik	lincRNA
chr1	159936036	159936267	232	*	OCI_peak_114	47	3.95938	4.7953	0.72786	30	Distal Intergenic	1	159928390	159931726	3337	2	ENSMUSG00000103719	ENSMUST00000195328	-4310	Gm38039	antisense
chr1	160192897	160193255	359	*	OCI_peak_115	44	3.63331	4.42741	0.60796	17	Promoter (1-2kb)	1	160195215	160199820	4606	1	ENSMUSG00000058267	ENSMUST00000078878	-1960	Mrps14	protein_coding
chr1	161037672	161037951	280	*	OCI_peak_116	42	3.50774	4.23666	0.53643	278	Promoter (<=1kb)	1	161037718	161038537	820	1	ENSMUSG00000053332	ENSMUST00000159037	0	Gas5	processed_transcript
chr1	161070627	161070980	354	*	OCI_peak_117	156	7.05116	15.6518	10.6472	272	Promoter (<=1kb)	1	161070713	161086720	16008	1	ENSMUSG00000026708	ENSMUST00000028035	0	Cenpl	protein_coding
chr1	161268091	161268381	291	*	OCI_peak_118	71	4.99581	7.19934	2.71765	257	Distal Intergenic	1	161240112	161251219	11108	2	ENSMUSG00000026701	ENSMUST00000071718	-16872	Prdx6	protein_coding
chr1	161896035	161896281	247	*	OCI_peak_119	42	3.58493	4.20949	0.52788	54	Intron (ENSMUST00000193561/ENSMUSG00000103158, intron 3 of 3)	1	161892147	161903173	11027	1	ENSMUSG00000103158	ENSMUST00000194266	3888	Gm31925	lincRNA
chr1	162542739	162542957	219	*	OCI_peak_120	36	3.29646	3.67698	0.26752	22	Exon (ENSMUST00000159255/ENSMUSG00000026694, exon 3 of 3)	1	162535842	162544362	8521	2	ENSMUSG00000026694	ENSMUST00000176220	1405	Eef1aknmt	protein_coding
chr1	163294284	163294542	259	*	OCI_peak_121	36	3.27376	3.64182	0.26752	104	Intron (ENSMUST00000075805/ENSMUSG00000026586, intron 1 of 4)	1	163247577	163289224	41648	2	ENSMUSG00000026586	ENSMUST00000183691	-5060	Prrx1	protein_coding
chr1	164490108	164490333	226	*	OCI_peak_122	45	3.80629	4.55278	0.69303	114	Distal Intergenic	1	164489060	164489375	316	1	ENSMUSG00000103226	ENSMUST00000194377	1048	Gm37732	processed_pseudogene
chr1	165460927	165461237	311	*	OCI_peak_123	302	12.7282	30.2925	24.8067	135	Promoter (<=1kb)	1	165461037	165481214	20178	1	ENSMUSG00000026568	ENSMUST00000027853	0	Mpc2	protein_coding
chr1	165570103	165570364	262	*	OCI_peak_124	37	3.19705	3.76619	0.26752	41	Intron (ENSMUST00000111440/ENSMUSG00000026567, intron 30 of 32)	1	165571850	165571976	127	2	ENSMUSG00000089291	ENSMUST00000158666	1612	Gm23208	snoRNA
chr1	165639440	165639656	217	*	OCI_peak_125	35	3.17915	3.59615	0.26752	17	Distal Intergenic	1	165593654	165634538	40885	2	ENSMUSG00000026566	ENSMUST00000193023	-4902	Mpzl1	protein_coding
chr1	166003177	166003437	261	*	OCI_peak_126	71	5.13793	7.17165	2.70243	189	Intron (ENSMUST00000181378/ENSMUSG00000097196, intron 1 of 1)	1	166002960	166038256	35297	1	ENSMUSG00000097196	ENSMUST00000181378	217	Gm26665	lincRNA
chr1	167779294	167779516	223	*	OCI_peak_127	37	3.3311	3.73088	0.26752	30	Intron (ENSMUST00000111377/ENSMUSG00000026686, intron 3 of 8)	1	167689557	167848741	159185	1	ENSMUSG00000026686	ENSMUST00000028003	89737	Lmx1a	protein_coding
chr1	167920303	167920565	263	*	OCI_peak_128	32	2.85432	3.24633	0.25087	217	Distal Intergenic	1	168004139	168122465	118327	1	ENSMUSG00000093538	ENSMUST00000177351	-83574	Gm20711	antisense
chr1	168097718	168097953	236	*	OCI_peak_129	47	3.95938	4.7953	0.72786	78	Intron (ENSMUST00000177351/ENSMUSG00000093538, intron 1 of 2)	1	168158370	168164662	6293	2	ENSMUSG00000052534	ENSMUST00000097471	66709	Pbx1	protein_coding
chr1	169508472	169508710	239	*	OCI_peak_130	38	3.39376	3.82916	0.26752	49	Intron (ENSMUST00000111368/ENSMUSG00000026683, intron 10 of 13)	1	169506097	169522382	16286	2	ENSMUSG00000026683	ENSMUST00000195342	13672	Nuf2	protein_coding
chr1	171098394	171098602	209	*	OCI_peak_131	43	3.66788	4.33724	0.58255	112	Distal Intergenic	1	171113918	171126829	12912	1	ENSMUSG00000026649	ENSMUST00000129651	-15316	Cfap126	protein_coding
chr1	171184409	171184659	251	*	OCI_peak_132	80	5.65626	8.00871	3.46459	155	Intron (ENSMUST00000111332/ENSMUSG00000038370, intron 1 of 2)	1	171173262	171196268	23007	2	ENSMUSG00000038370	ENSMUST00000111332	11609	Pcp4l1	protein_coding
chr1	171503294	171503529	236	*	OCI_peak_133	82	5.44997	8.20229	3.62967	112	Promoter (<=1kb)	1	171503478	171504750	1273	1	ENSMUSG00000060244	ENSMUST00000081527	0	Alyref2	protein_coding
chr1	172601472	172601817	346	*	OCI_peak_134	34	3.15559	3.46058	0.26752	279	Intron (ENSMUST00000094303/ENSMUSG00000070504, intron 1 of 6)	1	172597560	172602547	4988	2	ENSMUSG00000070504	ENSMUST00000193566	730	Fcrl6	protein_coding
chr1	175880511	175880859	349	*	OCI_peak_135	42	3.59655	4.22732	0.52788	24	Promoter (<=1kb)	1	175880581	175913489	32909	1	ENSMUSG00000039748	ENSMUST00000039725	0	Exo1	protein_coding
chr1	175922455	175922668	214	*	OCI_peak_136	34	3.15559	3.46058	0.26752	174	Distal Intergenic	1	175920370	175921698	1329	1	ENSMUSG00000104158	ENSMUST00000194391	2085	Gm38100	protein_coding
chr1	176794932	176795218	287	*	OCI_peak_137	35	3.18603	3.50697	0.26752	201	Intron (ENSMUST00000057037/ENSMUSG00000057335, intron 1 of 19)	1	176793956	176794220	265	1	ENSMUSG00000084749	ENSMUST00000122800	976	Gm25288	misc_RNA
chr1	176814634	176814945	312	*	OCI_peak_138	152	8.42865	15.279	10.2954	121	Promoter (<=1kb)	1	176814660	176845497	30838	1	ENSMUSG00000026504	ENSMUST00000150429	0	Sdccag8	protein_coding
chr1	176818762	176819017	256	*	OCI_peak_139	35	3.17915	3.59615	0.26752	166	Intron (ENSMUST00000150429/ENSMUSG00000026504, intron 1 of 7)	1	176814660	177020437	205778	1	ENSMUSG00000026504	ENSMUST00000123409	4102	Sdccag8	protein_coding
chr1	177982840	177983162	323	*	OCI_peak_140	68	5.09064	6.89084	2.4487	252	Promoter (<=1kb)	1	177983423	178149962	166540	1	ENSMUSG00000091476	ENSMUST00000191719	-261	Catspere2	protein_coding
chr1	177995995	177996324	330	*	OCI_peak_141	33	3.08276	3.35027	0.26752	99	Intron (ENSMUST00000191719/ENSMUSG00000091476, intron 1 of 19)	1	177989662	177998739	9078	2	ENSMUSG00000104097	ENSMUST00000191673	2415	Gm37313	unprocessed_pseudogene
chr1	178336366	178336688	323	*	OCI_peak_142	99	6.36961	9.98644	5.29093	254	Promoter (<=1kb)	1	178335642	178336405	764	2	ENSMUSG00000039630	ENSMUST00000134291	0	Hnrnpu	protein_coding
chr1	178939742	178940017	276	*	OCI_peak_143	41	3.57338	4.19178	0.5152	227	Distal Intergenic	1	178898582	178917614	19033	2	ENSMUSG00000089713	ENSMUST00000162545	-22128	Gm16564	antisense
chr1	179726064	179726276	213	*	OCI_peak_144	41	3.56191	4.17421	0.502	47	Intron (ENSMUST00000131716/ENSMUSG00000087236, intron 7 of 22)	1	179695659	179745200	49542	2	ENSMUSG00000087236	ENSMUST00000211943	18924	Kif28	protein_coding
chr1	180888784	180889007	224	*	OCI_peak_145	95	5.68124	9.55848	4.88988	108	Distal Intergenic	1	180893108	180899103	5996	1	ENSMUSG00000066652	ENSMUST00000085797	-4101	Lefty2	protein_coding
chr1	181123135	181123343	209	*	OCI_peak_146	47	3.95938	4.7953	0.72786	78	Intron (ENSMUST00000027797/ENSMUSG00000026516, intron 11 of 22)	1	181136154	181138682	2529	2	ENSMUSG00000026516	ENSMUST00000193758	15339	Nvl	protein_coding
chr1	181481741	181481989	249	*	OCI_peak_147	47	3.95938	4.7953	0.72786	223	Distal Intergenic	1	181509633	181511451	1819	2	ENSMUSG00000050625	ENSMUST00000058825	29462	Ccdc121	protein_coding
chr1	182578335	182578642	308	*	OCI_peak_148	74	5.31005	7.44656	2.94038	154	Intron (ENSMUST00000168514/ENSMUSG00000038599, intron 2 of 9)	1	182565038	182632240	67203	1	ENSMUSG00000038599	ENSMUST00000192671	13297	Capn8	protein_coding
chr1	182918625	182918944	320	*	OCI_peak_149	43	3.68005	4.35606	0.58255	233	Distal Intergenic	1	182907710	182910541	2832	1	ENSMUSG00000102291	ENSMUST00000192563	10915	Gm37542	TEC
chr1	183679961	183680205	245	*	OCI_peak_150	71	5.13793	7.17165	2.70243	117	Downstream (1-2kb)	1	183681781	183682131	351	2	ENSMUSG00000090533	ENSMUST00000172123	1926	Gm8214	processed_pseudogene
chr1	184927191	184927406	216	*	OCI_peak_151	34	3.1439	3.4428	0.26752	39	Intron (ENSMUST00000192968/ENSMUSG00000102784, intron 1 of 2)	1	184923136	184942500	19365	1	ENSMUSG00000102784	ENSMUST00000192968	4055	Gm38251	antisense
chr1	185266000	185266251	252	*	OCI_peak_152	33	3.11303	3.39599	0.26752	88	Intron (ENSMUST00000194740/ENSMUSG00000039318, intron 24 of 34)	1	185263842	185284723	20882	1	ENSMUSG00000039318	ENSMUST00000193482	2158	Rab3gap2	protein_coding
chr1	187557757	187558003	247	*	OCI_peak_153	38	3.39376	3.82916	0.26752	173	Distal Intergenic	1	187608791	188043502	434712	1	ENSMUSG00000026610	ENSMUST00000127489	-50788	Esrrg	protein_coding
chr1	188571991	188572287	297	*	OCI_peak_154	58	4.52501	5.818	1.50674	231	Intron (ENSMUST00000060479/ENSMUSG00000026609, intron 29 of 70)	1	188537807	188678687	140881	1	ENSMUSG00000026609	ENSMUST00000142159	34184	Ush2a	protein_coding
chr1	189078341	189078565	225	*	OCI_peak_155	38	3.39376	3.82916	0.26752	188	Exon (ENSMUST00000192327/ENSMUSG00000104464, exon 2 of 2)	1	189078159	189079704	1546	2	ENSMUSG00000104464	ENSMUST00000192327	1139	Gm18698	processed_pseudogene
chr1	189687979	189688281	303	*	OCI_peak_156	143	7.59299	14.3453	9.40105	124	Promoter (<=1kb)	1	189640606	189688086	47481	2	ENSMUSG00000026605	ENSMUST00000171929	0	Cenpf	protein_coding
chr1	190715941	190716186	246	*	OCI_peak_157	47	3.95938	4.7953	0.72786	220	Intron (ENSMUST00000159624/ENSMUSG00000089872, intron 11 of 12)	1	190808888	190810463	1576	2	ENSMUSG00000089872	ENSMUST00000160891	94277	Rps6kc1	protein_coding
chr1	191183206	191183577	372	*	OCI_peak_158	79	5.30563	7.97265	3.43514	234	Promoter (<=1kb)	1	191170296	191183340	13045	2	ENSMUSG00000026628	ENSMUST00000027941	0	Atf3	protein_coding
chr1	194500167	194500483	317	*	OCI_peak_159	38	3.39376	3.82916	0.26752	62	Distal Intergenic	1	194618218	194620867	2650	1	ENSMUSG00000026640	ENSMUST00000194398	-117735	Plxna2	protein_coding
chr1	195104748	195105045	298	*	OCI_peak_160	38	3.39376	3.82916	0.26752	47	Exon (ENSMUST00000194732/ENSMUSG00000016481, exon 1 of 1)	1	195103694	195107368	3675	2	ENSMUSG00000016481	ENSMUST00000194732	2323	Cr1l	protein_coding
chr10	3469228	3469436	209	*	OCI_peak_161	38	3.39376	3.82916	0.26752	11	Distal Intergenic	10	3425023	3425115	93	1	ENSMUSG00000080655	ENSMUST00000117005	44205	Gm24482	miRNA
chr10	5805357	5805672	316	*	OCI_peak_162	236	11.3541	23.6959	18.4062	125	Promoter (<=1kb)	10	5799160	5805600	6441	2	ENSMUSG00000019773	ENSMUST00000019907	0	Fbxo5	protein_coding
chr10	7841797	7842066	270	*	OCI_peak_163	88	5.87964	8.88728	4.27853	91	Intron (ENSMUST00000039484/ENSMUSG00000039981, intron 2 of 5)	10	7836381	7836474	94	1	ENSMUSG00000093060	ENSMUST00000175319	5416	Mir5104	miRNA
chr10	8651599	8651866	268	*	OCI_peak_164	47	3.95938	4.7953	0.72786	137	Distal Intergenic	10	8642934	8643039	106	1	ENSMUSG00000077582	ENSMUST00000104394	8665	Gm24374	snRNA
chr10	12098825	12099103	279	*	OCI_peak_165	43	3.68153	4.35835	0.58255	145	Distal Intergenic	10	12020860	12031440	10581	2	ENSMUSG00000112775	ENSMUST00000220015	-67385	Gm48722	lincRNA
chr10	12298988	12299226	239	*	OCI_peak_166	51	4.11034	5.16056	1.01851	176	Distal Intergenic	10	12323421	12324661	1241	2	ENSMUSG00000112156	ENSMUST00000219252	25435	Gm48723	lincRNA
chr10	12482757	12483011	255	*	OCI_peak_167	43	3.68153	4.35835	0.58255	209	Intron (ENSMUST00000076817/ENSMUSG00000019820, intron 54 of 73)	10	12420804	12421596	793	2	ENSMUSG00000112816	ENSMUST00000220361	-61161	Gm48798	TEC
chr10	14530883	14531111	229	*	OCI_peak_168	42	3.62002	4.2634	0.55537	227	Exon (ENSMUST00000207953/ENSMUSG00000039116, exon 2 of 2)	10	14523078	14523545	468	1	ENSMUSG00000071532	ENSMUST00000096020	7805	Gm10335	processed_pseudogene
chr10	14599740	14600030	291	*	OCI_peak_169	35	3.18603	3.50697	0.26752	36	Distal Intergenic	10	14586936	14587502	567	1	ENSMUSG00000112490	ENSMUST00000217881	12804	Gm48068	processed_pseudogene
chr10	16637089	16637574	486	*	OCI_peak_170	80	5.65626	8.00871	3.46459	60	Intron (ENSMUST00000217766/ENSMUSG00000112929, intron 2 of 3)	10	16584268	16644555	60288	1	ENSMUSG00000112929	ENSMUST00000217766	52821	Gm47729	lincRNA
chr10	17286108	17286338	231	*	OCI_peak_171	38	3.37759	3.89404	0.30631	38	Distal Intergenic	10	17318836	17321611	2776	2	ENSMUSG00000112478	ENSMUST00000219259	35273	Gm47761	lincRNA
chr10	17547160	17547459	300	*	OCI_peak_172	34	3.12325	3.41147	0.26752	197	Distal Intergenic	10	17522613	17526914	4302	2	ENSMUSG00000111927	ENSMUST00000220318	-20246	Gm47770	lincRNA
chr10	17663348	17663653	306	*	OCI_peak_173	38	3.39376	3.82916	0.26752	21	Distal Intergenic	10	17562743	17658513	95771	2	ENSMUSG00000112629	ENSMUST00000219966	-4835	Gm47771	lincRNA
chr10	17948060	17948324	265	*	OCI_peak_174	48	3.54469	4.88055	0.79886	163	Promoter (<=1kb)	10	17899035	17948067	49033	2	ENSMUSG00000039879	ENSMUST00000037879	0	Heca	protein_coding
chr10	18011946	18012195	250	*	OCI_peak_175	42	3.58493	4.20949	0.52788	142	Intron (ENSMUST00000020002/ENSMUSG00000078453, intron 2 of 2)	10	18011268	18011505	238	1	ENSMUSG00000091367	ENSMUST00000172028	678	Gm17711	pseudogene
chr10	20242948	20243157	210	*	OCI_peak_176	63	4.73339	6.31639	1.94011	62	Intron (ENSMUST00000020173/ENSMUSG00000019996, intron 3 of 17)	10	20229795	20251892	22098	1	ENSMUSG00000019996	ENSMUST00000213312	13153	Map7	protein_coding
chr10	20607735	20607955	221	*	OCI_peak_177	42	3.59655	4.22732	0.52788	97	Intron (ENSMUST00000020165/ENSMUSG00000019990, intron 2 of 12)	10	20625635	20629576	3942	1	ENSMUSG00000091730	ENSMUST00000171194	-17680	Gm17230	processed_pseudogene
chr10	23136099	23136307	209	*	OCI_peak_178	35	3.17915	3.59615	0.26752	92	Intron (ENSMUST00000092665/ENSMUSG00000010461, intron 12 of 18)	10	23112594	23115196	2603	2	ENSMUSG00000010461	ENSMUST00000218867	-20903	Eya4	protein_coding
chr10	23213420	23213678	259	*	OCI_peak_179	58	4.52501	5.818	1.50674	144	Intron (ENSMUST00000092665/ENSMUSG00000010461, intron 3 of 18)	10	23159146	23237075	77930	2	ENSMUSG00000010461	ENSMUST00000218049	23397	Eya4	protein_coding
chr10	23935115	23935391	277	*	OCI_peak_180	42	3.59655	4.22732	0.52788	96	Distal Intergenic	10	23938572	23941583	3012	1	ENSMUSG00000059763	ENSMUST00000079134	-3181	Taar2	protein_coding
chr10	25921642	25921898	257	*	OCI_peak_181	43	3.6558	4.31856	0.58255	133	Intron (ENSMUST00000217910/ENSMUSG00000049420, intron 2 of 2)	10	25899279	25903916	4638	1	ENSMUSG00000112324	ENSMUST00000219283	22363	Gm47939	lincRNA
chr10	27716341	27716583	243	*	OCI_peak_182	38	3.39376	3.82916	0.26752	175	Distal Intergenic	10	27646313	27698327	52015	2	ENSMUSG00000112610	ENSMUST00000218769	-18014	Gm30165	lincRNA
chr10	27988157	27988461	305	*	OCI_peak_183	253	13.0094	25.3692	20.0242	162	Distal Intergenic	10	27936364	27936825	462	1	ENSMUSG00000064208	ENSMUST00000077776	51793	Gm10145	processed_pseudogene
chr10	29455444	29455669	226	*	OCI_peak_184	44	3.63858	4.43542	0.60907	70	Intron (ENSMUST00000215256/ENSMUSG00000019880, intron 2 of 3)	10	29425706	29426573	868	1	ENSMUSG00000111741	ENSMUST00000215343	29738	Gm18903	unprocessed_pseudogene
chr10	30200439	30200701	263	*	OCI_peak_185	115	7.35314	11.594	6.79357	103	Promoter (<=1kb)	10	30194569	30200492	5924	2	ENSMUSG00000075266	ENSMUST00000216853	0	Cenpw	protein_coding
chr10	36726419	36726646	228	*	OCI_peak_186	37	3.19705	3.76619	0.26752	73	Intron (ENSMUST00000167191/ENSMUSG00000044499, intron 3 of 4)	10	36775785	36775931	147	2	ENSMUSG00000088423	ENSMUST00000157798	49285	Gm22554	snoRNA
chr10	36736712	36736922	211	*	OCI_peak_187	45	3.78035	4.51214	0.67142	15	Intron (ENSMUST00000167191/ENSMUSG00000044499, intron 3 of 4)	10	36775785	36775931	147	2	ENSMUSG00000088423	ENSMUST00000157798	39009	Gm22554	snoRNA
chr10	37448948	37449210	263	*	OCI_peak_188	68	5.09064	6.89084	2.4487	49	Distal Intergenic	10	37452452	37452680	229	2	ENSMUSG00000111549	ENSMUST00000215235	3470	Gm48172	processed_pseudogene
chr10	37462093	37462338	246	*	OCI_peak_189	35	3.17915	3.59615	0.26752	163	Distal Intergenic	10	37452452	37452680	229	2	ENSMUSG00000111549	ENSMUST00000215235	-9413	Gm48172	processed_pseudogene
chr10	38699104	38699331	228	*	OCI_peak_190	58	4.52501	5.818	1.50674	82	Distal Intergenic	10	38615375	38615481	107	2	ENSMUSG00000094521	ENSMUST00000177920	-83623	Gm22911	snRNA
chr10	39617452	39617729	278	*	OCI_peak_191	47	3.8601	4.77382	0.72786	28	Intron (ENSMUST00000019987/ENSMUSG00000019842, intron 1 of 8)	10	39595859	39613682	17824	2	ENSMUSG00000086915	ENSMUST00000143877	-3770	Gm16364	antisense
chr10	40454472	40454686	215	*	OCI_peak_192	53	4.20746	5.31239	1.1205	184	Intron (ENSMUST00000216736/ENSMUSG00000038481, intron 4 of 11)	10	40548892	40549574	683	1	ENSMUSG00000111251	ENSMUST00000214826	-94206	Gm18671	processed_pseudogene
chr10	40883209	40883524	316	*	OCI_peak_193	181	10.1813	18.186	13.0892	178	Promoter (<=1kb)	10	40883475	40938569	55095	1	ENSMUSG00000019831	ENSMUST00000019975	0	Wasf1	protein_coding
chr10	41257270	41257492	223	*	OCI_peak_194	47	3.9415	4.76672	0.72786	125	Intron (ENSMUST00000043814/ENSMUSG00000038417, intron 11 of 22)	10	41216045	41216176	132	1	ENSMUSG00000093933	ENSMUST00000104332	41225	Gm25526	snoRNA
chr10	41679118	41679361	244	*	OCI_peak_195	44	3.63331	4.42741	0.60796	62	Intron (ENSMUST00000099932/ENSMUSG00000075225, intron 1 of 17)	10	41685771	41686056	286	2	ENSMUSG00000111376	ENSMUST00000214137	6695	Gm47099	processed_pseudogene
chr10	41973621	41973850	230	*	OCI_peak_196	39	3.40872	3.94109	0.34387	53	Intron (ENSMUST00000160262/ENSMUSG00000071324, intron 7 of 17)	10	41916051	41976122	60072	2	ENSMUSG00000071324	ENSMUST00000160367	2272	Armc2	protein_coding
chr10	44022379	44022766	388	*	OCI_peak_197	41	3.55051	4.15677	0.48857	113	Intron (ENSMUST00000200401/ENSMUSG00000019866, intron 2 of 21)	10	43950638	44004369	53732	2	ENSMUSG00000019866	ENSMUST00000020017	-18010	Crybg1	protein_coding
chr10	45895505	45895757	253	*	OCI_peak_198	43	3.68153	4.35835	0.58255	210	Distal Intergenic	10	45875305	45876086	782	1	ENSMUSG00000110841	ENSMUST00000217344	20200	Gpx4-ps2	transcribed_processed_pseudogene
chr10	46519025	46519235	211	*	OCI_peak_199	58	4.52501	5.818	1.50674	136	Distal Intergenic	10	46658508	46658638	131	2	ENSMUSG00000077361	ENSMUST00000104173	139403	Gm23481	snoRNA
chr10	46940092	46940322	231	*	OCI_peak_200	47	3.95938	4.7953	0.72786	50	Distal Intergenic	10	46856353	46856502	150	2	ENSMUSG00000111499	ENSMUST00000216234	-83590	Gm47562	processed_pseudogene
chr10	47741913	47742227	315	*	OCI_peak_201	53	4.20746	5.31239	1.1205	248	Distal Intergenic	10	47640123	47640534	412	1	ENSMUSG00000112702	ENSMUST00000217715	101790	Gm47571	TEC
chr10	49851610	49851829	220	*	OCI_peak_202	47	3.95938	4.7953	0.72786	197	Distal Intergenic	10	49826270	49830115	3846	1	ENSMUSG00000111551	ENSMUST00000215393	25340	Gm48128	processed_pseudogene
chr10	50093196	50093456	261	*	OCI_peak_203	38	3.39376	3.82916	0.26752	65	Distal Intergenic	10	50179151	50182994	3844	2	ENSMUSG00000112349	ENSMUST00000219753	89538	Gm48132	processed_pseudogene
chr10	51162612	51162837	226	*	OCI_peak_204	38	3.39376	3.82916	0.26752	127	Distal Intergenic	10	51182299	51182405	107	1	ENSMUSG00000084449	ENSMUST00000122500	-19462	Gm26257	snRNA
chr10	52078371	52078589	219	*	OCI_peak_205	35	3.17915	3.59615	0.26752	25	3' UTR	10	52119319	52119869	551	2	ENSMUSG00000093563	ENSMUST00000177387	41280	Gm20630	processed_pseudogene
chr10	52728337	52728563	227	*	OCI_peak_206	58	4.52501	5.818	1.50674	104	Intron (ENSMUST00000105473/ENSMUSG00000038602, intron 1 of 7)	10	52693838	52697673	3836	1	ENSMUSG00000111918	ENSMUST00000220050	34499	Gm47624	TEC
chr10	55833704	55833942	239	*	OCI_peak_207	47	3.95938	4.7953	0.72786	54	Distal Intergenic	10	56100635	56102003	1369	2	ENSMUSG00000112528	ENSMUST00000218919	268061	Gm29794	processed_pseudogene
chr10	56505530	56505806	277	*	OCI_peak_208	54	4.3204	5.49047	1.26744	239	Distal Intergenic	10	56497341	56498094	754	1	ENSMUSG00000112825	ENSMUST00000219246	8189	Gm9118	processed_pseudogene
chr10	57445112	57445465	354	*	OCI_peak_209	64	4.66879	6.43234	2.04083	75	Distal Intergenic	10	57413481	57413711	231	2	ENSMUSG00000111988	ENSMUST00000218550	-31401	Gm19256	processed_pseudogene
chr10	59208016	59208234	219	*	OCI_peak_210	42	3.63187	4.28165	0.56496	111	Intron (ENSMUST00000220156/ENSMUSG00000019917, intron 1 of 9)	10	59219886	59220310	425	2	ENSMUSG00000118557	ENSMUST00000239006	12076	AC153941.1	processed_pseudogene
chr10	59231435	59231694	260	*	OCI_peak_211	59	4.50726	5.96013	1.63422	110	Distal Intergenic	10	59221953	59226434	4482	1	ENSMUSG00000098188	ENSMUST00000182161	9482	Sowahc	protein_coding
chr10	59483264	59483495	232	*	OCI_peak_212	43	3.68153	4.35835	0.58255	22	Intron (ENSMUST00000020312/ENSMUSG00000009647, intron 2 of 7)	10	59448597	59458160	9564	2	ENSMUSG00000009647	ENSMUST00000009791	-25104	Mcu	protein_coding
chr10	59879901	59880128	228	*	OCI_peak_213	64	4.68259	6.45393	2.05485	55	Intron (ENSMUST00000147914/ENSMUSG00000020109, intron 1 of 8)	10	59879626	59898521	18896	1	ENSMUSG00000020109	ENSMUST00000020309	275	Dnajb12	protein_coding
chr10	60584109	60584478	370	*	OCI_peak_214	43	3.68153	4.35835	0.58255	266	Intron (ENSMUST00000073242/ENSMUSG00000012819, intron 5 of 66)	10	60628480	60653033	24554	2	ENSMUSG00000012819	ENSMUST00000153677	68555	Cdh23	protein_coding
chr10	61447868	61448077	210	*	OCI_peak_215	30	2.89508	3.07017	0.14086	140	Exon (ENSMUST00000220281/ENSMUSG00000112229, exon 2 of 2)	10	61446902	61450717	3816	2	ENSMUSG00000112229	ENSMUST00000220281	2640	Gm48086	sense_intronic
chr10	62698679	62698976	298	*	OCI_peak_216	41	3.51675	4.1052	0.45465	230	Intron (ENSMUST00000148720/ENSMUSG00000036923, intron 1 of 3)	10	62702196	62702599	404	1	ENSMUSG00000112378	ENSMUST00000220207	-3220	Gm47261	processed_pseudogene
chr10	65421092	65421334	243	*	OCI_peak_217	38	3.39376	3.82916	0.26752	155	Distal Intergenic	10	65416746	65417671	926	1	ENSMUSG00000112114	ENSMUST00000219764	4346	Gm7540	processed_pseudogene
chr10	67211826	67212215	390	*	OCI_peak_218	32	2.99537	3.21917	0.23722	136	Intron (ENSMUST00000174317/ENSMUSG00000037876, intron 3 of 9)	10	67217740	67218356	617	1	ENSMUSG00000037876	ENSMUST00000173187	-5525	Jmjd1c	protein_coding
chr10	67439363	67439827	465	*	OCI_peak_219	319	14.0791	31.945	26.4172	154	Exon (ENSMUST00000219056/ENSMUSG00000112726, exon 2 of 3)	10	67436090	67443429	7340	2	ENSMUSG00000112726	ENSMUST00000219056	3602	Gm47531	lincRNA
chr10	67549082	67549372	291	*	OCI_peak_220	67	4.8997	6.79478	2.36578	56	Promoter (<=1kb)	10	67544511	67549068	4558	2	ENSMUSG00000057134	ENSMUST00000075686	-14	Ado	protein_coding
chr10	67834481	67834724	244	*	OCI_peak_221	35	3.2403	3.59019	0.26752	13	Intron (ENSMUST00000232007/ENSMUSG00000116971, intron 5 of 5)	10	67792767	67793202	436	2	ENSMUSG00000111956	ENSMUST00000219270	-41279	Gm29774	processed_pseudogene
chr10	67899086	67899355	270	*	OCI_peak_222	62	4.39594	6.25182	1.88617	45	Promoter (<=1kb)	10	67889953	67899007	9055	2	ENSMUSG00000037855	ENSMUST00000127869	-79	Zfp365	protein_coding
chr10	68437974	68438195	222	*	OCI_peak_223	36	3.25138	3.60726	0.26752	67	Intron (ENSMUST00000020103/ENSMUSG00000019945, intron 5 of 7)	10	68430960	68525767	94808	2	ENSMUSG00000019945	ENSMUST00000166919	87572	Cabcoco1	protein_coding
chr10	69176528	69176737	210	*	OCI_peak_224	55	4.36502	5.56132	1.32142	162	Intron (ENSMUST00000167286/ENSMUSG00000019944, intron 2 of 4)	10	69151434	69249713	98280	1	ENSMUSG00000019944	ENSMUST00000167286	25094	Rhobtb1	protein_coding
chr10	69352729	69353115	387	*	OCI_peak_225	144	8.41154	14.4044	9.45773	258	Promoter (<=1kb)	10	69335146	69352938	17793	2	ENSMUSG00000019942	ENSMUST00000020099	0	Cdk1	protein_coding
chr10	70450053	70450273	221	*	OCI_peak_226	35	3.17915	3.59615	0.26752	48	Intron (ENSMUST00000218542/ENSMUSG00000043259, intron 3 of 5)	10	70440926	70558731	117806	1	ENSMUSG00000043259	ENSMUST00000062883	9127	Fam13c	protein_coding
chr10	70774452	70774707	256	*	OCI_peak_227	44	3.71703	4.41342	0.60796	129	Distal Intergenic	10	70807242	70813822	6581	1	ENSMUSG00000112752	ENSMUST00000218430	-32535	Gm48021	lincRNA
chr10	71619302	71619512	211	*	OCI_peak_228	32	2.98597	3.20514	0.22663	165	Intron (ENSMUST00000218514/ENSMUSG00000112126, intron 1 of 5)	10	71611647	71613075	1429	2	ENSMUSG00000112624	ENSMUST00000218915	-6227	Gm19074	processed_pseudogene
chr10	74427669	74427882	214	*	OCI_peak_229	47	3.95938	4.7953	0.72786	116	Intron (ENSMUST00000064562/ENSMUSG00000052613, intron 16 of 30)	10	74385873	74396724	10852	1	ENSMUSG00000052613	ENSMUST00000139106	41796	Pcdh15	protein_coding
chr10	75052986	75053235	250	*	OCI_peak_230	38	3.37759	3.89404	0.30631	189	3' UTR	10	75060592	75184921	124330	1	ENSMUSG00000009681	ENSMUST00000164107	-7357	Bcr	protein_coding
chr10	75475938	75476152	215	*	OCI_peak_231	42	3.63187	4.28165	0.56496	179	Intron (ENSMUST00000145890/ENSMUSG00000033416, intron 5 of 8)	10	75483090	75483392	303	2	ENSMUSG00000112764	ENSMUST00000218219	7240	Gm48158	processed_pseudogene
chr10	75751490	75751709	220	*	OCI_peak_232	40	3.50564	4.08826	0.44125	99	Exon (ENSMUST00000001712/ENSMUSG00000020196, exon 6 of 37)	10	75750066	75751818	1753	2	ENSMUSG00000020196	ENSMUST00000218951	109	Cabin1	protein_coding
chr10	75923425	75923652	228	*	OCI_peak_233	32	2.98597	3.20514	0.22663	22	3' UTR	10	75923222	75923993	772	2	ENSMUSG00000000901	ENSMUST00000132869	341	Mmp11	protein_coding
chr10	76011833	76012091	259	*	OCI_peak_234	43	3.69229	4.37503	0.59435	120	Distal Intergenic	10	76008926	76009017	92	1	ENSMUSG00000098817	ENSMUST00000184957	2907	Mir6409	miRNA
chr10	77239950	77240159	210	*	OCI_peak_235	39	3.41922	3.95699	0.35231	99	Distal Intergenic	10	77259218	77269575	10358	1	ENSMUSG00000020260	ENSMUST00000020493	-19059	Pofut2	protein_coding
chr10	77240821	77241036	216	*	OCI_peak_236	44	3.63331	4.42741	0.60796	113	Distal Intergenic	10	77259218	77269575	10358	1	ENSMUSG00000020260	ENSMUST00000020493	-18182	Pofut2	protein_coding
chr10	78412919	78413168	250	*	OCI_peak_237	99	5.70864	9.96015	5.26556	138	Promoter (<=1kb)	10	78400384	78412992	12609	2	ENSMUSG00000061032	ENSMUST00000219374	0	Rrp1	protein_coding
chr10	78432213	78432470	258	*	OCI_peak_238	38	3.33696	3.83277	0.26869	175	Promoter (2-3kb)	10	78434799	78434902	104	1	ENSMUSG00000098932	ENSMUST00000184204	-2329	Mir6410	miRNA
chr10	80249151	80249431	281	*	OCI_peak_239	57	4.34261	5.70329	1.43515	86	Promoter (<=1kb)	10	80249449	80253413	3965	1	ENSMUSG00000020153	ENSMUST00000152939	-18	Ndufs7	protein_coding
chr10	80433874	80434096	223	*	OCI_peak_240	81	5.06065	8.19422	3.62775	108	Promoter (<=1kb)	10	80409547	80433647	24101	2	ENSMUSG00000020167	ENSMUST00000105343	-227	Tcf3	protein_coding
chr10	80622014	80622313	300	*	OCI_peak_241	140	8.16773	14.0034	9.078	132	Promoter (<=1kb)	10	80622838	80640741	17904	1	ENSMUSG00000003345	ENSMUST00000079773	-525	Csnk1g2	protein_coding
chr10	80657308	80657525	218	*	OCI_peak_242	46	3.84587	4.61504	0.72745	154	Promoter (<=1kb)	10	80642617	80657071	14455	2	ENSMUSG00000003344	ENSMUST00000003434	-237	Btbd2	protein_coding
chr10	80900827	80901097	271	*	OCI_peak_243	155	7.76812	15.5558	10.5535	145	Promoter (<=1kb)	10	80899450	80900969	1520	2	ENSMUSG00000020219	ENSMUST00000020440	0	Timm13	protein_coding
chr10	81129523	81129786	264	*	OCI_peak_244	53	4.08748	5.30817	1.1205	106	3' UTR	10	81128615	81130688	2074	1	ENSMUSG00000035027	ENSMUST00000218571	908	Map2k2	protein_coding
chr10	81137283	81137559	277	*	OCI_peak_245	154	7.99262	15.4713	10.4715	148	Promoter (<=1kb)	10	81137953	81148458	10506	1	ENSMUSG00000035011	ENSMUST00000117956	-394	Zbtb7a	protein_coding
chr10	81378672	81379015	344	*	OCI_peak_246	295	12.6479	29.5133	24.0446	138	Promoter (<=1kb)	10	81366222	81378516	12295	2	ENSMUSG00000020235	ENSMUST00000140901	-156	Fzr1	protein_coding
chr10	81496376	81496611	236	*	OCI_peak_247	99	5.28837	9.93613	5.24559	133	Promoter (<=1kb)	10	81486249	81496392	10144	2	ENSMUSG00000020238	ENSMUST00000020463	0	Ncln	protein_coding
chr10	81571025	81571283	259	*	OCI_peak_248	39	3.44042	3.98912	0.37788	66	Downstream (1-2kb)	10	81574561	81590466	15906	1	ENSMUSG00000034771	ENSMUST00000140433	-3278	Tle2	protein_coding
chr10	82424809	82425037	229	*	OCI_peak_249	38	3.39376	3.82916	0.26752	94	Distal Intergenic	10	82430704	82432393	1690	1	ENSMUSG00000112163	ENSMUST00000219737	-5667	Gm8188	processed_pseudogene
chr10	83166349	83166574	226	*	OCI_peak_250	38	3.39376	3.82916	0.26752	180	Intron (ENSMUST00000040110/ENSMUSG00000034612, intron 2 of 2)	10	83158025	83158127	103	2	ENSMUSG00000088270	ENSMUST00000157645	-8222	Gm23122	snRNA
chr10	83384950	83385212	263	*	OCI_peak_251	37	3.3311	3.73088	0.26752	208	3' UTR	10	83360221	83488505	128285	1	ENSMUSG00000020255	ENSMUST00000020488	24729	D10Wsu102e	protein_coding
chr10	83519053	83519357	305	*	OCI_peak_252	46	3.84587	4.61504	0.72745	59	Intron (ENSMUST00000020497/ENSMUSG00000020256, intron 4 of 22)	10	83503992	83513720	9729	2	ENSMUSG00000020256	ENSMUST00000125193	-5333	Aldh1l2	protein_coding
chr10	83786059	83786442	384	*	OCI_peak_253	58	4.52501	5.818	1.50674	268	Distal Intergenic	10	83810164	83811565	1402	2	ENSMUSG00000112077	ENSMUST00000218819	25123	Gm47245	processed_pseudogene
chr10	85163657	85163985	329	*	OCI_peak_254	47	3.91369	4.72243	0.72786	43	Intron (ENSMUST00000020227/ENSMUSG00000020038, intron 1 of 12)	10	85148437	85151356	2920	2	ENSMUSG00000020038	ENSMUST00000214805	-12301	Cry1	protein_coding
chr10	85284572	85284829	258	*	OCI_peak_255	42	3.59655	4.22732	0.52788	150	Promoter (<=1kb)	10	85284233	85284333	101	2	ENSMUSG00000098852	ENSMUST00000185041	-239	Gm27392	miRNA
chr10	86517185	86517434	250	*	OCI_peak_256	56	4.39528	5.60954	1.35937	83	Distal Intergenic	10	86351145	86498896	147752	2	ENSMUSG00000059602	ENSMUST00000139197	-18289	Syn3	protein_coding
chr10	86705485	86705719	235	*	OCI_peak_257	201	9.59114	20.1761	15.0036	136	Promoter (<=1kb)	10	86690840	86705509	14670	2	ENSMUSG00000020048	ENSMUST00000020238	0	Hsp90b1	protein_coding
chr10	88146913	88147149	237	*	OCI_peak_258	114	6.81246	11.407	6.61492	40	Promoter (<=1kb)	10	88146992	88178390	31399	1	ENSMUSG00000035351	ENSMUST00000052355	0	Nup37	protein_coding
chr10	89443726	89444022	297	*	OCI_peak_259	91	6.04789	9.15697	4.51704	197	Promoter (<=1kb)	10	89408823	89443967	35145	2	ENSMUSG00000074802	ENSMUST00000099374	0	Gas2l3	protein_coding
chr10	89511485	89511765	281	*	OCI_peak_260	43	3.64379	4.30003	0.57956	267	Intron (ENSMUST00000105297/ENSMUSG00000047638, intron 2 of 9)	10	89454234	89506658	52425	2	ENSMUSG00000047638	ENSMUST00000105296	-4827	Nr1h4	protein_coding
chr10	90321224	90321454	231	*	OCI_peak_261	38	3.39376	3.82916	0.26752	156	Intron (ENSMUST00000183156/ENSMUSG00000058589, intron 11 of 25)	10	90450910	90451004	95	1	ENSMUSG00000088221	ENSMUST00000157596	-129456	Gm22602	snRNA
chr10	90973432	90973678	247	*	OCI_peak_262	32	3.03359	3.27635	0.26752	37	Distal Intergenic	10	90989313	90991590	2278	2	ENSMUSG00000019979	ENSMUST00000160725	17912	Apaf1	protein_coding
chr10	91018532	91018953	422	*	OCI_peak_263	30	2.79742	3.02957	0.12362	0	Intron (ENSMUST00000159110/ENSMUSG00000019979, intron 20 of 26)	10	91005741	91005843	103	1	ENSMUSG00000087966	ENSMUST00000157341	12791	Gm25390	snRNA
chr10	91123857	91124102	246	*	OCI_peak_264	80	5.1952	8.09996	3.54023	122	Promoter (<=1kb)	10	91116574	91124059	7486	2	ENSMUSG00000061904	ENSMUST00000076694	0	Slc25a3	protein_coding
chr10	91155608	91155928	321	*	OCI_peak_265	35	3.17915	3.59615	0.26752	195	Promoter (1-2kb)	10	91149684	91153694	4011	2	ENSMUSG00000019961	ENSMUST00000213262	-1914	Tmpo	protein_coding
chr10	91170502	91170747	246	*	OCI_peak_266	34	3.16482	3.47463	0.26752	165	Promoter (<=1kb)	10	91148621	91170462	21842	2	ENSMUSG00000019961	ENSMUST00000217449	-40	Tmpo	protein_coding
chr10	93305678	93305886	209	*	OCI_peak_267	33	3.08276	3.35027	0.26752	47	Intron (ENSMUST00000008542/ENSMUSG00000008398, intron 1 of 4)	10	93249323	93310811	61489	2	ENSMUSG00000008398	ENSMUST00000129827	4925	Elk3	protein_coding
chr10	93421881	93422366	486	*	OCI_peak_268	198	10.6558	19.8893	14.7261	234	Distal Intergenic	10	93433107	93433162	56	1	ENSMUSG00000098679	ENSMUST00000183565	-10741	Mir7688	miRNA
chr10	93891223	93891491	269	*	OCI_peak_269	47	3.95938	4.7953	0.72786	52	Promoter (<=1kb)	10	93860928	93891202	30275	2	ENSMUSG00000036112	ENSMUST00000180840	-21	Metap2	protein_coding
chr10	97367992	97368242	251	*	OCI_peak_270	43	3.68153	4.35835	0.58255	63	Distal Intergenic	10	97423478	97423562	85	1	ENSMUSG00000105557	ENSMUST00000198473	-55236	Mir3966	miRNA
chr10	98844574	98844832	259	*	OCI_peak_271	47	3.95938	4.7953	0.72786	43	Distal Intergenic	10	98914406	98987122	72717	1	ENSMUSG00000019943	ENSMUST00000219557	-69574	Atp2b1	protein_coding
chr10	100487243	100487557	315	*	OCI_peak_272	154	9.05002	15.4688	10.4715	166	Promoter (<=1kb)	10	100443902	100487350	43449	2	ENSMUSG00000036676	ENSMUST00000058154	0	Tmtc3	protein_coding
chr10	100510553	100510796	244	*	OCI_peak_273	47	3.95938	4.7953	0.72786	121	Exon (ENSMUST00000220346/ENSMUSG00000019971, exon 16 of 54)	10	100508726	100512345	3620	1	ENSMUSG00000019971	ENSMUST00000220331	1827	Cep290	protein_coding
chr10	106023486	106023719	234	*	OCI_peak_274	47	3.95938	4.7953	0.72786	10	Distal Intergenic	10	106055958	106056079	122	2	ENSMUSG00000088084	ENSMUST00000157459	32360	Gm25342	snoRNA
chr10	107499853	107500065	213	*	OCI_peak_275	53	4.20746	5.31239	1.1205	52	Distal Intergenic	10	107492853	107494737	1885	2	ENSMUSG00000035923	ENSMUST00000044210	-5116	Myf6	protein_coding
chr10	108145919	108146325	407	*	OCI_peak_276	43	3.68153	4.35835	0.58255	24	Distal Intergenic	10	108141688	108142432	745	2	ENSMUSG00000112401	ENSMUST00000219675	-3487	Gm47999	processed_pseudogene
chr10	111321562	111321796	235	*	OCI_peak_277	43	3.70462	4.39415	0.60779	67	Distal Intergenic	10	111337124	111347185	10062	1	ENSMUSG00000112246	ENSMUST00000219123	-15328	Gm40761	lincRNA
chr10	111972509	111972779	271	*	OCI_peak_278	208	10.6153	20.8272	15.6332	105	Promoter (<=1kb)	10	111972664	111988432	15769	1	ENSMUSG00000063334	ENSMUST00000163048	0	Krr1	protein_coding
chr10	111983121	111983345	225	*	OCI_peak_279	30	2.79742	3.02957	0.12362	214	Intron (ENSMUST00000163048/ENSMUSG00000063334, intron 9 of 9)	10	111985460	111993488	8029	2	ENSMUSG00000056888	ENSMUST00000161870	10143	Glipr1	protein_coding
chr10	115135732	115136102	371	*	OCI_peak_280	44	3.63331	4.42741	0.60796	78	Intron (ENSMUST00000006949/ENSMUSG00000006764, intron 7 of 10)	10	115174080	115175558	1479	2	ENSMUSG00000006764	ENSMUST00000155794	39456	Tph2	protein_coding
chr10	115316004	115316214	211	*	OCI_peak_281	53	4.21976	5.33171	1.13588	154	Exon (ENSMUST00000218348/ENSMUSG00000112301, exon 1 of 1)	10	115315646	115316374	729	1	ENSMUSG00000112301	ENSMUST00000218348	358	Gm10752	TEC
chr10	115592187	115592399	213	*	OCI_peak_282	45	3.83258	4.59411	0.72475	141	Distal Intergenic	10	115450311	115587780	137470	2	ENSMUSG00000020140	ENSMUST00000020350	-4407	Lgr5	protein_coding
chr10	116917161	116917391	231	*	OCI_peak_283	43	3.64379	4.30003	0.57956	16	Intron (ENSMUST00000020375/ENSMUSG00000064181, intron 5 of 9)	10	116915940	116919933	3994	2	ENSMUSG00000064181	ENSMUST00000219570	2542	Rab3ip	protein_coding
chr10	116980462	116980687	226	*	OCI_peak_284	66	4.82513	6.67748	2.25871	99	Distal Intergenic	10	116986314	117025040	38727	1	ENSMUSG00000020169	ENSMUST00000020378	-5627	Best3	protein_coding
chr10	117076729	117077006	278	*	OCI_peak_285	49	3.98129	4.9604	0.86009	211	Exon (ENSMUST00000020381/ENSMUSG00000020170, exon 9 of 10)	10	117051001	117063814	12814	2	ENSMUSG00000034024	ENSMUST00000047672	-12915	Cct2	protein_coding
chr10	117512460	117512953	494	*	OCI_peak_286	34	3.16482	3.47463	0.26752	368	Distal Intergenic	10	117559099	117560423	1325	1	ENSMUSG00000112399	ENSMUST00000218563	-46146	Gm32235	lincRNA
chr10	117746349	117746825	477	*	OCI_peak_287	58	4.46494	5.89393	1.57419	134	Promoter (<=1kb)	10	117733679	117746365	12687	2	ENSMUSG00000060181	ENSMUST00000079041	0	Slc35e3	protein_coding
chr10	118103335	118103982	648	*	OCI_peak_288	314	15.2719	31.4544	25.9386	301	Distal Intergenic	10	118112517	118124094	11578	1	ENSMUSG00000112470	ENSMUST00000218667	-8535	5330439M10Rik	lincRNA
chr10	119049531	119049808	278	*	OCI_peak_289	33	3.08276	3.35027	0.26752	65	Intron (ENSMUST00000220074/ENSMUSG00000112778, intron 2 of 3)	10	119028290	119050499	22210	2	ENSMUSG00000112778	ENSMUST00000220074	691	Gm33677	lincRNA
chr10	119421309	119421804	496	*	OCI_peak_290	58	4.52501	5.818	1.50674	411	Intron (ENSMUST00000185238/ENSMUSG00000100558, intron 3 of 3)	10	119413444	119426864	13421	1	ENSMUSG00000100558	ENSMUST00000185238	7865	1700025F24Rik	lincRNA
chr10	119726451	119726714	264	*	OCI_peak_291	35	3.18603	3.50697	0.26752	81	Intron (ENSMUST00000077871/ENSMUSG00000034813, intron 1 of 21)	10	119692054	119931531	239478	1	ENSMUSG00000034813	ENSMUST00000238747	34397	Grip1	protein_coding
chr10	120851945	120852323	379	*	OCI_peak_292	34	3.16482	3.47463	0.26752	104	Promoter (1-2kb)	10	120783752	120850468	66717	2	ENSMUSG00000051236	ENSMUST00000139961	-1477	Msrb3	protein_coding
chr10	123020161	123020414	254	*	OCI_peak_293	56	4.39528	5.60954	1.35937	96	Exon (ENSMUST00000073792/ENSMUSG00000034602, exon 23 of 36)	10	123018075	123023116	5042	2	ENSMUSG00000034602	ENSMUST00000219515	2702	Mon2	protein_coding
chr10	126637958	126638210	253	*	OCI_peak_294	43	3.68153	4.35835	0.58255	140	Distal Intergenic	10	126663998	126674452	10455	1	ENSMUSG00000112208	ENSMUST00000219762	-25788	Gm40797	lincRNA
chr10	126928430	126928723	294	*	OCI_peak_295	52	4.19187	5.28793	1.1205	84	Distal Intergenic	10	126868427	126901355	32929	2	ENSMUSG00000025436	ENSMUST00000026504	-27075	Atp23	protein_coding
chr10	127290319	127290698	380	*	OCI_peak_296	235	11.9333	23.5512	18.2673	175	Exon (ENSMUST00000174141/ENSMUSG00000092384, exon 1 of 2)	10	127289696	127290724	1029	2	ENSMUSG00000092384	ENSMUST00000174141	26	Gm4189	processed_transcript
chr10	127311563	127311778	216	*	OCI_peak_297	118	6.12265	11.8157	7.00223	109	Promoter (<=1kb)	10	127296226	127311678	15453	2	ENSMUSG00000040354	ENSMUST00000145275	0	Mars1	protein_coding
chr10	128096417	128096849	433	*	OCI_peak_298	44	3.63858	4.43542	0.60907	6	5' UTR	10	128096380	128119340	22961	1	ENSMUSG00000040054	ENSMUST00000219980	37	Baz2a	protein_coding
chr10	128557708	128558020	313	*	OCI_peak_299	49	3.94414	4.90307	0.81755	169	3' UTR	10	128559201	128559319	119	2	ENSMUSG00000105001	ENSMUST00000197964	1299	Gm47275	miRNA
chr10	128565934	128566207	274	*	OCI_peak_300	149	7.95671	14.9518	9.97798	141	Promoter (<=1kb)	10	128557766	128565934	8169	2	ENSMUSG00000025364	ENSMUST00000026425	0	Pa2g4	protein_coding
chr10	128687824	128688065	242	*	OCI_peak_301	34	3.09495	3.47062	0.26752	145	Intron (ENSMUST00000000727/ENSMUSG00000000711, intron 1 of 5)	10	128681803	128696257	14455	2	ENSMUSG00000000711	ENSMUST00000220593	8192	Rab5b	protein_coding
chr10	128821593	128821837	245	*	OCI_peak_302	69	5.00806	6.96576	2.51692	97	Promoter (<=1kb)	10	128817902	128821594	3693	2	ENSMUSG00000025353	ENSMUST00000026409	0	Ormdl2	protein_coding
chr10	128935261	128935535	275	*	OCI_peak_303	38	3.34702	3.84793	0.2814	67	Intron (ENSMUST00000099112/ENSMUSG00000025348, intron 1 of 24)	10	128934056	128941267	7212	1	ENSMUSG00000025348	ENSMUST00000218387	1205	Itga7	protein_coding
chr10	128969604	128970006	403	*	OCI_peak_304	53	4.08748	5.30817	1.1205	155	Promoter (1-2kb)	10	128971197	128978115	6919	1	ENSMUSG00000097691	ENSMUST00000181142	-1191	9030616G12Rik	lincRNA
chr11	3100214	3100573	360	*	OCI_peak_305	68	1.85767	6.89737	2.45411	66	Distal Intergenic	11	3125904	3129396	3493	1	ENSMUSG00000082286	ENSMUST00000145164	-25331	Pisd-ps1	transcribed_unprocessed_pseudogene
chr11	3101313	3102419	1107	*	OCI_peak_306	108	1.66696	10.8931	6.1329	114	Distal Intergenic	11	3125904	3129396	3493	1	ENSMUSG00000082286	ENSMUST00000145164	-23485	Pisd-ps1	transcribed_unprocessed_pseudogene
chr11	3671848	3672165	318	*	OCI_peak_307	37	3.19705	3.76619	0.26752	108	Intron (ENSMUST00000096441/ENSMUSG00000034543, intron 5 of 25)	11	3679907	3683907	4001	1	ENSMUSG00000034543	ENSMUST00000126035	-7742	Morc2a	protein_coding
chr11	4704271	4704738	468	*	OCI_peak_308	184	8.56296	18.4007	13.2947	339	Promoter (<=1kb)	11	4704678	4737669	32992	1	ENSMUSG00000009076	ENSMUST00000009220	0	Zmat5	protein_coding
chr11	6415256	6415498	243	*	OCI_peak_309	71	4.63827	7.19073	2.71581	131	Promoter (<=1kb)	11	6415443	6419817	4375	1	ENSMUSG00000071866	ENSMUST00000132846	0	Ppia	protein_coding
chr11	6425067	6425361	295	*	OCI_peak_310	44	3.63331	4.42741	0.60796	271	Downstream (1-2kb)	11	6416312	6419804	3493	1	ENSMUSG00000071866	ENSMUST00000213200	8755	Ppia	protein_coding
chr11	6444040	6444501	462	*	OCI_peak_311	45	3.2396	4.57106	0.70798	60	Promoter (<=1kb)	11	6427229	6444443	17215	2	ENSMUSG00000041126	ENSMUST00000109737	0	H2az2	protein_coding
chr11	6550353	6550853	501	*	OCI_peak_312	42	3.43335	4.29958	0.57956	471	Intron (ENSMUST00000000388/ENSMUSG00000000378, intron 1 of 9)	11	6546910	6589474	42565	1	ENSMUSG00000000378	ENSMUST00000159007	3443	Ccm2	protein_coding
chr11	6881491	6881768	278	*	OCI_peak_313	41	3.53919	4.13945	0.47728	167	Distal Intergenic	11	6861539	6862304	766	2	ENSMUSG00000082333	ENSMUST00000118142	-19187	Gm11984	processed_pseudogene
chr11	7479091	7479418	328	*	OCI_peak_314	71	5.10483	7.11907	2.66301	226	Distal Intergenic	11	7270351	7290374	20024	2	ENSMUSG00000087637	ENSMUST00000149481	-188717	Gm11986	lincRNA
chr11	7829130	7829338	209	*	OCI_peak_315	30	2.89508	3.07017	0.14086	187	Distal Intergenic	11	7886444	7886505	62	2	ENSMUSG00000098853	ENSMUST00000157263	57167	Gm27393	snRNA
chr11	8071802	8072041	240	*	OCI_peak_316	65	4.86045	6.51883	2.11667	103	Distal Intergenic	11	8112363	8114094	1732	2	ENSMUSG00000082459	ENSMUST00000122321	42053	Gm11988	processed_pseudogene
chr11	8761808	8762085	278	*	OCI_peak_317	47	3.8601	4.77382	0.72786	132	Distal Intergenic	11	8805952	8806848	897	2	ENSMUSG00000081539	ENSMUST00000121505	44763	Gm11990	processed_pseudogene
chr11	8960805	8961048	244	*	OCI_peak_318	30	2.86025	3.01876	0.12362	229	Intron (ENSMUST00000154153/ENSMUSG00000046634, intron 5 of 49)	11	8826775	8950539	123765	2	ENSMUSG00000046634	ENSMUST00000178195	-10266	Pkd1l1	protein_coding
chr11	9821731	9821981	251	*	OCI_peak_319	33	3.08276	3.35027	0.26752	242	Distal Intergenic	11	9737152	9737621	470	2	ENSMUSG00000081629	ENSMUST00000117907	-84110	Eif3s6-ps1	processed_pseudogene
chr11	10181774	10181994	221	*	OCI_peak_320	52	4.13716	5.20238	1.05413	142	Distal Intergenic	11	10239337	10240251	915	1	ENSMUSG00000082312	ENSMUST00000117538	-57343	Gm11996	processed_pseudogene
chr11	10580836	10581099	264	*	OCI_peak_321	44	3.63331	4.42741	0.60796	114	Distal Intergenic	11	10376770	10377082	313	2	ENSMUSG00000084045	ENSMUST00000118697	-203754	Gm11997	processed_pseudogene
chr11	10648981	10649407	427	*	OCI_peak_322	43	3.68153	4.35835	0.58255	327	Distal Intergenic	11	10376770	10377082	313	2	ENSMUSG00000084045	ENSMUST00000118697	-271899	Gm11997	processed_pseudogene
chr11	10957034	10957370	337	*	OCI_peak_323	39	3.39828	3.9253	0.33074	273	Distal Intergenic	11	11114223	11263526	149304	1	ENSMUSG00000050830	ENSMUST00000109681	-156853	Vwc2	protein_coding
chr11	11061891	11062119	229	*	OCI_peak_324	31	2.92176	3.10967	0.17154	112	Distal Intergenic	11	11114223	11263526	149304	1	ENSMUSG00000050830	ENSMUST00000109681	-52104	Vwc2	protein_coding
chr11	11215427	11215662	236	*	OCI_peak_325	68	4.96104	6.89148	2.4489	190	Intron (ENSMUST00000109681/ENSMUSG00000050830, intron 3 of 3)	11	11140514	11140643	130	1	ENSMUSG00000088861	ENSMUST00000158236	74913	Gm23065	rRNA
chr11	12525350	12525575	226	*	OCI_peak_326	41	3.51675	4.1052	0.45465	8	Distal Intergenic	11	12236678	12464960	228283	2	ENSMUSG00000020173	ENSMUST00000109651	-60390	Cobl	protein_coding
chr11	12677688	12678012	325	*	OCI_peak_327	45	3.80629	4.55278	0.69303	73	Distal Intergenic	11	12676933	12677073	141	1	ENSMUSG00000089034	ENSMUST00000158409	755	Gm22156	snoRNA
chr11	12992929	12993264	336	*	OCI_peak_328	38	3.39047	3.82398	0.26752	91	Distal Intergenic	11	12997666	12998383	718	1	ENSMUSG00000084055	ENSMUST00000117869	-4402	Gm12004	processed_pseudogene
chr11	14196586	14196803	218	*	OCI_peak_329	30	2.91281	3.09641	0.16111	96	Distal Intergenic	11	14072103	14179041	106939	2	ENSMUSG00000085452	ENSMUST00000126260	-17545	4930554G24Rik	lincRNA
chr11	14221779	14222023	245	*	OCI_peak_330	36	3.29646	3.67698	0.26752	151	Distal Intergenic	11	14072103	14179041	106939	2	ENSMUSG00000085452	ENSMUST00000126260	-42738	4930554G24Rik	lincRNA
chr11	14416248	14416462	215	*	OCI_peak_331	43	3.68153	4.35835	0.58255	106	Distal Intergenic	11	14487613	14488015	403	1	ENSMUSG00000080734	ENSMUST00000120786	-71151	Gm12006	processed_pseudogene
chr11	14958524	14958819	296	*	OCI_peak_332	31	2.94894	3.15	0.19957	120	Distal Intergenic	11	15049158	15050257	1100	1	ENSMUSG00000084183	ENSMUST00000121361	-90339	Gm12009	processed_pseudogene
chr11	16078382	16078635	254	*	OCI_peak_333	44	3.63331	4.42741	0.60796	203	Distal Intergenic	11	16037793	16038428	636	1	ENSMUSG00000104323	ENSMUST00000193500	40589	Gm37319	TEC
chr11	16245108	16245530	423	*	OCI_peak_334	41	3.53919	4.13945	0.47728	385	Distal Intergenic	11	16236929	16237546	618	1	ENSMUSG00000082410	ENSMUST00000119734	8179	Gm12011	processed_pseudogene
chr11	16951147	16951423	277	*	OCI_peak_335	118	6.59635	11.8324	7.0173	167	Promoter (<=1kb)	11	16951375	16954447	3073	1	ENSMUSG00000044966	ENSMUST00000109635	0	Fbxo48	protein_coding
chr11	17254150	17254365	216	*	OCI_peak_336	34	3.12325	3.41147	0.26752	171	Distal Intergenic	11	17257579	17262910	5332	1	ENSMUSG00000000581	ENSMUST00000131227	-3214	C1d	protein_coding
chr11	17428292	17428513	222	*	OCI_peak_337	47	3.8601	4.77382	0.72786	52	Distal Intergenic	11	17548286	17548609	324	1	ENSMUSG00000087833	ENSMUST00000157208	-119773	Gm23959	misc_RNA
chr11	18163035	18163336	302	*	OCI_peak_338	37	3.31947	3.71276	0.26752	183	Distal Intergenic	11	18206413	18206944	532	2	ENSMUSG00000080826	ENSMUST00000121258	43608	Gm12019	processed_pseudogene
chr11	20201237	20201463	227	*	OCI_peak_339	109	5.24395	10.9163	6.15516	112	Promoter (<=1kb)	11	20201432	20226856	25425	1	ENSMUSG00000020149	ENSMUST00000020358	0	Rab1a	protein_coding
chr11	20689085	20689377	293	*	OCI_peak_340	44	3.61782	4.40384	0.60796	170	Intron (ENSMUST00000146722/ENSMUSG00000049659, intron 8 of 8)	11	20685981	20692802	6822	2	ENSMUSG00000049659	ENSMUST00000134841	3425	Aftph	protein_coding
chr11	21565236	21565736	501	*	OCI_peak_341	52	4.16433	5.24483	1.09298	121	Promoter (<=1kb)	11	21564561	21564649	89	2	ENSMUSG00000093168	ENSMUST00000175427	-587	Gm22990	miRNA
chr11	21571802	21572207	406	*	OCI_peak_342	137	6.76714	13.7977	8.87724	120	Promoter (<=1kb)	11	21556692	21571934	15243	2	ENSMUSG00000020321	ENSMUST00000239073	0	Mdh1	protein_coding
chr11	22285731	22285955	225	*	OCI_peak_343	59	4.47895	5.91585	1.59248	101	Promoter (<=1kb)	11	22005828	22285838	280011	2	ENSMUSG00000042302	ENSMUST00000045167	0	Ehbp1	protein_coding
chr11	22800302	22800548	247	*	OCI_peak_344	52	4.16433	5.24483	1.09298	94	Exon (ENSMUST00000189990/ENSMUSG00000051650, exon 2 of 6)	11	22786811	22787247	437	2	ENSMUSG00000082576	ENSMUST00000118614	-13055	Gm12058	processed_pseudogene
chr11	23191489	23191829	341	*	OCI_peak_345	47	3.8601	4.77382	0.72786	245	Distal Intergenic	11	23172798	23172906	109	2	ENSMUSG00000088495	ENSMUST00000157870	-18583	Gm24398	snoRNA
chr11	24177424	24177730	307	*	OCI_peak_346	42	3.59655	4.22732	0.52788	214	Distal Intergenic	11	24160528	24172824	12297	2	ENSMUSG00000085516	ENSMUST00000131383	-4600	4930538E20Rik	antisense
chr11	24742190	24742506	317	*	OCI_peak_347	35	3.18603	3.50697	0.26752	269	Distal Intergenic	11	24721006	24730722	9717	2	ENSMUSG00000073103	ENSMUST00000101450	-11468	Gm10466	lincRNA
chr11	25324592	25324986	395	*	OCI_peak_348	37	3.27781	3.74385	0.26752	74	Promoter (1-2kb)	11	25326107	25367137	41031	1	ENSMUSG00000033015	ENSMUST00000125234	-1121	4933427E13Rik	lincRNA
chr11	25943284	25943532	249	*	OCI_peak_349	47	3.95938	4.7953	0.72786	89	Intron (ENSMUST00000125773/ENSMUSG00000032985, intron 2 of 5)	11	25849297	26081600	232304	2	ENSMUSG00000032985	ENSMUST00000135168	138068	5730522E02Rik	protein_coding
chr11	28697922	28698160	239	*	OCI_peak_350	39	3.41922	3.95699	0.35231	171	Distal Intergenic	11	28681564	28693276	11713	1	ENSMUSG00000084966	ENSMUST00000146554	16358	2810471M01Rik	lincRNA
chr11	29095895	29096314	420	*	OCI_peak_351	48	3.89568	4.82846	0.75468	219	Distal Intergenic	11	29130744	29161680	30937	1	ENSMUSG00000020464	ENSMUST00000154924	-34430	Pnpt1	protein_coding
chr11	29212022	29212253	232	*	OCI_peak_352	53	4.20746	5.31239	1.1205	70	Promoter (1-2kb)	11	29213624	29220797	7174	1	ENSMUSG00000020463	ENSMUST00000148759	-1371	Ppp4r3b	protein_coding
chr11	29703830	29704087	258	*	OCI_peak_353	38	3.26396	3.86746	0.29598	186	Intron (ENSMUST00000102842/ENSMUSG00000020458, intron 1 of 7)	11	29693774	29742916	49143	1	ENSMUSG00000020458	ENSMUST00000102841	10056	Rtn4	protein_coding
chr11	29717707	29718014	308	*	OCI_peak_354	37	3.19705	3.76619	0.26752	158	Promoter (<=1kb)	11	29718563	29742916	24354	1	ENSMUSG00000020458	ENSMUST00000060992	-549	Rtn4	protein_coding
chr11	29804328	29804617	290	*	OCI_peak_355	41	3.56191	4.17421	0.502	75	Promoter (1-2kb)	11	29801989	29803099	1111	2	ENSMUSG00000044072	ENSMUST00000169980	-1229	Eml6	protein_coding
chr11	30238904	30239173	270	*	OCI_peak_356	53	4.08748	5.30817	1.1205	134	Intron (ENSMUST00000006629/ENSMUSG00000020315, intron 1 of 35)	11	30099396	30219772	120377	2	ENSMUSG00000020315	ENSMUST00000011877	-19132	Sptbn1	protein_coding
chr11	30362812	30363132	321	*	OCI_peak_357	35	3.17915	3.59615	0.26752	312	Distal Intergenic	11	30216659	30268175	51517	2	ENSMUSG00000020315	ENSMUST00000149117	-94637	Sptbn1	protein_coding
chr11	30921799	30922140	342	*	OCI_peak_358	42	3.58493	4.20949	0.52788	274	Intron (ENSMUST00000203878/ENSMUSG00000020305, intron 1 of 9)	11	30906942	30907920	979	2	ENSMUSG00000084146	ENSMUST00000120359	-13879	Gm12104	processed_pseudogene
chr11	31667600	31668053	454	*	OCI_peak_359	49	3.98129	4.9604	0.86009	390	Intron (ENSMUST00000058060/ENSMUSG00000044502, intron 2 of 3)	11	31666487	31671727	5241	2	ENSMUSG00000044502	ENSMUST00000109415	3674	Bod1	protein_coding
chr11	31671817	31672034	218	*	OCI_peak_360	129	6.77901	12.9643	8.08164	102	Promoter (<=1kb)	11	31665181	31671885	6705	2	ENSMUSG00000044502	ENSMUST00000058060	0	Bod1	protein_coding
chr11	31685501	31685868	368	*	OCI_peak_361	39	3.40872	3.94109	0.34387	326	Distal Intergenic	11	31698648	31699012	365	1	ENSMUSG00000103635	ENSMUST00000192490	-12780	Gm38061	TEC
chr11	32642548	32642816	269	*	OCI_peak_362	136	7.19623	13.6771	8.76613	150	Promoter (<=1kb)	11	32642724	32746569	103846	1	ENSMUSG00000020271	ENSMUST00000109366	0	Fbxw11	protein_coding
chr11	33319286	33319499	214	*	OCI_peak_363	35	3.17915	3.59615	0.26752	63	Intron (ENSMUST00000102815/ENSMUSG00000040594, intron 16 of 27)	11	33302767	33330015	27249	2	ENSMUSG00000040594	ENSMUST00000154808	10516	Ranbp17	protein_coding
chr11	33578233	33578442	210	*	OCI_peak_364	51	4.08387	5.11935	0.99464	124	Intron (ENSMUST00000020366/ENSMUSG00000020159, intron 1 of 9)	11	33550781	33578957	28177	2	ENSMUSG00000020159	ENSMUST00000020366	515	Gabrp	protein_coding
chr11	33796858	33797202	345	*	OCI_peak_365	45	3.69154	4.51607	0.67442	296	Intron (ENSMUST00000101368/ENSMUSG00000053519, intron 1 of 7)	11	33629339	33843461	214123	2	ENSMUSG00000053519	ENSMUST00000101368	46259	Kcnip1	protein_coding
chr11	35353586	35353826	241	*	OCI_peak_366	34	3.12325	3.41147	0.26752	140	Intron (ENSMUST00000069837/ENSMUSG00000056427, intron 4 of 35)	11	35350069	35350785	717	1	ENSMUSG00000086311	ENSMUST00000124503	3517	Gm12122	sense_intronic
chr11	35408397	35408629	233	*	OCI_peak_367	31	2.97662	3.1912	0.22663	132	Intron (ENSMUST00000069837/ENSMUSG00000056427, intron 4 of 35)	11	35350069	35350785	717	1	ENSMUSG00000086311	ENSMUST00000124503	58328	Gm12122	sense_intronic
chr11	35497466	35497952	487	*	OCI_peak_368	39	3.40872	3.94109	0.34387	391	Intron (ENSMUST00000069837/ENSMUSG00000056427, intron 4 of 35)	11	35544685	35612636	67952	1	ENSMUSG00000056427	ENSMUST00000124438	-46733	Slit3	protein_coding
chr11	35719022	35719272	251	*	OCI_peak_369	40	3.48363	4.05474	0.41518	180	Distal Intergenic	11	35769484	35791285	21802	1	ENSMUSG00000018846	ENSMUST00000018990	-50212	Pank3	protein_coding
chr11	35947956	35948340	385	*	OCI_peak_370	44	3.71703	4.41342	0.60796	334	Intron (ENSMUST00000018993/ENSMUSG00000018849, intron 1 of 22)	11	35838400	35980527	142128	2	ENSMUSG00000018849	ENSMUST00000018993	32187	Wwc1	protein_coding
chr11	36707349	36707561	213	*	OCI_peak_371	57	4.34261	5.70329	1.43515	62	Intron (ENSMUST00000102801/ENSMUSG00000049336, intron 4 of 30)	11	36722882	36722987	106	1	ENSMUSG00000065173	ENSMUST00000083239	-15321	Gm22127	snRNA
chr11	37682260	37682488	229	*	OCI_peak_372	43	3.68153	4.35835	0.58255	62	Distal Intergenic	11	37658989	37673166	14178	1	ENSMUSG00000087388	ENSMUST00000131013	23271	Gm12128	lincRNA
chr11	37863660	37863946	287	*	OCI_peak_373	38	3.39376	3.82916	0.26752	164	Distal Intergenic	11	38037179	38037263	85	2	ENSMUSG00000093184	ENSMUST00000175443	173317	Gm25693	miRNA
chr11	38075116	38075377	262	*	OCI_peak_374	47	3.95938	4.7953	0.72786	28	Distal Intergenic	11	38037179	38037263	85	2	ENSMUSG00000093184	ENSMUST00000175443	-37853	Gm25693	miRNA
chr11	38239488	38239697	210	*	OCI_peak_375	38	3.39376	3.82916	0.26752	170	Distal Intergenic	11	38219069	38220215	1147	1	ENSMUSG00000082587	ENSMUST00000120104	20419	Gm12129	processed_pseudogene
chr11	38276516	38276835	320	*	OCI_peak_376	54	4.29116	5.4442	1.22604	50	Distal Intergenic	11	38219069	38220215	1147	1	ENSMUSG00000082587	ENSMUST00000120104	57447	Gm12129	processed_pseudogene
chr11	38739240	38739463	224	*	OCI_peak_377	43	3.68153	4.35835	0.58255	79	Distal Intergenic	11	38798171	38798277	107	2	ENSMUSG00000070249	ENSMUST00000093736	58814	Gm23520	snRNA
chr11	38758879	38759126	248	*	OCI_peak_378	50	4.07076	5.09898	0.97684	104	Distal Intergenic	11	38798171	38798277	107	2	ENSMUSG00000070249	ENSMUST00000093736	39151	Gm23520	snRNA
chr11	39157146	39157377	232	*	OCI_peak_379	40	3.48363	4.05474	0.41518	138	Distal Intergenic	11	38798171	38798277	107	2	ENSMUSG00000070249	ENSMUST00000093736	-358869	Gm23520	snRNA
chr11	40578653	40578904	252	*	OCI_peak_380	59	4.50726	5.96013	1.63422	139	Distal Intergenic	11	40569317	40570525	1209	2	ENSMUSG00000082390	ENSMUST00000120460	-8128	Gm12136	processed_pseudogene
chr11	40733340	40733664	325	*	OCI_peak_381	119	6.88221	11.9063	7.08677	126	Promoter (<=1kb)	11	40701395	40733422	32028	2	ENSMUSG00000020330	ENSMUST00000020579	0	Hmmr	protein_coding
chr11	40770791	40771020	230	*	OCI_peak_382	44	3.63331	4.42741	0.60796	82	Distal Intergenic	11	40748552	40755311	6760	2	ENSMUSG00000020326	ENSMUST00000020576	-15480	Ccng1	protein_coding
chr11	42469859	42470077	219	*	OCI_peak_383	53	4.08748	5.30817	1.1205	52	Intron (ENSMUST00000007797/ENSMUSG00000007653, intron 4 of 9)	11	42421350	42626891	205542	1	ENSMUSG00000007653	ENSMUST00000192403	48509	Gabrb2	protein_coding
chr11	42962637	42962950	314	*	OCI_peak_384	49	3.87124	4.97483	0.87081	213	Distal Intergenic	11	42897495	42897806	312	1	ENSMUSG00000084627	ENSMUST00000122678	65142	Gm25543	misc_RNA
chr11	43205912	43206144	233	*	OCI_peak_385	44	3.63331	4.42741	0.60796	80	Intron (ENSMUST00000077659/ENSMUSG00000055415, intron 9 of 21)	11	43229563	43232264	2702	2	ENSMUSG00000086170	ENSMUST00000136288	26120	Gm12144	antisense
chr11	43452635	43452891	257	*	OCI_peak_386	45	3.74607	4.59926	0.7249	230	Distal Intergenic	11	43463196	43463485	290	2	ENSMUSG00000084307	ENSMUST00000121374	10594	Gm12151	processed_pseudogene
chr11	44200706	44200989	284	*	OCI_peak_387	30	2.79742	3.02957	0.12362	240	Distal Intergenic	11	44265563	44267209	1647	2	ENSMUSG00000086738	ENSMUST00000145584	66220	Gm12154	lincRNA
chr11	44605344	44605695	352	*	OCI_peak_388	33	3.08276	3.35027	0.26752	262	Distal Intergenic	11	44610837	44617016	6180	2	ENSMUSG00000102563	ENSMUST00000191765	11321	Gm37695	TEC
chr11	44953112	44953440	329	*	OCI_peak_389	40	3.46189	4.0217	0.40059	19	Intron (ENSMUST00000109268/ENSMUSG00000057098, intron 10 of 15)	11	44912138	44972914	60777	1	ENSMUSG00000057098	ENSMUST00000140822	40974	Ebf1	protein_coding
chr11	44993869	44994320	452	*	OCI_peak_390	42	3.59655	4.22732	0.52788	364	Intron (ENSMUST00000109268/ENSMUSG00000057098, intron 14 of 15)	11	44912138	44972914	60777	1	ENSMUSG00000057098	ENSMUST00000140822	81731	Ebf1	protein_coding
chr11	45861135	45861347	213	*	OCI_peak_391	44	3.63331	4.42741	0.60796	51	Intron (ENSMUST00000109260/ENSMUSG00000006169, intron 1 of 11)	11	45851964	45910625	58662	1	ENSMUSG00000006169	ENSMUST00000109261	9171	Clint1	protein_coding
chr11	46015716	46016010	295	*	OCI_peak_392	47	3.95938	4.7953	0.72786	39	Intron (ENSMUST00000049038/ENSMUSG00000040489, intron 4 of 4)	11	46036440	46036781	342	1	ENSMUSG00000082870	ENSMUST00000117047	-20430	Gm12165	processed_pseudogene
chr11	48162780	48163065	286	*	OCI_peak_393	58	4.52501	5.818	1.50674	105	Distal Intergenic	11	48289984	48290313	330	2	ENSMUSG00000081952	ENSMUST00000120545	127248	Gm12178	processed_pseudogene
chr11	49665941	49666191	251	*	OCI_peak_394	33	3.08276	3.35027	0.26752	182	Distal Intergenic	11	49663610	49665118	1509	1	ENSMUSG00000064057	ENSMUST00000076006	2331	Scgb3a1	protein_coding
chr11	49811321	49811553	233	*	OCI_peak_395	45	3.2396	4.57106	0.70798	165	Intron (ENSMUST00000020629/ENSMUSG00000020363, intron 5 of 18)	11	49794187	49838613	44427	1	ENSMUSG00000020363	ENSMUST00000020629	17134	Gfpt2	protein_coding
chr11	50378352	50378789	438	*	OCI_peak_396	1391	37.7308	139.122	131.725	221	Exon (ENSMUST00000109142/ENSMUSG00000007850, exon 3 of 15)	11	50378301	50385923	7623	1	ENSMUSG00000007850	ENSMUST00000134230	51	Hnrnph1	protein_coding
chr11	51331261	51331787	527	*	OCI_peak_397	37	3.19705	3.76619	0.26752	115	Intron (ENSMUST00000102765/ENSMUSG00000063564, intron 2 of 28)	11	51289920	51583918	293999	1	ENSMUSG00000063564	ENSMUST00000102765	41341	Col23a1	protein_coding
chr11	51347117	51347367	251	*	OCI_peak_398	47	3.95938	4.7953	0.72786	211	Intron (ENSMUST00000102765/ENSMUSG00000063564, intron 2 of 28)	11	51289920	51583918	293999	1	ENSMUSG00000063564	ENSMUST00000102765	57197	Col23a1	protein_coding
chr11	54997166	54997385	220	*	OCI_peak_399	42	3.63187	4.28165	0.56496	74	Intron (ENSMUST00000102727/ENSMUSG00000018340, intron 14 of 24)	11	54910787	54962917	52131	2	ENSMUSG00000020400	ENSMUST00000102731	-34249	Tnip1	protein_coding
chr11	55059852	55060079	228	*	OCI_peak_400	32	2.9237	3.2164	0.23722	178	Intron (ENSMUST00000055040/ENSMUSG00000049588, intron 2 of 6)	11	55049731	55078107	28377	2	ENSMUSG00000049588	ENSMUST00000055040	18028	Ccdc69	protein_coding
chr11	55917779	55918208	430	*	OCI_peak_401	33	3.09278	3.36539	0.26752	354	Intron (ENSMUST00000134285/ENSMUSG00000086020, intron 1 of 4)	11	56024987	56041010	16024	2	ENSMUSG00000037393	ENSMUST00000037682	122802	Nmur2	protein_coding
chr11	56253049	56253269	221	*	OCI_peak_402	34	3.15559	3.46058	0.26752	113	Distal Intergenic	11	56262855	56263083	229	2	ENSMUSG00000084169	ENSMUST00000120178	9814	Gm12240	processed_pseudogene
chr11	56905104	56905347	244	*	OCI_peak_403	51	4.11034	5.16056	1.01851	37	Distal Intergenic	11	57011387	57015291	3905	1	ENSMUSG00000020524	ENSMUST00000125292	-106040	Gria1	protein_coding
chr11	57108021	57108245	225	*	OCI_peak_404	47	3.95938	4.7953	0.72786	174	Intron (ENSMUST00000036315/ENSMUSG00000020524, intron 2 of 15)	11	57176518	57189793	13276	1	ENSMUSG00000020524	ENSMUST00000173531	-68273	Gria1	protein_coding
chr11	57856909	57857133	225	*	OCI_peak_405	42	3.59655	4.22732	0.52788	142	Distal Intergenic	11	57880896	57881186	291	1	ENSMUSG00000084223	ENSMUST00000119500	-23763	Gm12244	processed_pseudogene
chr11	58330244	58330454	211	*	OCI_peak_406	95	5.86284	9.50817	4.84296	107	Promoter (<=1kb)	11	58317225	58330331	13107	2	ENSMUSG00000049755	ENSMUST00000186859	0	Zfp672	protein_coding
chr11	60353033	60353326	294	*	OCI_peak_407	45	3.59668	4.55184	0.69303	93	Promoter (<=1kb)	11	60353329	60372004	18676	1	ENSMUSG00000056598	ENSMUST00000070805	-3	Drc3	protein_coding
chr11	60417009	60417311	303	*	OCI_peak_408	106	5.87702	10.615	5.87486	161	Promoter (<=1kb)	11	60417145	60450927	33783	1	ENSMUSG00000018415	ENSMUST00000139477	0	Gid4	protein_coding
chr11	60432130	60432405	276	*	OCI_peak_409	37	3.19705	3.76619	0.26752	253	Exon (ENSMUST00000139477/ENSMUSG00000018415, exon 3 of 8)	11	60407373	60418457	11085	2	ENSMUSG00000042709	ENSMUST00000141987	-13673	Atpaf2	protein_coding
chr11	60762608	60762964	357	*	OCI_peak_410	34	3.15559	3.46058	0.26752	101	Intron (ENSMUST00000002891/ENSMUSG00000002814, intron 2 of 18)	11	60749457	60752678	3222	2	ENSMUSG00000002814	ENSMUST00000124799	-9930	Top3a	protein_coding
chr11	60878754	60879021	268	*	OCI_peak_411	125	7.26663	12.5333	7.6796	117	Promoter (<=1kb)	11	60864987	60878787	13801	2	ENSMUSG00000043284	ENSMUST00000155031	0	Tmem11	protein_coding
chr11	60933620	60933966	347	*	OCI_peak_412	90	5.15591	9.01096	4.38895	64	Intron (ENSMUST00000019076/ENSMUSG00000018932, intron 1 of 11)	11	60932066	60952794	20729	1	ENSMUSG00000018932	ENSMUST00000130269	1554	Map2k3	protein_coding
chr11	61278770	61278992	223	*	OCI_peak_413	78	5.04427	7.85532	3.32251	159	Distal Intergenic	11	61256835	61267464	10630	2	ENSMUSG00000010025	ENSMUST00000147291	-11306	Aldh3a2	protein_coding
chr11	61497260	61497554	295	*	OCI_peak_414	46	3.67196	4.66788	0.72786	86	Promoter (2-3kb)	11	61491596	61494406	2811	2	ENSMUSG00000001034	ENSMUST00000135521	-2854	Mapk7	protein_coding
chr11	61547954	61548254	301	*	OCI_peak_415	39	3.21111	3.95467	0.3522	65	Promoter (1-2kb)	11	61534394	61546542	12149	2	ENSMUSG00000001036	ENSMUST00000151545	-1412	Epn2	protein_coding
chr11	61968538	61968761	224	*	OCI_peak_416	47	3.5679	4.70686	0.72786	58	Intron (ENSMUST00000201866/ENSMUSG00000042331, intron 1 of 3)	11	61973966	61974350	385	2	ENSMUSG00000083212	ENSMUST00000120062	5589	Gm12274	processed_pseudogene
chr11	62210782	62211163	382	*	OCI_peak_417	44	3.63858	4.43542	0.60907	63	Intron (ENSMUST00000202389/ENSMUSG00000042331, intron 13 of 14)	11	62248984	62266453	17470	1	ENSMUSG00000018500	ENSMUST00000018644	-37821	Adora2b	protein_coding
chr11	62394553	62394862	310	*	OCI_peak_418	49	3.95645	4.92205	0.83281	52	Intron (ENSMUST00000101066/ENSMUSG00000018501, intron 10 of 44)	11	62392049	62395192	3144	2	ENSMUSG00000018501	ENSMUST00000160171	330	Ncor1	protein_coding
chr11	62551287	62551621	335	*	OCI_peak_419	34	3.09495	3.47062	0.26752	52	Promoter (<=1kb)	11	62551676	62552853	1178	1	ENSMUSG00000019505	ENSMUST00000136938	-55	Ubb	protein_coding
chr11	62602688	62602905	218	*	OCI_peak_420	90	5.00395	9.07532	4.43921	106	Promoter (<=1kb)	11	62602877	62604807	1931	1	ENSMUSG00000086841	ENSMUST00000131787	0	2410006H16Rik	processed_transcript
chr11	62671520	62671761	242	*	OCI_peak_421	49	3.95645	4.92205	0.83281	200	Distal Intergenic	11	62649449	62666354	16906	1	ENSMUSG00000048497	ENSMUST00000129162	22071	Mmgt2	protein_coding
chr11	62719949	62720220	272	*	OCI_peak_422	30	2.90391	3.08325	0.15127	185	Intron (ENSMUST00000150336/ENSMUSG00000005267, intron 5 of 7)	11	62711265	62728666	17402	2	ENSMUSG00000005267	ENSMUST00000185656	8446	Zfp287	protein_coding
chr11	63208401	63208622	222	*	OCI_peak_423	45	3.81939	4.57336	0.70798	82	Distal Intergenic	11	63241243	63241475	233	2	ENSMUSG00000083052	ENSMUST00000117347	32853	Gm12285	processed_pseudogene
chr11	63922315	63922553	239	*	OCI_peak_424	35	3.2403	3.59019	0.26752	163	Promoter (<=1kb)	11	63885792	63922290	36499	2	ENSMUSG00000070407	ENSMUST00000094103	-25	Hs3st3b1	protein_coding
chr11	64344027	64344319	293	*	OCI_peak_425	36	3.29646	3.67698	0.26752	224	Distal Intergenic	11	64435332	64522841	87510	1	ENSMUSG00000047759	ENSMUST00000058652	-91013	Hs3st3a1	protein_coding
chr11	65024650	65024893	244	*	OCI_peak_426	40	3.4946	4.07144	0.42836	60	Intron (ENSMUST00000047463/ENSMUSG00000033389, intron 13 of 20)	11	65037052	65037541	490	2	ENSMUSG00000083935	ENSMUST00000119723	12648	Gm12294	processed_pseudogene
chr11	65338035	65338247	213	*	OCI_peak_427	42	3.62002	4.2634	0.55537	20	Intron (ENSMUST00000130362/ENSMUSG00000085162, intron 1 of 3)	11	65285936	65365798	79863	2	ENSMUSG00000085162	ENSMUST00000130362	27551	Gm12295	lincRNA
chr11	65392944	65393207	264	*	OCI_peak_428	60	4.39683	6.0074	1.67816	210	Distal Intergenic	11	65285936	65365798	79863	2	ENSMUSG00000085162	ENSMUST00000130362	-27146	Gm12295	lincRNA
chr11	66275106	66275373	268	*	OCI_peak_429	38	3.39376	3.82916	0.26752	125	Intron (ENSMUST00000144922/ENSMUSG00000084967, intron 1 of 2)	11	66158752	66168551	9800	2	ENSMUSG00000056752	ENSMUST00000142836	-106555	Dnah9	protein_coding
chr11	67012090	67012314	225	*	OCI_peak_430	32	3.03359	3.27635	0.26752	155	Distal Intergenic	11	67002086	67011625	9540	1	ENSMUSG00000085926	ENSMUST00000138819	10004	Gm12299	processed_transcript
chr11	67692313	67692645	333	*	OCI_peak_431	53	4.08748	5.30817	1.1205	64	Promoter (2-3kb)	11	67695326	67703333	8008	1	ENSMUSG00000020907	ENSMUST00000021290	-2681	Rcvrn	protein_coding
chr11	68692296	68692592	297	*	OCI_peak_432	30	2.79742	3.02957	0.12362	15	Promoter (<=1kb)	11	68692316	68816624	124309	1	ENSMUSG00000020900	ENSMUST00000092984	0	Myh10	protein_coding
chr11	68871853	68872062	210	*	OCI_peak_433	121	6.79373	12.1609	7.32424	99	Promoter (<=1kb)	11	68829303	68871858	42556	2	ENSMUSG00000018736	ENSMUST00000101017	0	Ndel1	protein_coding
chr11	69094985	69095255	271	*	OCI_peak_434	48	3.77895	4.8327	0.75828	70	Promoter (<=1kb)	11	69095217	69106458	11242	1	ENSMUSG00000020893	ENSMUST00000101004	0	Per1	protein_coding
chr11	69098786	69099019	234	*	OCI_peak_435	74	4.99888	7.48397	2.97507	127	Promoter (<=1kb)	11	69098948	69109960	11013	1	ENSMUSG00000020893	ENSMUST00000021271	0	Per1	protein_coding
chr11	69395695	69396377	683	*	OCI_peak_436	283	10.9563	28.3786	22.9405	382	Promoter (<=1kb)	11	69395814	69396680	867	1	ENSMUSG00000059278	ENSMUST00000082283	0	Naa38	protein_coding
chr11	69991669	69992032	364	*	OCI_peak_437	32	3.03359	3.27635	0.26752	19	Promoter (<=1kb)	11	69991684	69994935	3252	1	ENSMUSG00000018567	ENSMUST00000144443	0	Gabarap	protein_coding
chr11	70020719	70020990	272	*	OCI_peak_438	333	12.2453	33.3382	27.7791	143	Intron (ENSMUST00000231506/ENSMUSG00000020886, intron 3 of 21)	11	70018879	70037296	18418	1	ENSMUSG00000020886	ENSMUST00000231221	1840	Dlg4	protein_coding
chr11	70074547	70074962	416	*	OCI_peak_439	73	4.40698	7.37729	2.87575	223	Distal Intergenic	11	70092644	70106187	13544	1	ENSMUSG00000040963	ENSMUST00000102572	-17682	Asgr2	protein_coding
chr11	70237831	70238140	310	*	OCI_peak_440	189	8.87785	18.9506	13.8266	165	Promoter (<=1kb)	11	70235206	70237853	2648	2	ENSMUSG00000020831	ENSMUST00000108575	0	0610010K14Rik	protein_coding
chr11	70839185	70839452	268	*	OCI_peak_441	34	3.09495	3.47062	0.26752	124	Distal Intergenic	11	70844778	70943105	98328	1	ENSMUSG00000020817	ENSMUST00000076270	-5326	Rabep1	protein_coding
chr11	71004415	71004708	294	*	OCI_peak_442	234	10.8881	23.484	18.202	128	Promoter (<=1kb)	11	70984091	71004437	20347	2	ENSMUSG00000040620	ENSMUST00000108527	0	Dhx33	protein_coding
chr11	71019279	71019611	333	*	OCI_peak_443	136	7.96259	13.6675	8.7578	219	Promoter (<=1kb)	11	71007442	71019303	11862	2	ENSMUSG00000018442	ENSMUST00000143850	0	Derl2	protein_coding
chr11	71803821	71804031	211	*	OCI_peak_444	32	3.0433	3.29091	0.26752	59	Distal Intergenic	11	71768676	71785285	16610	1	ENSMUSG00000020811	ENSMUST00000132095	35145	Wscd1	protein_coding
chr11	72042328	72042571	244	*	OCI_peak_445	90	4.99457	9.05831	4.42888	71	Promoter (<=1kb)	11	72042455	72047370	4916	1	ENSMUSG00000020808	ENSMUST00000021164	0	Pimreg	protein_coding
chr11	72119132	72119357	226	*	OCI_peak_446	41	3.44111	4.13565	0.47693	121	Intron (ENSMUST00000108508/ENSMUSG00000040543, intron 2 of 18)	11	72047528	72135721	88194	2	ENSMUSG00000040543	ENSMUST00000108508	16364	Pitpnm3	protein_coding
chr11	73424812	73425085	274	*	OCI_peak_447	35	3.2403	3.59019	0.26752	209	3' UTR	11	73424609	73428477	3869	2	ENSMUSG00000055971	ENSMUST00000069790	3392	Olfr378	protein_coding
chr11	75054469	75054679	211	*	OCI_peak_448	53	4.08748	5.30817	1.1205	73	Intron (ENSMUST00000045281/ENSMUSG00000038290, intron 13 of 18)	11	75066436	75066762	327	2	ENSMUSG00000085738	ENSMUST00000119738	12083	Gm12335	processed_pseudogene
chr11	77253428	77253833	406	*	OCI_peak_449	36	3.26253	3.62446	0.26752	274	Intron (ENSMUST00000156488/ENSMUSG00000037926, intron 1 of 3)	11	77244928	77245015	88	2	ENSMUSG00000077649	ENSMUST00000104461	-8413	Gm24989	snoRNA
chr11	78080141	78080370	230	*	OCI_peak_450	45	3.71316	4.54903	0.69303	131	5' UTR	11	78073376	78080383	7008	2	ENSMUSG00000020832	ENSMUST00000021183	13	Eral1	protein_coding
chr11	78352658	78352889	232	*	OCI_peak_451	30	2.90391	3.08325	0.15127	136	Distal Intergenic	11	78347935	78348998	1064	1	ENSMUSG00000002058	ENSMUST00000125720	4723	Unc119	protein_coding
chr11	78536252	78536521	270	*	OCI_peak_452	64	4.2182	6.48942	2.08887	123	Promoter (<=1kb)	11	78536361	78541737	5377	1	ENSMUSG00000001105	ENSMUST00000128788	0	Ift20	protein_coding
chr11	79146413	79146639	227	*	OCI_peak_453	56	4.18774	5.68103	1.41895	96	Promoter (<=1kb)	11	79026707	79146407	119701	2	ENSMUSG00000018334	ENSMUST00000108264	-6	Ksr1	protein_coding
chr11	80036230	80036466	237	*	OCI_peak_454	45	3.83258	4.59411	0.72475	85	Distal Intergenic	11	80025195	80032001	6807	1	ENSMUSG00000017548	ENSMUST00000144188	11035	Suz12	protein_coding
chr11	80496246	80496455	210	*	OCI_peak_455	34	2.9002	3.4672	0.26752	27	Intron (ENSMUST00000041065/ENSMUSG00000035441, intron 21 of 21)	11	80507410	80509106	1697	2	ENSMUSG00000085078	ENSMUST00000133400	12651	C030013C21Rik	sense_intronic
chr11	81427320	81427572	253	*	OCI_peak_456	35	3.17915	3.59615	0.26752	22	Intron (ENSMUST00000066197/ENSMUSG00000020704, intron 1 of 9)	11	81385013	81402491	17479	1	ENSMUSG00000086971	ENSMUST00000141593	42307	4930527B05Rik	antisense
chr11	82006854	82007157	304	*	OCI_peak_457	161	7.33688	16.188	11.161	93	Intron (ENSMUST00000207942/ENSMUSG00000109297, intron 1 of 5)	11	81983119	82019967	36849	2	ENSMUSG00000109297	ENSMUST00000207942	12810	Gm31522	lincRNA
chr11	82131004	82131244	241	*	OCI_peak_458	35	3.17915	3.59615	0.26752	192	Distal Intergenic	11	82115185	82116799	1615	1	ENSMUSG00000009185	ENSMUST00000009329	15819	Ccl8	protein_coding
chr11	82150412	82150639	228	*	OCI_peak_459	38	3.26396	3.86746	0.29598	11	Distal Intergenic	11	82176657	82179812	3156	2	ENSMUSG00000020702	ENSMUST00000108189	29173	Ccl1	protein_coding
chr11	82914541	82914843	303	*	OCI_peak_460	32	3.01436	3.24755	0.25087	215	Intron (ENSMUST00000108160/ENSMUSG00000018845, intron 4 of 19)	11	82911253	82943403	32151	1	ENSMUSG00000018845	ENSMUST00000164945	3288	Unc45b	protein_coding
chr11	83209542	83209754	213	*	OCI_peak_461	32	2.85432	3.24633	0.25087	23	Exon (ENSMUST00000216599/ENSMUSG00000018986, exon 1 of 3)	11	83208796	83214823	6028	1	ENSMUSG00000018986	ENSMUST00000216599	746	Slfn3	protein_coding
chr11	83614597	83614831	235	*	OCI_peak_462	37	3.27781	3.74385	0.26752	184	Intron (ENSMUST00000125626/ENSMUSG00000051832, intron 5 of 8)	11	83621662	83622903	1242	1	ENSMUSG00000051832	ENSMUST00000171408	-6831	E230016K23Rik	processed_transcript
chr11	84135499	84135718	220	*	OCI_peak_463	32	2.85432	3.24633	0.25087	147	Intron (ENSMUST00000133811/ENSMUSG00000020532, intron 1 of 3)	11	84129700	84133111	3412	1	ENSMUSG00000020532	ENSMUST00000184534	5799	Acaca	protein_coding
chr11	84224249	84224541	293	*	OCI_peak_464	32	2.85432	3.24633	0.25087	230	Exon (ENSMUST00000103201/ENSMUSG00000020532, exon 7 of 56)	11	84195438	84401645	206208	1	ENSMUSG00000020532	ENSMUST00000020843	28811	Acaca	protein_coding
chr11	84367006	84367275	270	*	OCI_peak_465	39	3.39828	3.9253	0.33074	225	Intron (ENSMUST00000103201/ENSMUSG00000020532, intron 47 of 55)	11	84442509	84449533	7025	2	ENSMUSG00000018697	ENSMUST00000141093	82258	Aatf	protein_coding
chr11	84623410	84623631	222	*	OCI_peak_466	49	3.87124	4.97483	0.87081	175	Distal Intergenic	11	84716976	84720432	3457	2	ENSMUSG00000085044	ENSMUST00000150735	96801	1700109G15Rik	lincRNA
chr11	84683505	84683762	258	*	OCI_peak_467	44	3.61782	4.40384	0.60796	38	Distal Intergenic	11	84716976	84720432	3457	2	ENSMUSG00000085044	ENSMUST00000150735	36670	1700109G15Rik	lincRNA
chr11	85062074	85062323	250	*	OCI_peak_468	56	4.39528	5.60954	1.35937	146	Intron (ENSMUST00000108075/ENSMUSG00000000804, intron 5 of 33)	11	85050192	85053667	3476	2	ENSMUSG00000000804	ENSMUST00000172950	-8407	Usp32	protein_coding
chr11	85085232	85085651	420	*	OCI_peak_469	37	3.19705	3.76619	0.26752	284	Intron (ENSMUST00000108075/ENSMUSG00000000804, intron 2 of 33)	11	85095141	85095549	409	2	ENSMUSG00000083876	ENSMUST00000118598	9898	Gm11439	processed_pseudogene
chr11	85205193	85205407	215	*	OCI_peak_470	38	3.34702	3.84793	0.2814	169	Intron (ENSMUST00000018625/ENSMUSG00000018481, intron 5 of 12)	11	85216597	85217054	458	1	ENSMUSG00000080791	ENSMUST00000119676	-11190	Akirin1-ps	processed_pseudogene
chr11	86068535	86068758	224	*	OCI_peak_471	35	3.13873	3.53583	0.26752	101	Intron (ENSMUST00000044423/ENSMUSG00000034329, intron 18 of 19)	11	86185329	86185642	314	1	ENSMUSG00000080823	ENSMUST00000121382	-116571	Atp5l-ps2	processed_pseudogene
chr11	86603838	86604049	212	*	OCI_peak_472	91	5.42212	9.12673	4.48871	84	Promoter (1-2kb)	11	86585272	86602295	17024	2	ENSMUSG00000018171	ENSMUST00000153971	-1543	Vmp1	protein_coding
chr11	86655567	86655791	225	*	OCI_peak_473	30	2.79742	3.02957	0.12362	174	Intron (ENSMUST00000018315/ENSMUSG00000018171, intron 5 of 11)	11	86643233	86663573	20341	2	ENSMUSG00000018171	ENSMUST00000127267	7782	Vmp1	protein_coding
chr11	87055887	87056176	290	*	OCI_peak_474	41	3.43179	4.12155	0.46764	181	Intron (ENSMUST00000020804/ENSMUSG00000061666, intron 4 of 9)	11	87033867	87074062	40196	2	ENSMUSG00000061666	ENSMUST00000020804	17886	Gdpd1	protein_coding
chr11	87108681	87109254	574	*	OCI_peak_475	215	8.8654	21.5677	16.3456	357	Promoter (<=1kb)	11	87109234	87124635	15402	1	ENSMUSG00000020492	ENSMUST00000020794	0	Ska2	protein_coding
chr11	87161823	87162033	211	*	OCI_peak_476	33	3.01916	3.35795	0.26752	91	Intron (ENSMUST00000041282/ENSMUSG00000018548, intron 9 of 23)	11	87186513	87208535	22023	1	ENSMUSG00000018548	ENSMUST00000152637	-24480	Trim37	protein_coding
chr11	87549051	87549305	255	*	OCI_peak_477	31	2.84863	3.10531	0.16963	134	Intron (ENSMUST00000060835/ENSMUSG00000010342, intron 27 of 30)	11	87543158	87555666	12509	1	ENSMUSG00000010342	ENSMUST00000124255	5893	Tex14	protein_coding
chr11	88739272	88739483	212	*	OCI_peak_478	53	4.21976	5.33171	1.13588	175	Downstream (1-2kb)	11	88741011	88743369	2359	2	ENSMUSG00000085646	ENSMUST00000134567	3886	Gm11493	lincRNA
chr11	89411248	89411467	220	*	OCI_peak_479	42	3.60824	4.24529	0.54203	207	Intron (ENSMUST00000050983/ENSMUSG00000047773, intron 2 of 3)	11	89390223	89418948	28726	2	ENSMUSG00000047773	ENSMUST00000050983	7481	Ankfn1	protein_coding
chr11	89913812	89914134	323	*	OCI_peak_480	34	2.9002	3.4672	0.26752	94	Distal Intergenic	11	89391238	89841266	450029	2	ENSMUSG00000047773	ENSMUST00000238273	-72546	Ankfn1	protein_coding
chr11	90718586	90718803	218	*	OCI_peak_481	50	4.05773	5.07875	0.95875	109	Distal Intergenic	11	90683290	90688366	5077	2	ENSMUSG00000020541	ENSMUST00000131055	-30220	Tom1l1	protein_coding
chr11	90981806	90982029	224	*	OCI_peak_482	31	2.95811	3.16364	0.21016	134	Distal Intergenic	11	90883345	90894999	11655	1	ENSMUSG00000085940	ENSMUST00000132218	98461	4930405D11Rik	lincRNA
chr11	91121877	91122167	291	*	OCI_peak_483	31	2.94894	3.15	0.19957	56	Distal Intergenic	11	90883345	90894999	11655	1	ENSMUSG00000085940	ENSMUST00000132218	238532	4930405D11Rik	lincRNA
chr11	91289858	91290242	385	*	OCI_peak_484	56	4.29037	5.62215	1.37144	127	Distal Intergenic	11	91575315	91577558	2244	2	ENSMUSG00000046755	ENSMUST00000061019	287316	Kif2b	protein_coding
chr11	91387897	91388150	254	*	OCI_peak_485	40	3.48363	4.05474	0.41518	113	Distal Intergenic	11	91575315	91577558	2244	2	ENSMUSG00000046755	ENSMUST00000061019	189408	Kif2b	protein_coding
chr11	91466413	91466712	300	*	OCI_peak_486	43	3.64379	4.30003	0.57956	145	Distal Intergenic	11	91575315	91577558	2244	2	ENSMUSG00000046755	ENSMUST00000061019	110846	Kif2b	protein_coding
chr11	92518414	92518650	237	*	OCI_peak_487	38	3.33696	3.83277	0.26869	187	Distal Intergenic	11	92770031	92770973	943	2	ENSMUSG00000081363	ENSMUST00000118237	252323	Gm11500	processed_pseudogene
chr11	92568041	92568366	326	*	OCI_peak_488	45	3.81939	4.57336	0.70798	6	Distal Intergenic	11	92770031	92770973	943	2	ENSMUSG00000081363	ENSMUST00000118237	202607	Gm11500	processed_pseudogene
chr11	94978993	94979301	309	*	OCI_peak_489	205	9.79189	20.5169	15.3348	142	Promoter (2-3kb)	11	94963208	94976327	13120	2	ENSMUSG00000001508	ENSMUST00000166320	-2666	Sgca	protein_coding
chr11	95666433	95667157	725	*	OCI_peak_490	130	7.33225	13.0493	8.1646	389	Promoter (<=1kb)	11	95666957	95680773	13817	1	ENSMUSG00000038845	ENSMUST00000125172	0	Phb	protein_coding
chr11	96053516	96053936	421	*	OCI_peak_491	56	4.32943	5.68281	1.41946	282	Intron (ENSMUST00000100528/ENSMUSG00000014349, intron 5 of 6)	11	96044824	96047319	2496	1	ENSMUSG00000006058	ENSMUST00000156394	8692	Snf8	protein_coding
chr11	96538563	96538847	285	*	OCI_peak_492	30	2.91281	3.09641	0.16111	242	Intron (ENSMUST00000103154/ENSMUSG00000057058, intron 3 of 12)	11	96489861	96704431	214571	1	ENSMUSG00000057058	ENSMUST00000127639	48702	Skap1	protein_coding
chr11	96788751	96789208	458	*	OCI_peak_493	71	4.79557	7.15885	2.69389	320	Promoter (<=1kb)	11	96789127	96803969	14843	1	ENSMUSG00000018666	ENSMUST00000018810	0	Cbx1	protein_coding
chr11	96902661	96902978	318	*	OCI_peak_494	70	5.07216	7.06724	2.61422	132	Distal Intergenic	11	96907816	96908758	943	2	ENSMUSG00000018669	ENSMUST00000154289	5780	Cdk5rap3	protein_coding
chr11	97187886	97188270	385	*	OCI_peak_495	182	9.06927	18.2531	13.1538	123	Promoter (<=1kb)	11	97159714	97187881	28168	2	ENSMUSG00000001440	ENSMUST00000001479	-5	Kpnb1	protein_coding
chr11	97310933	97311370	438	*	OCI_peak_496	62	4.54164	6.2335	1.8761	384	Distal Intergenic	11	97315716	97329920	14205	1	ENSMUSG00000018882	ENSMUST00000019026	-4346	Mrpl45	protein_coding
chr11	97714958	97715203	246	*	OCI_peak_497	38	3.23895	3.82961	0.26764	52	3' UTR	11	97712062	97713500	1439	1	ENSMUSG00000069744	ENSMUST00000129197	2896	Psmb3	protein_coding
chr11	98587173	98587476	304	*	OCI_peak_498	195	7.82904	19.5511	14.4029	158	Promoter (<=1kb)	11	98581256	98587368	6113	2	ENSMUSG00000038150	ENSMUST00000052919	0	Ormdl3	protein_coding
chr11	98809542	98809839	298	*	OCI_peak_499	68	4.75734	6.82318	2.39291	230	Promoter (<=1kb)	11	98809808	98833806	23999	1	ENSMUSG00000078676	ENSMUST00000169695	0	Casc3	protein_coding
chr11	98907487	98907797	311	*	OCI_peak_500	113	6.08991	11.3653	6.57896	128	Promoter (<=1kb)	11	98907801	98923936	16136	1	ENSMUSG00000017499	ENSMUST00000092706	-4	Cdc6	protein_coding
chr11	99024125	99024512	388	*	OCI_peak_501	245	10.1499	24.5057	19.1852	158	Promoter (<=1kb)	11	98992943	99024189	31247	2	ENSMUSG00000020914	ENSMUST00000068031	0	Top2a	protein_coding
chr11	99360635	99360851	217	*	OCI_peak_502	30	2.89508	3.07017	0.14086	112	Distal Intergenic	11	99345565	99351104	5540	2	ENSMUSG00000017588	ENSMUST00000017732	-9531	Krt27	protein_coding
chr11	99957383	99957721	339	*	OCI_peak_503	33	3.0629	3.32036	0.26752	92	Distal Intergenic	11	99955607	99956023	417	1	ENSMUSG00000082798	ENSMUST00000117429	1776	Gm11561	unprocessed_pseudogene
chr11	100271751	100271981	231	*	OCI_peak_504	31	2.69927	3.14805	0.19957	217	Promoter (1-2kb)	11	100262887	100269871	6985	2	ENSMUSG00000053654	ENSMUST00000017270	-1880	Krt42	protein_coding
chr11	100457426	100457642	217	*	OCI_peak_505	45	3.59668	4.55184	0.69303	141	Distal Intergenic	11	100442395	100442475	81	2	ENSMUSG00000099193	ENSMUST00000183660	-14951	Gm27374	miRNA
chr11	100738188	100738426	239	*	OCI_peak_506	99	5.70864	9.96015	5.26556	158	Promoter (<=1kb)	11	100715009	100738215	23207	2	ENSMUSG00000019173	ENSMUST00000107364	0	Rab5c	protein_coding
chr11	101171290	101171527	238	*	OCI_peak_507	94	5.62745	9.46923	4.80571	146	Promoter (<=1kb)	11	101162679	101171351	8673	2	ENSMUSG00000035172	ENSMUST00000043397	0	Plekhh3	protein_coding
chr11	101552141	101552580	440	*	OCI_peak_508	103	5.91856	10.3139	5.58777	230	Promoter (<=1kb)	11	101552149	101581951	29803	1	ENSMUSG00000017119	ENSMUST00000103099	0	Nbr1	protein_coding
chr11	102181117	102181368	252	*	OCI_peak_509	45	3.59787	4.55368	0.69381	205	Intron (ENSMUST00000107156/ENSMUSG00000020922, intron 1 of 3)	11	102163952	102182881	18930	2	ENSMUSG00000020922	ENSMUST00000140429	1513	Lsm12	protein_coding
chr11	102284662	102285115	454	*	OCI_peak_510	90	5.35185	9.00881	4.38895	230	Promoter (<=1kb)	11	102284931	102289237	4307	1	ENSMUSG00000034757	ENSMUST00000036376	0	Tmub2	protein_coding
chr11	102783210	102783423	214	*	OCI_peak_511	40	3.45113	4.00535	0.38805	184	Distal Intergenic	11	102776554	102778467	1914	1	ENSMUSG00000020926	ENSMUST00000135513	6656	Adam11	protein_coding
chr11	103028097	103028531	435	*	OCI_peak_512	220	11.0306	22.0479	16.8108	207	Promoter (<=1kb)	11	102999644	103028304	28661	2	ENSMUSG00000020935	ENSMUST00000155490	0	Dcakd	protein_coding
chr11	103061812	103062022	211	*	OCI_peak_513	53	3.99631	5.3817	1.16983	116	Intron (ENSMUST00000021314/ENSMUSG00000020936, intron 9 of 11)	11	103070585	103071750	1166	2	ENSMUSG00000020937	ENSMUST00000124740	9728	Plcd3	protein_coding
chr11	103115960	103116221	262	*	OCI_peak_514	56	3.86694	5.64356	1.386	41	Promoter (<=1kb)	11	103116231	103119725	3495	1	ENSMUSG00000048878	ENSMUST00000053063	-10	Hexim1	protein_coding
chr11	104311592	104311863	272	*	OCI_peak_515	47	3.74916	4.78681	0.72786	48	Intron (ENSMUST00000106992/ENSMUSG00000018411, intron 6 of 9)	11	104318033	104328241	10209	1	ENSMUSG00000018411	ENSMUST00000144836	-6170	Mapt	protein_coding
chr11	105053711	105053941	231	*	OCI_peak_516	34	3.15559	3.46058	0.26752	66	Intron (ENSMUST00000212287/ENSMUSG00000040838, intron 164 of 187)	11	105063592	105089076	25485	1	ENSMUSG00000020690	ENSMUST00000136876	-9651	Efcab3	protein_coding
chr11	105229403	105229672	270	*	OCI_peak_517	37	3.19705	3.76619	0.26752	15	Intron (ENSMUST00000106939/ENSMUSG00000020694, intron 7 of 21)	11	105246758	105247674	917	1	ENSMUSG00000020694	ENSMUST00000134419	-17086	Tlk2	protein_coding
chr11	105818086	105818381	296	*	OCI_peak_518	49	3.99383	4.97977	0.87423	123	Intron (ENSMUST00000100330/ENSMUSG00000053580, intron 8 of 25)	11	105773518	105774784	1267	1	ENSMUSG00000083465	ENSMUST00000117842	44568	Gm11652	processed_pseudogene
chr11	106011337	106011565	229	*	OCI_peak_519	53	4.08748	5.30817	1.1205	127	Promoter (2-3kb)	11	106013773	106017473	3701	1	ENSMUSG00000001901	ENSMUST00000140695	-2208	Kcnh6	protein_coding
chr11	106025517	106025748	232	*	OCI_peak_520	47	3.87189	4.79191	0.72786	102	Exon (ENSMUST00000145539/ENSMUSG00000001901, exon 10 of 13)	11	106036872	106059324	22453	1	ENSMUSG00000049354	ENSMUST00000058438	-11124	Dcaf7	protein_coding
chr11	106065755	106066093	339	*	OCI_peak_521	134	7.34391	13.4921	8.58906	194	Promoter (<=1kb)	11	106066061	106073612	7552	1	ENSMUSG00000001983	ENSMUST00000002048	0	Taco1	protein_coding
chr11	106216329	106216549	221	*	OCI_peak_522	133	6.76657	13.3672	8.4664	118	Promoter (<=1kb)	11	106197408	106216344	18937	2	ENSMUSG00000078622	ENSMUST00000002043	0	Ccdc47	protein_coding
chr11	106788402	106788647	246	*	OCI_peak_523	71	4.79557	7.15885	2.69389	125	Promoter (<=1kb)	11	106780355	106788532	8178	2	ENSMUSG00000020719	ENSMUST00000021062	0	Ddx5	protein_coding
chr11	106999252	106999721	470	*	OCI_peak_524	225	10.3417	22.5542	17.2961	272	Promoter (<=1kb)	11	106988629	106999440	10812	2	ENSMUSG00000018362	ENSMUST00000145331	0	Kpna2	protein_coding
chr11	108311066	108311309	244	*	OCI_peak_525	48	3.76897	4.81732	0.74513	190	Intron (ENSMUST00000059595/ENSMUSG00000050965, intron 2 of 16)	11	108343354	108395905	52552	1	ENSMUSG00000000049	ENSMUST00000133383	-32045	Apoh	protein_coding
chr11	108363137	108363372	236	*	OCI_peak_526	30	2.79742	3.02957	0.12362	16	Intron (ENSMUST00000133383/ENSMUSG00000000049, intron 1 of 2)	11	108377877	108378938	1062	1	ENSMUSG00000084916	ENSMUST00000139207	-14505	Gm11656	sense_intronic
chr11	108885646	108885869	224	*	OCI_peak_527	37	3.19811	3.7678	0.26752	151	Distal Intergenic	11	108920349	108950783	30435	1	ENSMUSG00000000142	ENSMUST00000052915	-34480	Axin2	protein_coding
chr11	109467065	109467290	226	*	OCI_peak_528	47	3.81366	4.70263	0.72786	56	Promoter (<=1kb)	11	109466311	109466431	121	2	ENSMUSG00000080530	ENSMUST00000116880	-634	Gm25540	miRNA
chr11	109651189	109651686	498	*	OCI_peak_529	65	4.5823	6.54682	2.14277	52	Intron (ENSMUST00000123354/ENSMUSG00000020612, intron 1 of 1)	11	109650921	109669656	18736	1	ENSMUSG00000020612	ENSMUST00000049527	268	Prkar1a	protein_coding
chr11	109817377	109817633	257	*	OCI_peak_530	82	5.44997	8.20229	3.62967	122	Intron (ENSMUST00000106674/ENSMUSG00000020617, intron 1 of 5)	11	109791598	109814074	22477	2	ENSMUSG00000020617	ENSMUST00000143578	-3303	1700012B07Rik	protein_coding
chr11	110012279	110012495	217	*	OCI_peak_531	30	2.79742	3.02957	0.12362	34	Distal Intergenic	11	109932190	109995845	63656	2	ENSMUSG00000020620	ENSMUST00000020948	-16434	Abca8b	protein_coding
chr11	110207022	110207347	326	*	OCI_peak_532	41	3.51675	4.1052	0.45465	43	Intron (ENSMUST00000044003/ENSMUSG00000044749, intron 22 of 38)	11	110100749	110168196	67448	2	ENSMUSG00000041797	ENSMUST00000044850	-38826	Abca9	protein_coding
chr11	110325037	110325315	279	*	OCI_peak_533	34	3.08634	3.45781	0.26752	195	Intron (ENSMUST00000043961/ENSMUSG00000018800, intron 4 of 38)	11	110286819	110337622	50804	2	ENSMUSG00000018800	ENSMUST00000124714	12307	Abca5	protein_coding
chr11	111288776	111289045	270	*	OCI_peak_534	42	3.53709	4.2812	0.56496	117	Distal Intergenic	11	111276100	111276931	832	1	ENSMUSG00000082272	ENSMUST00000121873	12676	Gm11675	processed_pseudogene
chr11	112089974	112090277	304	*	OCI_peak_535	41	3.47887	4.19289	0.51553	42	Distal Intergenic	11	112107438	112132196	24759	1	ENSMUSG00000085324	ENSMUST00000146550	-17161	Gm11680	lincRNA
chr11	112523019	112523399	381	*	OCI_peak_536	39	3.32385	3.9581	0.35293	308	Distal Intergenic	11	112664839	112669398	4560	2	ENSMUSG00000041674	ENSMUST00000141399	145999	BC006965	processed_transcript
chr11	112914616	112914855	240	*	OCI_peak_537	44	3.71703	4.41342	0.60796	68	Distal Intergenic	11	112825179	112832469	7291	1	ENSMUSG00000020624	ENSMUST00000153429	89437	4933434M16Rik	lincRNA
chr11	113201529	113201813	285	*	OCI_peak_538	41	3.57338	4.19178	0.5152	87	Exon (ENSMUST00000145206/ENSMUSG00000087259, exon 1 of 2)	11	113043895	113201822	157928	2	ENSMUSG00000087259	ENSMUST00000145206	9	2610035D17Rik	lincRNA
chr11	113204594	113204824	231	*	OCI_peak_539	40	3.48363	4.05474	0.41518	52	Promoter (2-3kb)	11	113043895	113201838	157944	2	ENSMUSG00000087259	ENSMUST00000127263	-2756	2610035D17Rik	lincRNA
chr11	113379390	113379852	463	*	OCI_peak_540	38	3.2307	3.81713	0.26752	74	Intron (ENSMUST00000071539/ENSMUSG00000041654, intron 5 of 9)	11	113467977	113472014	4038	1	ENSMUSG00000078251	ENSMUST00000105048	-88125	Gm16487	pseudogene
chr11	113994685	113994941	257	*	OCI_peak_541	30	2.90391	3.08325	0.15127	79	Intron (ENSMUST00000041627/ENSMUSG00000041592, intron 1 of 44)	11	113848562	114065975	217414	2	ENSMUSG00000041592	ENSMUST00000141943	71034	Sdk2	protein_coding
chr11	114254680	114254982	303	*	OCI_peak_542	43	3.66788	4.33724	0.58255	229	Distal Intergenic	11	114251843	114253127	1285	1	ENSMUSG00000075431	ENSMUST00000130963	2837	Gm11691	lincRNA
chr11	114592624	114592947	324	*	OCI_peak_543	66	4.64332	6.64321	2.22844	209	Distal Intergenic	11	114664608	114664909	302	1	ENSMUSG00000083769	ENSMUST00000120766	-71661	Gm11689	processed_pseudogene
chr11	115070655	115070935	281	*	OCI_peak_544	49	3.87124	4.97483	0.87081	211	Distal Intergenic	11	115051917	115062177	10261	2	ENSMUSG00000048498	ENSMUST00000062787	-8478	Cd300e	protein_coding
chr11	115163899	115164155	257	*	OCI_peak_545	32	2.82732	3.20523	0.22663	107	Exon (ENSMUST00000021077/ENSMUSG00000020733, exon 1 of 6)	11	115163341	115181181	17841	1	ENSMUSG00000020733	ENSMUST00000021077	558	Slc9a3r1	protein_coding
chr11	115277168	115277414	247	*	OCI_peak_546	136	6.46357	13.6676	8.7578	117	Promoter (<=1kb)	11	115268024	115277050	9027	2	ENSMUSG00000018861	ENSMUST00000021078	-118	Fdxr	protein_coding
chr11	115514335	115514617	283	*	OCI_peak_547	118	6.16506	11.8911	7.07338	84	Promoter (<=1kb)	11	115497353	115514387	17035	2	ENSMUSG00000020737	ENSMUST00000021083	0	Jpt1	protein_coding
chr11	116005306	116005515	210	*	OCI_peak_548	35	3.02999	3.51316	0.26752	3	Intron (ENSMUST00000021107/ENSMUSG00000020758, intron 33 of 40)	11	116008457	116012719	4263	2	ENSMUSG00000020766	ENSMUST00000021114	7204	Galk1	protein_coding
chr11	116024587	116024815	229	*	OCI_peak_549	84	5.19086	8.40999	3.82477	136	Promoter (<=1kb)	11	116023193	116024514	1322	2	ENSMUSG00000016559	ENSMUST00000139623	-73	H3f3b	protein_coding
chr11	116030009	116030372	364	*	OCI_peak_550	397	14.6284	39.7948	34.0974	155	Promoter (<=1kb)	11	116030322	116061214	30893	1	ENSMUSG00000020770	ENSMUST00000021116	0	Unk	protein_coding
chr11	116086994	116087418	425	*	OCI_peak_551	942	26.9652	94.2545	87.6923	164	Promoter (<=1kb)	11	116078573	116086995	8423	2	ENSMUSG00000034341	ENSMUST00000074628	0	Wbp2	protein_coding
chr11	116180614	116181000	387	*	OCI_peak_552	37	3.21432	3.79234	0.26752	237	Exon (ENSMUST00000130229/ENSMUSG00000020777, exon 2 of 10)	11	116175343	116181214	5872	2	ENSMUSG00000020777	ENSMUST00000150549	214	Acox1	protein_coding
chr11	116326238	116326508	271	*	OCI_peak_553	39	3.34137	3.98461	0.37585	93	Downstream (<1kb)	11	116326602	116326717	116	2	ENSMUSG00000064588	ENSMUST00000082654	209	n-R5s74	rRNA
chr11	116433787	116434173	387	*	OCI_peak_554	222	10.1883	22.2912	17.048	140	Promoter (<=1kb)	11	116434094	116439077	4984	1	ENSMUSG00000050628	ENSMUST00000057676	0	Ubald2	protein_coding
chr11	116621212	116621578	367	*	OCI_peak_555	50	3.52558	5.06641	0.94811	227	Intron (ENSMUST00000103029/ENSMUSG00000020806, intron 1 of 18)	11	116598165	116624200	26036	2	ENSMUSG00000020806	ENSMUST00000103029	2622	Rhbdf2	protein_coding
chr11	116852801	116853798	998	*	OCI_peak_556	308	13.0558	30.8574	25.353	401	Promoter (<=1kb)	11	116853295	116859113	5819	1	ENSMUSG00000020818	ENSMUST00000125920	0	Mfsd11	protein_coding
chr11	117849105	117849477	373	*	OCI_peak_557	706	17.9792	70.6728	64.4423	180	Promoter (<=1kb)	11	117849251	117855732	6482	1	ENSMUSG00000017716	ENSMUST00000081387	0	Birc5	protein_coding
chr11	117935745	117936053	309	*	OCI_peak_558	151	7.28768	15.1758	10.1948	132	Distal Intergenic	11	117921905	117922328	424	1	ENSMUSG00000082562	ENSMUST00000121028	13840	Gm11726	processed_pseudogene
chr11	119361872	119362179	308	*	OCI_peak_559	48	3.54469	4.88055	0.79886	141	Promoter (<=1kb)	11	119362649	119381049	18401	1	ENSMUSG00000039908	ENSMUST00000151612	-470	Slc26a11	protein_coding
chr11	120573032	120573371	340	*	OCI_peak_560	157	7.60556	15.7402	10.7306	171	Promoter (<=1kb)	11	120560298	120573253	12956	2	ENSMUSG00000025130	ENSMUST00000026122	0	P4hb	protein_coding
chr11	120643718	120643927	210	*	OCI_peak_561	99	5.51611	9.98846	5.29131	154	Promoter (<=1kb)	11	120639416	120643748	4333	2	ENSMUSG00000025140	ENSMUST00000026133	0	Pycr1	protein_coding
chr11	121511655	121511906	252	*	OCI_peak_562	33	3.01097	3.34579	0.26752	195	3' UTR	11	121510978	121519333	8356	2	ENSMUSG00000039238	ENSMUST00000092298	7427	Zfp750	protein_coding
chr11	121514183	121514448	266	*	OCI_peak_563	43	3.56694	4.32651	0.58255	33	5' UTR	11	121510978	121519333	8356	2	ENSMUSG00000039238	ENSMUST00000092298	4885	Zfp750	protein_coding
chr11	121756025	121756336	312	*	OCI_peak_564	30	2.79742	3.02957	0.12362	96	Distal Intergenic	11	121803107	121810319	7213	1	ENSMUSG00000085126	ENSMUST00000153767	-46771	Gm12589	lincRNA
chr12	5862662	5862916	255	*	OCI_peak_565	43	3.68153	4.35835	0.58255	34	Intron (ENSMUST00000219369/ENSMUSG00000112404, intron 2 of 2)	12	5874914	5984958	110045	1	ENSMUSG00000112404	ENSMUST00000219102	-11998	Gm32442	lincRNA
chr12	7205782	7205997	216	*	OCI_peak_566	38	3.39376	3.82916	0.26752	120	Distal Intergenic	12	7372039	7380330	8292	2	ENSMUSG00000102096	ENSMUST00000187396	174333	1700101O22Rik	lincRNA
chr12	9368761	9368993	233	*	OCI_peak_567	90	5.35185	9.00881	4.38895	96	Promoter (2-3kb)	12	9371438	9473770	102333	1	ENSMUSG00000113913	ENSMUST00000223136	-2445	Gm46323	lincRNA
chr12	10134599	10134868	270	*	OCI_peak_568	43	3.66788	4.33724	0.58255	216	Distal Intergenic	12	10152142	10158233	6092	1	ENSMUSG00000111942	ENSMUST00000217708	-17274	Gm5182	processed_pseudogene
chr12	10928120	10928359	240	*	OCI_peak_569	47	3.95938	4.7953	0.72786	91	Distal Intergenic	12	10898986	10900240	1255	2	ENSMUSG00000066632	ENSMUST00000085735	-27880	Pgk1-rs7	processed_pseudogene
chr12	11233297	11233541	245	*	OCI_peak_570	32	2.85432	3.24633	0.25087	12	Distal Intergenic	12	11221461	11222210	750	2	ENSMUSG00000103287	ENSMUST00000192736	-11087	1700034J04Rik	TEC
chr12	15136165	15136448	284	*	OCI_peak_571	47	3.95938	4.7953	0.72786	185	Exon (ENSMUST00000222288/ENSMUSG00000113285, exon 10 of 11)	12	15102442	15104203	1762	1	ENSMUSG00000114124	ENSMUST00000222939	33723	Gm19084	processed_pseudogene
chr12	15242661	15242946	286	*	OCI_peak_572	38	3.39376	3.82916	0.26752	204	Distal Intergenic	12	15278417	15301045	22629	2	ENSMUSG00000113734	ENSMUST00000220591	58099	Gm48539	lincRNA
chr12	16474229	16474496	268	*	OCI_peak_573	37	3.27781	3.74385	0.26752	147	Distal Intergenic	12	16559017	16562038	3022	2	ENSMUSG00000020593	ENSMUST00000223129	87542	Lpin1	protein_coding
chr12	24497131	24497388	258	*	OCI_peak_574	58	4.52501	5.818	1.50674	47	Promoter (<=1kb)	12	24498359	24558539	60181	1	ENSMUSG00000059669	ENSMUST00000075954	-971	Taf1b	protein_coding
chr12	24735153	24735391	239	*	OCI_peak_575	30	2.79742	3.02957	0.12362	71	Distal Intergenic	12	24760225	24760618	394	1	ENSMUSG00000113062	ENSMUST00000221016	-24834	Gm48895	processed_pseudogene
chr12	29291015	29291312	298	*	OCI_peak_576	53	4.08748	5.30817	1.1205	106	Distal Intergenic	12	29316915	29317568	654	2	ENSMUSG00000112776	ENSMUST00000218409	26256	Gm6989	processed_pseudogene
chr12	31950400	31950640	241	*	OCI_peak_577	91	6.22189	9.16743	4.52436	100	Promoter (<=1kb)	12	31926254	31950535	24282	2	ENSMUSG00000002996	ENSMUST00000172314	0	Hbp1	protein_coding
chr12	32353199	32353491	293	*	OCI_peak_578	53	4.20746	5.31239	1.1205	136	Downstream (1-2kb)	12	32354885	32355202	318	2	ENSMUSG00000065645	ENSMUST00000083711	1711	Gm23875	misc_RNA
chr12	32805883	32806194	312	*	OCI_peak_579	58	4.52501	5.818	1.50674	138	Distal Intergenic	12	32819545	32839207	19663	1	ENSMUSG00000020572	ENSMUST00000220200	-13351	Nampt	protein_coding
chr12	33151630	33151997	368	*	OCI_peak_580	30	2.79742	3.02957	0.12362	31	Intron (ENSMUST00000077456/ENSMUSG00000020564, intron 1 of 2)	12	33147805	33328849	181045	1	ENSMUSG00000020564	ENSMUST00000136644	3825	Atxn7l1	protein_coding
chr12	33429485	33429705	221	*	OCI_peak_581	120	7.40924	12.012	7.18422	134	Promoter (<=1kb)	12	33429635	33437066	7432	1	ENSMUSG00000020561	ENSMUST00000219769	0	Twistnb	protein_coding
chr12	37825816	37826073	258	*	OCI_peak_582	30	2.79742	3.02957	0.12362	138	Intron (ENSMUST00000222337/ENSMUSG00000036095, intron 1 of 1)	12	37817726	37982010	164285	1	ENSMUSG00000036095	ENSMUST00000222337	8090	Dgkb	protein_coding
chr12	40067895	40068249	355	*	OCI_peak_583	44	3.63331	4.42741	0.60796	121	Intron (ENSMUST00000078481/ENSMUSG00000002565, intron 11 of 13)	12	40038099	40040027	1929	1	ENSMUSG00000086315	ENSMUST00000135883	29796	Arl4aos	antisense
chr12	40223156	40223523	368	*	OCI_peak_584	530	19.0923	53.0905	47.1088	185	Promoter (<=1kb)	12	40201567	40223189	21623	2	ENSMUSG00000001627	ENSMUST00000001672	0	Ifrd1	protein_coding
chr12	40420676	40420907	232	*	OCI_peak_585	53	4.24804	5.37617	1.16983	99	Intron (ENSMUST00000069692/ENSMUSG00000055917, intron 1 of 12)	12	40315046	40445774	130729	2	ENSMUSG00000055917	ENSMUST00000069692	24867	Zfp277	protein_coding
chr12	40558961	40559191	231	*	OCI_peak_586	51	4.11034	5.16056	1.01851	57	Intron (ENSMUST00000037488/ENSMUSG00000035954, intron 1 of 52)	12	40446336	40846180	399845	1	ENSMUSG00000035954	ENSMUST00000220912	112625	Dock4	protein_coding
chr12	40848654	40848883	230	*	OCI_peak_587	46	3.84587	4.61504	0.72745	175	Distal Intergenic	12	40875537	40875866	330	1	ENSMUSG00000113435	ENSMUST00000221545	-26654	Gm19441	processed_pseudogene
chr12	41714264	41714497	234	*	OCI_peak_588	35	3.17915	3.59615	0.26752	109	Intron (ENSMUST00000132121/ENSMUSG00000056899, intron 6 of 6)	12	41684394	41684718	325	1	ENSMUSG00000113438	ENSMUST00000221651	29870	Gm47369	processed_pseudogene
chr12	44424742	44424979	238	*	OCI_peak_589	47	3.95938	4.7953	0.72786	207	Intron (ENSMUST00000110748/ENSMUSG00000020598, intron 2 of 27)	12	44439042	44546824	107783	1	ENSMUSG00000020598	ENSMUST00000219928	-14063	Nrcam	protein_coding
chr12	51283963	51284215	253	*	OCI_peak_590	38	3.39376	3.82916	0.26752	166	Distal Intergenic	12	51297487	51297960	474	1	ENSMUSG00000046620	ENSMUST00000062226	-13272	Rps11-ps4	processed_pseudogene
chr12	51674591	51674828	238	*	OCI_peak_591	35	3.21837	3.55649	0.26752	41	Intron (ENSMUST00000013130/ENSMUSG00000020954, intron 1 of 17)	12	51691033	51744786	53754	1	ENSMUSG00000020955	ENSMUST00000218820	-16205	Ap4s1	protein_coding
chr12	51844999	51845323	325	*	OCI_peak_592	71	4.99581	7.19934	2.71765	90	Distal Intergenic	12	51840417	51840621	205	2	ENSMUSG00000112746	ENSMUST00000218295	-4378	Gm19309	processed_pseudogene
chr12	52006188	52006447	260	*	OCI_peak_593	49	3.96883	4.94116	0.85016	81	Exon (ENSMUST00000085404/ENSMUSG00000020956, exon 1 of 4)	12	51988312	52006501	18190	2	ENSMUSG00000020956	ENSMUST00000085404	54	Dtd2	protein_coding
chr12	52065791	52066016	226	*	OCI_peak_594	36	3.29646	3.67698	0.26752	60	Distal Intergenic	12	52079014	52079311	298	1	ENSMUSG00000112063	ENSMUST00000218420	-12998	Gm32220	processed_pseudogene
chr12	52604699	52604928	230	*	OCI_peak_595	49	3.99383	4.97977	0.87423	78	Promoter (<=1kb)	12	52604485	52604591	107	2	ENSMUSG00000064489	ENSMUST00000082555	-108	Gm23296	snRNA
chr12	52863965	52864261	297	*	OCI_peak_596	38	3.39376	3.82916	0.26752	55	Intron (ENSMUST00000095737/ENSMUSG00000061603, intron 2 of 13)	12	52795836	53148763	352928	1	ENSMUSG00000061603	ENSMUST00000219786	68129	Akap6	protein_coding
chr12	52897677	52897919	243	*	OCI_peak_597	30	2.89508	3.07017	0.14086	211	Intron (ENSMUST00000095737/ENSMUSG00000061603, intron 4 of 13)	12	52795836	53148763	352928	1	ENSMUSG00000061603	ENSMUST00000219786	101841	Akap6	protein_coding
chr12	53700036	53700271	236	*	OCI_peak_598	36	3.29646	3.67698	0.26752	125	Intron (ENSMUST00000223358/ENSMUSG00000021010, intron 3 of 10)	12	54062048	54079392	17345	2	ENSMUSG00000099407	ENSMUST00000185390	379121	1700060O08Rik	antisense
chr12	56090637	56090902	266	*	OCI_peak_599	46	3.84587	4.61504	0.72745	189	Distal Intergenic	12	56056636	56056755	120	2	ENSMUSG00000093300	ENSMUST00000175559	-33882	Gm23799	rRNA
chr12	56265306	56265522	217	*	OCI_peak_600	53	4.08748	5.30817	1.1205	105	Exon (ENSMUST00000219468/ENSMUSG00000112164, exon 4 of 4)	12	56266920	56267204	285	2	ENSMUSG00000088389	ENSMUST00000157764	1682	Gm24685	misc_RNA
chr12	57421952	57422192	241	*	OCI_peak_601	37	3.19705	3.76619	0.26752	229	Intron (ENSMUST00000145003/ENSMUSG00000047022, intron 9 of 9)	12	57441190	57450120	8931	2	ENSMUSG00000086372	ENSMUST00000145464	27928	Gm16246	antisense
chr12	64267892	64268117	226	*	OCI_peak_602	38	3.39376	3.82916	0.26752	83	Distal Intergenic	12	64147856	64152948	5093	2	ENSMUSG00000113152	ENSMUST00000221687	-114944	Gm48422	lincRNA
chr12	65172459	65172960	502	*	OCI_peak_603	265	13.3712	26.5164	21.1379	181	Promoter (<=1kb)	12	65132734	65172580	39847	2	ENSMUSG00000047534	ENSMUST00000052201	0	Mis18bp1	protein_coding
chr12	67207857	67208147	291	*	OCI_peak_604	47	3.95938	4.7953	0.72786	275	Intron (ENSMUST00000037181/ENSMUSG00000034912, intron 1 of 16)	12	66471515	67221042	749528	2	ENSMUSG00000034912	ENSMUST00000223141	12895	Mdga2	protein_coding
chr12	68097233	68097452	220	*	OCI_peak_605	38	3.39376	3.82916	0.26752	63	Distal Intergenic	12	68090407	68091074	668	1	ENSMUSG00000113674	ENSMUST00000222955	6826	Hspe1-ps1	processed_pseudogene
chr12	69529792	69530122	331	*	OCI_peak_606	43	3.64379	4.30003	0.57956	261	Distal Intergenic	12	69561229	69561337	109	2	ENSMUSG00000095776	ENSMUST00000177928	31215	Gm23018	miRNA
chr12	70002860	70003176	317	*	OCI_peak_607	38	3.37759	3.89404	0.30631	146	Distal Intergenic	12	69994790	69994892	103	2	ENSMUSG00000089153	ENSMUST00000158528	-7968	Gm23579	snRNA
chr12	70138167	70138402	236	*	OCI_peak_608	49	3.98129	4.9604	0.86009	106	Distal Intergenic	12	70154142	70183347	29206	1	ENSMUSG00000090121	ENSMUST00000162570	-15740	Abhd12b	protein_coding
chr12	70261680	70261942	263	*	OCI_peak_609	46	3.84587	4.61504	0.72745	56	Intron (ENSMUST00000222173/ENSMUSG00000113694, intron 2 of 3)	12	70252321	70257127	4807	2	ENSMUSG00000021071	ENSMUST00000223518	-4553	Trim9	protein_coding
chr12	70447951	70448238	288	*	OCI_peak_610	38	3.37759	3.89404	0.30631	117	Distal Intergenic	12	70453095	70468040	14946	1	ENSMUSG00000021072	ENSMUST00000021471	-4857	Tmx1	protein_coding
chr12	70672186	70672434	249	*	OCI_peak_611	33	3.09278	3.36539	0.26752	62	Promoter (1-2kb)	12	70673646	70673746	101	1	ENSMUSG00000088068	ENSMUST00000157443	-1212	Gm47290	snRNA
chr12	71015583	71016084	502	*	OCI_peak_612	438	17.7891	43.8345	38.0512	278	Promoter (<=1kb)	12	71015990	71098592	82603	1	ENSMUSG00000048118	ENSMUST00000046305	0	Arid4a	protein_coding
chr12	72693613	72694105	493	*	OCI_peak_613	62	4.39594	6.25182	1.88617	399	Distal Intergenic	12	72650353	72664909	14557	2	ENSMUSG00000021094	ENSMUST00000021512	-28704	Dhrs7	protein_coding
chr12	73303560	73303784	225	*	OCI_peak_614	43	3.68153	4.35835	0.58255	164	Intron (ENSMUST00000140523/ENSMUSG00000044712, intron 3 of 15)	12	73318629	73339989	21361	1	ENSMUSG00000044712	ENSMUST00000134247	-14845	Slc38a6	protein_coding
chr12	73779292	73779760	469	*	OCI_peak_615	160	8.62912	16.0631	11.0421	182	Distal Intergenic	12	73793483	73808371	14889	1	ENSMUSG00000113321	ENSMUST00000223088	-13723	Gm8075	lincRNA
chr12	76837585	76837914	330	*	OCI_peak_616	154	8.55502	15.4863	10.4862	117	Exon (ENSMUST00000041008/ENSMUSG00000033373, exon 1 of 12)	12	76837433	76844689	7257	1	ENSMUSG00000033373	ENSMUST00000151864	152	Fntb	protein_coding
chr12	76962287	76962527	241	*	OCI_peak_617	133	7.51631	13.3511	8.45098	122	Promoter (<=1kb)	12	76937274	76962201	24928	2	ENSMUSG00000059436	ENSMUST00000082136	-86	Max	protein_coding
chr12	78832349	78832563	215	*	OCI_peak_618	46	3.85924	4.63615	0.72786	113	Promoter (1-2kb)	12	78834463	78838081	3619	1	ENSMUSG00000021112	ENSMUST00000219180	-1900	Mpp5	protein_coding
chr12	79297135	79297422	288	*	OCI_peak_619	58	4.43716	5.85056	1.53702	133	Promoter (<=1kb)	12	79297282	79814690	517409	1	ENSMUSG00000059060	ENSMUST00000171210	0	Rad51b	protein_coding
chr12	79541561	79541791	231	*	OCI_peak_620	53	4.0934	5.31732	1.12292	74	Intron (ENSMUST00000171210/ENSMUSG00000059060, intron 7 of 10)	12	79327353	79701856	374504	1	ENSMUSG00000059060	ENSMUST00000221257	214208	Rad51b	protein_coding
chr12	80067354	80067569	216	*	OCI_peak_621	31	2.93982	3.13646	0.18958	21	Intron (ENSMUST00000218323/ENSMUSG00000111933, intron 1 of 1)	12	80018415	80081434	63020	2	ENSMUSG00000111933	ENSMUST00000218323	13865	Gm36660	lincRNA
chr12	80361682	80361930	249	*	OCI_peak_622	184	8.28145	18.4051	13.2987	139	Intron (ENSMUST00000054145/ENSMUSG00000049106, intron 7 of 8)	12	80366592	80376692	10101	2	ENSMUSG00000049106	ENSMUST00000218728	14762	Dcaf5	protein_coding
chr12	81155735	81156013	279	*	OCI_peak_623	100	5.99446	10.075	5.36593	160	Intron (ENSMUST00000110347/ENSMUSG00000021136, intron 7 of 12)	12	81166151	81166234	84	1	ENSMUSG00000092673	ENSMUST00000174932	-10138	Mir3067	miRNA
chr12	81280371	81280616	246	*	OCI_peak_624	46	3.84587	4.61504	0.72745	222	Intron (ENSMUST00000085238/ENSMUSG00000079055, intron 2 of 6)	12	81202397	81294674	92278	2	ENSMUSG00000079055	ENSMUST00000182366	14058	Slc8a3	protein_coding
chr12	82149911	82150380	470	*	OCI_peak_625	53	4.08748	5.30817	1.1205	149	Promoter (<=1kb)	12	82150468	82150563	96	1	ENSMUSG00000064714	ENSMUST00000082780	-88	n-R5s62	rRNA
chr12	83551408	83551625	218	*	OCI_peak_626	39	3.3879	3.90962	0.31855	84	Exon (ENSMUST00000221919/ENSMUSG00000042628, exon 11 of 13)	12	83548095	83551705	3611	2	ENSMUSG00000042628	ENSMUST00000221228	80	Zfyve1	protein_coding
chr12	83755985	83756208	224	*	OCI_peak_627	37	3.19705	3.76619	0.26752	136	Promoter (2-3kb)	12	83758944	83759346	403	1	ENSMUSG00000113999	ENSMUST00000222400	-2736	Gm47681	processed_pseudogene
chr12	84193807	84194106	300	*	OCI_peak_628	272	13.1456	27.2672	21.8668	152	Promoter (<=1kb)	12	84149278	84194015	44738	2	ENSMUSG00000042507	ENSMUST00000110294	0	Elmsan1	protein_coding
chr12	85442237	85442555	319	*	OCI_peak_629	49	3.96883	4.94116	0.85016	66	Distal Intergenic	12	85429110	85436249	7140	2	ENSMUSG00000113940	ENSMUST00000221505	-5988	Gm40477	lincRNA
chr12	86657304	86657662	359	*	OCI_peak_630	43	3.70462	4.39415	0.60779	302	Distal Intergenic	12	86655125	86655231	107	1	ENSMUSG00000075832	ENSMUST00000101884	2179	Gm22004	snRNA
chr12	87459809	87460034	226	*	OCI_peak_631	35	3.17915	3.59615	0.26752	75	Intron (ENSMUST00000021428/ENSMUSG00000021039, intron 6 of 13)	12	87449075	87454157	5083	2	ENSMUSG00000021039	ENSMUST00000222579	-5652	Snw1	protein_coding
chr12	88371212	88371432	221	*	OCI_peak_632	42	3.53709	4.2812	0.56496	168	Exon (ENSMUST00000221630/ENSMUSG00000021044, exon 2 of 2)	12	88365314	88377323	12010	2	ENSMUSG00000113434	ENSMUST00000221603	5891	3200001D21Rik	antisense
chr12	91015393	91015720	328	*	OCI_peak_633	43	3.68153	4.35835	0.58255	123	Intron (ENSMUST00000143415/ENSMUSG00000061533, intron 10 of 12)	12	90999342	91030078	30737	2	ENSMUSG00000061533	ENSMUST00000123400	14358	Cep128	protein_coding
chr12	91384251	91384646	396	*	OCI_peak_634	339	16.0441	33.978	28.4005	266	Promoter (<=1kb)	12	91384563	91386048	1486	1	ENSMUSG00000020963	ENSMUST00000222686	0	Tshr	protein_coding
chr12	91634713	91635049	337	*	OCI_peak_635	33	3.11303	3.39599	0.26752	227	3' UTR	12	91615896	91617677	1782	2	ENSMUSG00000113943	ENSMUST00000222304	-17036	Gm47804	lincRNA
chr12	94218941	94219175	235	*	OCI_peak_636	53	4.24804	5.37617	1.16983	56	Distal Intergenic	12	94059010	94059701	692	2	ENSMUSG00000113215	ENSMUST00000222410	-159240	Gm18749	processed_pseudogene
chr12	98540332	98540547	216	*	OCI_peak_637	40	3.48363	4.05474	0.41518	31	Intron (ENSMUST00000221240/ENSMUSG00000033854, intron 1 of 6)	12	98489797	98532062	42266	2	ENSMUSG00000033854	ENSMUST00000221906	-8270	Kcnk10	protein_coding
chr12	99110112	99110331	220	*	OCI_peak_638	43	3.68153	4.35835	0.58255	43	Distal Intergenic	12	99033500	99063458	29959	2	ENSMUSG00000114089	ENSMUST00000220675	-46654	Gm47116	lincRNA
chr12	99770135	99770369	235	*	OCI_peak_639	30	2.90391	3.08325	0.15127	83	Intron (ENSMUST00000221929/ENSMUSG00000021176, intron 5 of 5)	12	99761351	99762254	904	2	ENSMUSG00000113877	ENSMUST00000220762	-7881	Gm47208	TEC
chr12	103775038	103775291	254	*	OCI_peak_640	47	3.95938	4.7953	0.72786	167	Promoter (1-2kb)	12	103763594	103773592	9999	2	ENSMUSG00000071177	ENSMUST00000078869	-1446	Serpina1d	protein_coding
chr12	106010075	106010322	248	*	OCI_peak_641	82	5.44997	8.20229	3.62967	69	Promoter (<=1kb)	12	106010228	106075220	64993	1	ENSMUSG00000021115	ENSMUST00000072040	0	Vrk1	protein_coding
chr12	107753169	107753391	223	*	OCI_peak_642	71	4.79557	7.15885	2.69389	142	Intron (ENSMUST00000134448/ENSMUSG00000086975, intron 1 of 1)	12	107729361	107735496	6136	2	ENSMUSG00000085641	ENSMUST00000144556	-17673	4930465M20Rik	lincRNA
chr12	108386636	108386986	351	*	OCI_peak_643	30	2.79742	3.02957	0.12362	150	Intron (ENSMUST00000138456/ENSMUSG00000058070, intron 1 of 6)	12	108370957	108508538	137582	1	ENSMUSG00000058070	ENSMUST00000138456	15679	Eml1	protein_coding
chr12	108836348	108836665	318	*	OCI_peak_644	43	3.66788	4.33724	0.58255	22	Exon (ENSMUST00000221453/ENSMUSG00000048856, exon 1 of 2)	12	108836082	108853774	17693	1	ENSMUSG00000048856	ENSMUST00000223296	266	Slc25a47	protein_coding
chr12	110499594	110499872	279	*	OCI_peak_645	49	3.95645	4.92205	0.83281	226	Intron (ENSMUST00000220509/ENSMUSG00000017843, intron 3 of 7)	12	110478447	110486208	7762	2	ENSMUSG00000113585	ENSMUST00000222803	-13386	Gm19605	processed_transcript
chr12	111640418	111640671	254	*	OCI_peak_646	44	3.72953	4.43284	0.60907	69	Intron (ENSMUST00000075281/ENSMUSG00000007411, intron 14 of 15)	12	111654659	111655694	1036	1	ENSMUSG00000007411	ENSMUST00000221841	-13988	Mark3	protein_coding
chr12	111754670	111755031	362	*	OCI_peak_647	34	3.15559	3.46058	0.26752	178	3' UTR	12	111758849	111803240	44392	1	ENSMUSG00000021288	ENSMUST00000239017	-3818	Klc1	protein_coding
chr12	112582682	112582998	317	*	OCI_peak_648	30	2.86888	3.03149	0.12362	104	Distal Intergenic	12	112588784	112614957	26174	1	ENSMUSG00000037679	ENSMUST00000101029	-5786	Inf2	protein_coding
chr12	112829340	112829734	395	*	OCI_peak_649	64	4.82756	6.46624	2.06647	66	Promoter (<=1kb)	12	112820229	112829389	9161	2	ENSMUSG00000047832	ENSMUST00000062092	0	Cdca4	protein_coding
chr12	112992992	112993286	295	*	OCI_peak_650	43	3.68153	4.35835	0.58255	49	Exon (ENSMUST00000011302/ENSMUSG00000011158, exon 2 of 18)	12	112982645	112988060	5416	2	ENSMUSG00000011158	ENSMUST00000221409	-4932	Brf1	protein_coding
chr12	116281024	116281311	288	*	OCI_peak_651	105	6.05998	10.5505	5.81251	139	Promoter (<=1kb)	12	116281196	116373091	91896	1	ENSMUSG00000021171	ENSMUST00000100986	0	Esyt2	protein_coding
chr13	4352807	4353016	210	*	OCI_peak_652	38	3.39376	3.82916	0.26752	29	Intron (ENSMUST00000221569/ENSMUSG00000113175, intron 2 of 2)	13	4368681	4372417	3737	1	ENSMUSG00000113004	ENSMUST00000221635	-15665	Gm47951	processed_pseudogene
chr13	5808525	5808833	309	*	OCI_peak_653	38	3.37843	3.80502	0.26752	182	Distal Intergenic	13	5821768	5821858	91	2	ENSMUSG00000080562	ENSMUST00000116912	13025	Gm26043	miRNA
chr13	7570071	7570366	296	*	OCI_peak_654	47	3.95938	4.7953	0.72786	241	Distal Intergenic	13	7633044	7633191	148	1	ENSMUSG00000112939	ENSMUST00000221837	-62678	Gm48251	processed_pseudogene
chr13	9695713	9696102	390	*	OCI_peak_655	45	3.59668	4.55184	0.69303	208	3' UTR	13	9693475	9696139	2665	2	ENSMUSG00000021156	ENSMUST00000138039	37	Zmynd11	protein_coding
chr13	9709741	9710155	415	*	OCI_peak_656	44	3.63331	4.42741	0.60796	233	3' UTR	13	9712232	9716057	3826	2	ENSMUSG00000021156	ENSMUST00000222148	5902	Zmynd11	protein_coding
chr13	11605495	11605736	242	*	OCI_peak_657	42	3.59655	4.22732	0.52788	25	Intron (ENSMUST00000021750/ENSMUSG00000021313, intron 84 of 104)	13	11574939	11584954	10016	2	ENSMUSG00000021313	ENSMUST00000222788	-20541	Ryr2	protein_coding
chr13	12900199	12900446	248	*	OCI_peak_658	30	2.7843	3.01019	0.12289	43	Distal Intergenic	13	12917710	12917965	256	2	ENSMUSG00000113256	ENSMUST00000222079	17519	Gm48527	processed_pseudogene
chr13	13155642	13156006	365	*	OCI_peak_659	30	2.79742	3.02957	0.12362	174	Distal Intergenic	13	13168730	13171177	2448	2	ENSMUSG00000113908	ENSMUST00000221985	15171	Gm10811	TEC
chr13	13991377	13991840	464	*	OCI_peak_660	35	3.18603	3.50697	0.26752	120	Promoter (2-3kb)	13	13994420	13995745	1326	1	ENSMUSG00000039242	ENSMUST00000220932	-2580	B3galnt2	protein_coding
chr13	14034836	14035077	242	*	OCI_peak_661	47	3.95938	4.7953	0.72786	119	Intron (ENSMUST00000159893/ENSMUSG00000039233, intron 1 of 14)	13	13997949	14039579	41631	2	ENSMUSG00000039233	ENSMUST00000159893	4502	Tbce	protein_coding
chr13	14593436	14593680	245	*	OCI_peak_662	49	3.98129	4.9604	0.86009	168	Promoter (<=1kb)	13	14594607	14595587	981	1	ENSMUSG00000113627	ENSMUST00000221878	-927	Gm32526	processed_pseudogene
chr13	14626428	14626720	293	*	OCI_peak_663	62	4.54164	6.2335	1.8761	107	3' UTR	13	14628619	14628731	113	2	ENSMUSG00000089624	ENSMUST00000158999	2011	Gm25444	snRNA
chr13	16518397	16518621	225	*	OCI_peak_664	47	3.95938	4.7953	0.72786	68	Distal Intergenic	13	16533539	16533821	283	2	ENSMUSG00000113972	ENSMUST00000222545	15200	Gm48497	processed_pseudogene
chr13	17299870	17300125	256	*	OCI_peak_665	38	3.39047	3.82398	0.26752	128	Intron (ENSMUST00000068545/ENSMUSG00000055137, intron 11 of 13)	13	17337599	17338355	757	1	ENSMUSG00000113219	ENSMUST00000221419	-37474	Gm17890	processed_pseudogene
chr13	18717178	18717521	344	*	OCI_peak_666	80	5.65626	8.00871	3.46459	66	Promoter (<=1kb)	13	18717286	18748999	31714	1	ENSMUSG00000041236	ENSMUST00000222269	0	Vps41	protein_coding
chr13	23491386	23491638	253	*	OCI_peak_667	58	4.52501	5.818	1.50674	145	Promoter (2-3kb)	13	23477676	23488857	11182	2	ENSMUSG00000053216	ENSMUST00000110433	-2529	Btn2a2	protein_coding
chr13	23531442	23531671	230	*	OCI_peak_668	80	5.17084	8.06055	3.51296	81	3' UTR	13	23531050	23531519	470	1	ENSMUSG00000060981	ENSMUST00000102972	392	H4c8	protein_coding
chr13	23761256	23761640	385	*	OCI_peak_669	74	5.32789	7.47522	2.96728	295	Promoter (<=1kb)	13	23760692	23761230	539	2	ENSMUSG00000060093	ENSMUST00000102964	-26	H4c1	protein_coding
chr13	24235795	24236005	211	*	OCI_peak_670	51	4.11034	5.16056	1.01851	87	Intron (ENSMUST00000072889/ENSMUSG00000021338, intron 2 of 37)	13	24173624	24240544	66921	2	ENSMUSG00000021338	ENSMUST00000136517	4539	Carmil1	protein_coding
chr13	28577536	28577761	226	*	OCI_peak_671	47	3.95938	4.7953	0.72786	60	Intron (ENSMUST00000148885/ENSMUSG00000085936, intron 6 of 7)	13	28460034	28521108	61075	2	ENSMUSG00000085936	ENSMUST00000134787	-56428	2610307P16Rik	processed_transcript
chr13	28692270	28692524	255	*	OCI_peak_672	33	3.0728	3.33526	0.26752	173	Intron (ENSMUST00000148885/ENSMUSG00000085936, intron 3 of 7)	13	28710781	28710873	93	2	ENSMUSG00000099158	ENSMUST00000184136	18349	Mir6368	miRNA
chr13	28998005	28998294	290	*	OCI_peak_673	51	4.12371	5.18139	1.03673	176	Distal Intergenic	13	29014399	29015665	1267	1	ENSMUSG00000086363	ENSMUST00000146336	-16105	A330102I10Rik	lincRNA
chr13	29220772	29220991	220	*	OCI_peak_674	44	3.71703	4.41342	0.60796	150	Intron (ENSMUST00000140278/ENSMUSG00000006191, intron 15 of 16)	13	29235777	29236620	844	2	ENSMUSG00000086423	ENSMUST00000137593	15629	Gm11364	sense_intronic
chr13	29985971	29986186	216	*	OCI_peak_675	59	4.50726	5.96013	1.63422	55	Promoter (<=1kb)	13	29906575	29986063	79489	2	ENSMUSG00000016477	ENSMUST00000102948	0	E2f3	protein_coding
chr13	30602178	30602406	229	*	OCI_peak_676	35	3.20752	3.53985	0.26752	146	Distal Intergenic	13	30615043	30624259	9217	1	ENSMUSG00000086263	ENSMUST00000151471	-12637	4930519D14Rik	lincRNA
chr13	31625688	31625909	222	*	OCI_peak_677	103	6.3583	10.3084	5.58332	148	Promoter (<=1kb)	13	31625816	31631403	5588	1	ENSMUSG00000038402	ENSMUST00000042054	0	Foxf2	protein_coding
chr13	33132427	33132908	482	*	OCI_peak_678	34	3.15559	3.46058	0.26752	409	Intron (ENSMUST00000121376/ENSMUSG00000083653, intron 1 of 1)	13	33105539	33133493	27955	2	ENSMUSG00000083653	ENSMUST00000121376	585	Gm11384	unprocessed_pseudogene
chr13	33159810	33160043	234	*	OCI_peak_679	44	3.71703	4.41342	0.60796	203	Promoter (<=1kb)	13	33149275	33159742	10468	2	ENSMUSG00000021404	ENSMUST00000021837	-68	Serpinb9c	protein_coding
chr13	38021905	38022297	393	*	OCI_peak_680	47	3.8601	4.77382	0.72786	47	3' UTR	13	38006052	38036923	30872	2	ENSMUSG00000044566	ENSMUST00000110233	14626	Cage1	protein_coding
chr13	38133208	38133419	212	*	OCI_peak_681	47	3.95938	4.7953	0.72786	119	Distal Intergenic	13	38151294	38198577	47284	1	ENSMUSG00000054889	ENSMUST00000124830	-17875	Dsp	protein_coding
chr13	38798221	38798596	376	*	OCI_peak_682	32	2.98597	3.20514	0.22663	142	Intron (ENSMUST00000224240/ENSMUSG00000114767, intron 3 of 3)	13	38782161	38793660	11500	2	ENSMUSG00000114319	ENSMUST00000224004	-4561	Gm47509	lincRNA
chr13	39884367	39884699	333	*	OCI_peak_683	35	3.17915	3.59615	0.26752	17	Promoter (<=1kb)	13	39877035	39884381	7347	2	ENSMUSG00000114957	ENSMUST00000224937	0	Gm47316	lincRNA
chr13	41001153	41001522	370	*	OCI_peak_684	51	4.11034	5.16056	1.01851	96	Promoter (<=1kb)	13	41001238	41013007	11770	1	ENSMUSG00000038683	ENSMUST00000174551	0	Pak1ip1	protein_coding
chr13	42342336	42342591	256	*	OCI_peak_685	31	2.93982	3.13646	0.18958	83	Distal Intergenic	13	42302298	42304991	2694	2	ENSMUSG00000113619	ENSMUST00000221433	-37345	Gm47118	antisense
chr13	42429203	42429426	224	*	OCI_peak_686	30	2.79742	3.02957	0.12362	2	Distal Intergenic	13	42472320	42472777	458	2	ENSMUSG00000113000	ENSMUST00000222369	43351	Gm6049	processed_pseudogene
chr13	42724110	42724322	213	*	OCI_peak_687	69	4.8635	6.99063	2.53935	81	Intron (ENSMUST00000128646/ENSMUSG00000054728, intron 3 of 13)	13	42709581	43138526	428946	1	ENSMUSG00000054728	ENSMUST00000148891	14529	Phactr1	protein_coding
chr13	42889546	42889757	212	*	OCI_peak_688	65	4.86045	6.51883	2.11667	94	Intron (ENSMUST00000128646/ENSMUSG00000054728, intron 3 of 13)	13	42868338	42869602	1265	2	ENSMUSG00000085276	ENSMUST00000162331	-19944	Gm15812	processed_pseudogene
chr13	42911252	42911493	242	*	OCI_peak_689	47	3.95938	4.7953	0.72786	101	Intron (ENSMUST00000128646/ENSMUSG00000054728, intron 3 of 13)	13	42916651	43077730	161080	1	ENSMUSG00000054728	ENSMUST00000239286	-5158	Phactr1	protein_coding
chr13	46727677	46728165	489	*	OCI_peak_690	71	4.79557	7.15885	2.69389	341	Promoter (<=1kb)	13	46679905	46727940	48036	2	ENSMUSG00000021374	ENSMUST00000021803	0	Nup153	protein_coding
chr13	47927703	47927971	269	*	OCI_peak_691	38	3.39376	3.82916	0.26752	169	Intron (ENSMUST00000223677/ENSMUSG00000114959, intron 1 of 2)	13	47910435	47934301	23867	1	ENSMUSG00000114959	ENSMUST00000223677	17268	G630093K05Rik	lincRNA
chr13	49443326	49443552	227	*	OCI_peak_692	43	3.68153	4.35835	0.58255	146	3' UTR	13	49421614	49462901	41288	1	ENSMUSG00000021385	ENSMUST00000021817	21712	Ippk	protein_coding
chr13	49681961	49682206	246	*	OCI_peak_693	63	4.28148	6.32792	1.94516	179	Promoter (<=1kb)	13	49682100	49734267	52168	1	ENSMUSG00000037851	ENSMUST00000165316	0	Iars	protein_coding
chr13	49731995	49732270	276	*	OCI_peak_694	34	3.12325	3.41147	0.26752	253	Intron (ENSMUST00000165316/ENSMUSG00000037851, intron 32 of 33)	13	49722119	49723096	978	1	ENSMUSG00000037851	ENSMUST00000165656	9876	Iars	protein_coding
chr13	51644764	51645357	594	*	OCI_peak_695	80	5.1952	8.09996	3.54023	506	Promoter (<=1kb)	13	51645232	51650660	5429	1	ENSMUSG00000062248	ENSMUST00000075853	0	Cks2	protein_coding
chr13	51855951	51856230	280	*	OCI_peak_696	35	3.2293	3.57327	0.26752	199	Distal Intergenic	13	51846744	51848224	1481	1	ENSMUSG00000021453	ENSMUST00000132480	9207	Gadd45g	protein_coding
chr13	52209941	52210165	225	*	OCI_peak_697	43	3.68153	4.35835	0.58255	135	Distal Intergenic	13	52180411	52181637	1227	1	ENSMUSG00000113399	ENSMUST00000222876	29530	Gm48199	lincRNA
chr13	52892079	52892434	356	*	OCI_peak_698	114	6.81246	11.407	6.61492	87	Intron (ENSMUST00000137064/ENSMUSG00000021460, intron 3 of 9)	13	52910323	52912946	2624	2	ENSMUSG00000021460	ENSMUST00000230563	20512	Auh	protein_coding
chr13	52987890	52988118	229	*	OCI_peak_699	32	3.00484	3.23331	0.24448	88	Distal Intergenic	13	52967209	52981073	13865	2	ENSMUSG00000056749	ENSMUST00000071065	-6817	Nfil3	protein_coding
chr13	52994547	52994767	221	*	OCI_peak_700	30	2.89508	3.07017	0.14086	143	Distal Intergenic	13	52967209	52981073	13865	2	ENSMUSG00000056749	ENSMUST00000071065	-13474	Nfil3	protein_coding
chr13	53247165	53247409	245	*	OCI_peak_701	38	3.37759	3.89404	0.30631	200	Intron (ENSMUST00000130235/ENSMUSG00000021464, intron 1 of 8)	13	53131960	53275658	143699	2	ENSMUSG00000021464	ENSMUST00000149299	28249	Ror2	protein_coding
chr13	54694411	54694707	297	*	OCI_peak_702	437	14.8232	43.7813	38.001	162	Promoter (<=1kb)	13	54679410	54693907	14498	2	ENSMUSG00000034928	ENSMUST00000134862	-504	Rnf44	protein_coding
chr13	56580646	56580866	221	*	OCI_peak_703	40	3.48363	4.05474	0.41518	66	Distal Intergenic	13	56595537	56596642	1106	1	ENSMUSG00000114604	ENSMUST00000224345	-14671	2010203P06Rik	lincRNA
chr13	56658172	56658418	247	*	OCI_peak_704	35	3.18603	3.50697	0.26752	121	Distal Intergenic	13	56631213	56632543	1331	1	ENSMUSG00000035493	ENSMUST00000226024	26959	Tgfbi	protein_coding
chr13	56697955	56698213	259	*	OCI_peak_705	43	3.68153	4.35835	0.58255	179	Promoter (1-2kb)	13	56699930	56700178	249	1	ENSMUSG00000098962	ENSMUST00000184060	-1717	Gm27698	misc_RNA
chr13	58215644	58215968	325	*	OCI_peak_706	34	3.15559	3.46058	0.26752	19	Promoter (<=1kb)	13	58176156	58215653	39498	2	ENSMUSG00000005312	ENSMUST00000058735	0	Ubqln1	protein_coding
chr13	58406220	58406444	225	*	OCI_peak_707	32	2.98597	3.20514	0.22663	75	5' UTR	13	58405066	58410096	5031	1	ENSMUSG00000035367	ENSMUST00000224479	1154	Rmi1	protein_coding
chr13	60214186	60214399	214	*	OCI_peak_708	30	2.79742	3.02957	0.12362	75	Intron (ENSMUST00000224064/ENSMUSG00000050765, intron 3 of 3)	13	60211933	60212934	1002	1	ENSMUSG00000050765	ENSMUST00000060705	2253	Gm5084	lincRNA
chr13	62875792	62876269	478	*	OCI_peak_709	43	3.68005	4.35606	0.58255	38	Intron (ENSMUST00000092888/ENSMUSG00000069805, intron 1 of 6)	13	62864766	62872758	7993	2	ENSMUSG00000069805	ENSMUST00000150013	-3034	Fbp1	protein_coding
chr13	64320024	64320389	366	*	OCI_peak_710	36	3.25138	3.60726	0.26752	171	Downstream (1-2kb)	13	64322183	64322918	736	2	ENSMUSG00000118556	ENSMUST00000238814	2529	CT030159.1	processed_pseudogene
chr13	64422002	64422211	210	*	OCI_peak_711	58	4.52501	5.818	1.50674	113	Distal Intergenic	13	64432314	64441773	9460	1	ENSMUSG00000021483	ENSMUST00000021939	-10103	Cdk20	protein_coding
chr13	64891396	64891705	310	*	OCI_peak_712	58	4.52501	5.818	1.50674	99	Intron (ENSMUST00000091554/ENSMUSG00000033063, intron 1 of 23)	13	64736182	64903955	167774	2	ENSMUSG00000033063	ENSMUST00000091554	12250	Cntnap3	protein_coding
chr13	68859487	68859725	239	*	OCI_peak_713	34	3.15559	3.46058	0.26752	130	Intron (ENSMUST00000022013/ENSMUSG00000021536, intron 3 of 24)	13	68856533	68857557	1025	1	ENSMUSG00000113859	ENSMUST00000223009	2954	Gm7979	processed_pseudogene
chr13	69873705	69874011	307	*	OCI_peak_714	68	5.09064	6.89084	2.4487	129	Distal Intergenic	13	69811585	69815832	4248	1	ENSMUSG00000021598	ENSMUST00000220649	62120	Med10	protein_coding
chr13	70696239	70696472	234	*	OCI_peak_715	58	4.52501	5.818	1.50674	95	Distal Intergenic	13	70706233	70733207	26975	1	ENSMUSG00000113794	ENSMUST00000222750	-9761	Gm36607	antisense
chr13	70934685	70935088	404	*	OCI_peak_716	47	3.95938	4.7953	0.72786	17	Distal Intergenic	13	70882948	70884503	1556	1	ENSMUSG00000021600	ENSMUST00000225672	51737	8030423J24Rik	lincRNA
chr13	73781399	73781611	213	*	OCI_peak_717	38	3.39376	3.82916	0.26752	187	Intron (ENSMUST00000222742/ENSMUSG00000017756, intron 1 of 10)	13	73797612	73799469	1858	1	ENSMUSG00000017756	ENSMUST00000223008	-16001	Slc12a7	protein_coding
chr13	80901420	80901756	337	*	OCI_peak_718	58	4.52501	5.818	1.50674	260	Distal Intergenic	13	80890518	80891642	1125	1	ENSMUSG00000074794	ENSMUST00000162904	10902	Arrdc3	protein_coding
chr13	85378056	85378296	241	*	OCI_peak_719	43	3.68153	4.35835	0.58255	124	Distal Intergenic	13	85411681	85411919	239	2	ENSMUSG00000103196	ENSMUST00000193837	33623	Gm37641	TEC
chr13	89141522	89141745	224	*	OCI_peak_720	38	3.39376	3.82916	0.26752	100	Intron (ENSMUST00000118731/ENSMUSG00000034488, intron 6 of 9)	13	88821642	89323223	501582	1	ENSMUSG00000034488	ENSMUST00000043111	319880	Edil3	protein_coding
chr13	89889185	89889498	314	*	OCI_peak_721	143	7.59299	14.3453	9.40105	142	Intron (ENSMUST00000159199/ENSMUSG00000021615, intron 7 of 8)	13	89927442	89927543	102	2	ENSMUSG00000089070	ENSMUST00000158445	38045	Gm24498	snRNA
chr13	89918768	89919076	309	*	OCI_peak_722	68	5.09064	6.89084	2.4487	156	Intron (ENSMUST00000159199/ENSMUSG00000021615, intron 7 of 8)	13	89927442	89927543	102	2	ENSMUSG00000089070	ENSMUST00000158445	8467	Gm24498	snRNA
chr13	90515805	90516089	285	*	OCI_peak_723	66	4.94469	6.65411	2.23802	218	Distal Intergenic	13	90583329	90583720	392	1	ENSMUSG00000094277	ENSMUST00000179654	-67240	Gm21726	processed_pseudogene
chr13	91159807	91160134	328	*	OCI_peak_724	40	3.48363	4.05474	0.41518	126	Intron (ENSMUST00000022119/ENSMUSG00000021619, intron 2 of 7)	13	90936006	91125610	189605	2	ENSMUSG00000021619	ENSMUST00000223729	-34197	Atg10	protein_coding
chr13	91166329	91166585	257	*	OCI_peak_725	67	4.85468	6.72394	2.30316	93	Intron (ENSMUST00000022119/ENSMUSG00000021619, intron 2 of 7)	13	90936006	91125610	189605	2	ENSMUSG00000021619	ENSMUST00000223729	-40719	Atg10	protein_coding
chr13	94256855	94257118	264	*	OCI_peak_726	46	3.84587	4.61504	0.72745	180	Intron (ENSMUST00000022197/ENSMUSG00000021687, intron 1 of 8)	13	94225023	94265146	40124	2	ENSMUSG00000021687	ENSMUST00000138255	8028	Scamp1	protein_coding
chr13	94305997	94306365	369	*	OCI_peak_727	37	3.19705	3.76619	0.26752	87	Distal Intergenic	13	94299424	94299859	436	2	ENSMUSG00000114056	ENSMUST00000220897	-6138	Gm5668	processed_pseudogene
chr13	96058683	96058932	250	*	OCI_peak_728	47	3.95938	4.7953	0.72786	44	Intron (ENSMUST00000161263/ENSMUSG00000051111, intron 2 of 12)	13	96079216	96081376	2161	2	ENSMUSG00000114133	ENSMUST00000220449	22444	Gm20075	protein_coding
chr13	96542435	96542653	219	*	OCI_peak_729	138	8.29867	13.8375	8.9151	116	Promoter (<=1kb)	13	96480690	96542485	61796	2	ENSMUSG00000021668	ENSMUST00000022172	0	Polk	protein_coding
chr13	96933659	96933896	238	*	OCI_peak_730	49	3.98129	4.9604	0.86009	149	Intron (ENSMUST00000171324/ENSMUSG00000091387, intron 1 of 2)	13	96924689	96950906	26218	1	ENSMUSG00000091387	ENSMUST00000171324	8970	Gcnt4	protein_coding
chr13	97050916	97051183	268	*	OCI_peak_731	30	2.79742	3.02957	0.12362	18	Distal Intergenic	13	97067286	97131013	63728	1	ENSMUSG00000041817	ENSMUST00000169863	-16103	Fam169a	protein_coding
chr13	97926922	97927133	212	*	OCI_peak_732	44	3.63331	4.42741	0.60796	48	Intron (ENSMUST00000238746/ENSMUSG00000021662, intron 27 of 27)	13	97942202	97946927	4726	2	ENSMUSG00000021662	ENSMUST00000225269	19794	Arhgef28	protein_coding
chr13	98229459	98229691	233	*	OCI_peak_733	43	3.68153	4.35835	0.58255	71	Distal Intergenic	13	97899469	98206439	306971	2	ENSMUSG00000021662	ENSMUST00000225884	-23020	Arhgef28	protein_coding
chr13	98502636	98502872	237	*	OCI_peak_734	33	3.10287	3.38063	0.26752	33	Distal Intergenic	13	98489348	98492001	2654	2	ENSMUSG00000092116	ENSMUST00000170205	-10635	Gm10320	protein_coding
chr13	98551270	98551508	239	*	OCI_peak_735	37	3.27781	3.74385	0.26752	208	Distal Intergenic	13	98557761	98558031	271	1	ENSMUSG00000114912	ENSMUST00000224425	-6253	Gm48049	processed_pseudogene
chr13	100211992	100212256	265	*	OCI_peak_736	30	2.79742	3.02957	0.12362	77	3' UTR	13	100144063	100202092	58030	2	ENSMUSG00000078945	ENSMUST00000117913	-9900	Naip2	protein_coding
chr13	100470214	100470470	257	*	OCI_peak_737	58	4.52063	5.81091	1.50674	52	Intron (ENSMUST00000145266/ENSMUSG00000021639, intron 15 of 17)	13	100467932	100468187	256	1	ENSMUSG00000113596	ENSMUST00000222510	2282	Gm48452	processed_pseudogene
chr13	101823554	101823797	244	*	OCI_peak_738	44	3.75477	4.47217	0.63896	72	Distal Intergenic	13	101841540	101842306	767	2	ENSMUSG00000114223	ENSMUST00000225177	18509	Gm19108	processed_pseudogene
chr13	103483435	103483651	217	*	OCI_peak_739	37	3.27781	3.74385	0.26752	172	Distal Intergenic	13	103420802	103421082	281	2	ENSMUSG00000087860	ENSMUST00000157235	-62353	Gm24441	misc_RNA
chr13	104649573	104649820	248	*	OCI_peak_740	56	4.31633	5.66246	1.40255	124	Intron (ENSMUST00000022228/ENSMUSG00000021715, intron 13 of 13)	13	104684931	104694994	10064	1	ENSMUSG00000084860	ENSMUST00000131215	-35111	2610204G07Rik	antisense
chr13	104990188	104990427	240	*	OCI_peak_741	47	3.95555	4.78917	0.72786	14	Intron (ENSMUST00000063551/ENSMUSG00000021719, intron 2 of 5)	13	104945904	105054930	109027	2	ENSMUSG00000021719	ENSMUST00000063551	64503	Rgs7bp	protein_coding
chr13	107142477	107142734	258	*	OCI_peak_742	44	3.7421	4.45243	0.62286	42	Distal Intergenic	13	107063695	107087797	24103	1	ENSMUSG00000114311	ENSMUST00000224729	78782	Gm31452	lincRNA
chr13	107340611	107340835	225	*	OCI_peak_743	42	3.59655	4.22732	0.52788	70	Distal Intergenic	13	107348204	107348516	313	1	ENSMUSG00000114459	ENSMUST00000224355	-7369	Gm2736	processed_pseudogene
chr13	108183740	108183949	210	*	OCI_peak_744	31	2.92176	3.10967	0.17154	169	3' UTR	13	108158804	108178664	19861	1	ENSMUSG00000021694	ENSMUST00000123138	24936	Ercc8	protein_coding
chr13	108822400	108822710	311	*	OCI_peak_745	35	3.17915	3.59615	0.26752	295	Intron (ENSMUST00000133929/ENSMUSG00000021699, intron 3 of 3)	13	108860166	109951344	1091179	1	ENSMUSG00000021699	ENSMUST00000177907	-37456	Pde4d	protein_coding
chr13	108870427	108870643	217	*	OCI_peak_746	36	3.27376	3.64182	0.26752	185	Intron (ENSMUST00000122041/ENSMUSG00000021699, intron 2 of 16)	13	108860166	109951344	1091179	1	ENSMUSG00000021699	ENSMUST00000177907	10261	Pde4d	protein_coding
chr13	109188092	109188300	209	*	OCI_peak_747	40	3.46189	4.0217	0.40059	50	Intron (ENSMUST00000122041/ENSMUSG00000021699, intron 3 of 16)	13	109116641	109951387	834747	1	ENSMUSG00000021699	ENSMUST00000120671	71451	Pde4d	protein_coding
chr13	109408204	109408412	209	*	OCI_peak_748	38	3.39376	3.82916	0.26752	113	Intron (ENSMUST00000122041/ENSMUSG00000021699, intron 3 of 16)	13	109442183	109951364	509182	1	ENSMUSG00000021699	ENSMUST00000119507	-33771	Pde4d	protein_coding
chr13	109529677	109529962	286	*	OCI_peak_749	35	3.17915	3.59615	0.26752	270	Intron (ENSMUST00000122041/ENSMUSG00000021699, intron 3 of 16)	13	109581405	109951344	369940	1	ENSMUSG00000021699	ENSMUST00000079975	-51443	Pde4d	protein_coding
chr13	109746307	109746602	296	*	OCI_peak_750	30	2.79742	3.02957	0.12362	169	Intron (ENSMUST00000122041/ENSMUSG00000021699, intron 4 of 16)	13	109757221	109761612	4392	1	ENSMUSG00000021699	ENSMUST00000152630	-10619	Pde4d	protein_coding
chr13	109750311	109750531	221	*	OCI_peak_751	49	4.00645	4.99929	0.8915	100	Intron (ENSMUST00000122041/ENSMUSG00000021699, intron 4 of 16)	13	109757221	109761612	4392	1	ENSMUSG00000021699	ENSMUST00000152630	-6690	Pde4d	protein_coding
chr13	109814974	109815253	280	*	OCI_peak_752	35	3.17915	3.59615	0.26752	209	Intron (ENSMUST00000122041/ENSMUSG00000021699, intron 7 of 16)	13	109757221	109761612	4392	1	ENSMUSG00000021699	ENSMUST00000152630	57753	Pde4d	protein_coding
chr13	110556962	110557195	234	*	OCI_peak_753	48	3.90768	4.84692	0.77144	59	Distal Intergenic	13	110627288	110629211	1924	1	ENSMUSG00000109853	ENSMUST00000209229	-70093	Gm33045	lincRNA
chr13	110595423	110595786	364	*	OCI_peak_754	41	3.52794	4.12227	0.46764	245	Distal Intergenic	13	110627288	110629211	1924	1	ENSMUSG00000109853	ENSMUST00000209229	-31502	Gm33045	lincRNA
chr13	110966023	110966249	227	*	OCI_peak_755	38	3.35715	3.8632	0.29414	169	Distal Intergenic	13	111017523	111018821	1299	2	ENSMUSG00000114747	ENSMUST00000223653	52572	Gm48547	processed_pseudogene
chr13	110968234	110968445	212	*	OCI_peak_756	30	2.86888	3.03149	0.12362	30	Distal Intergenic	13	111017523	111018821	1299	2	ENSMUSG00000114747	ENSMUST00000223653	50376	Gm48547	processed_pseudogene
chr13	111211858	111212073	216	*	OCI_peak_757	34	3.15559	3.46058	0.26752	56	Intron (ENSMUST00000225326/ENSMUSG00000114824, intron 2 of 2)	13	111211467	111229431	17965	2	ENSMUSG00000114824	ENSMUST00000225326	17358	3110015C05Rik	lincRNA
chr13	111233448	111233751	304	*	OCI_peak_758	57	4.34261	5.70329	1.43515	40	Distal Intergenic	13	111211467	111229431	17965	2	ENSMUSG00000114824	ENSMUST00000225326	-4017	3110015C05Rik	lincRNA
chr13	111304407	111304629	223	*	OCI_peak_759	44	3.7421	4.45243	0.62286	132	Distal Intergenic	13	111255013	111257749	2737	1	ENSMUSG00000055194	ENSMUST00000054716	49394	Actbl2	protein_coding
chr13	111377892	111378213	322	*	OCI_peak_760	58	4.52501	5.818	1.50674	187	Distal Intergenic	13	111361840	111368680	6841	2	ENSMUSG00000086201	ENSMUST00000132731	-9212	Gm6270	lincRNA
chr13	111645930	111646182	253	*	OCI_peak_761	33	3.08276	3.35027	0.26752	13	Distal Intergenic	13	111616541	111642835	26295	1	ENSMUSG00000086649	ENSMUST00000150623	29389	Gm15286	processed_transcript
chr13	113851593	113851803	211	*	OCI_peak_762	55	4.25201	5.56265	1.32222	118	Intron (ENSMUST00000091201/ENSMUSG00000042348, intron 1 of 4)	13	113794622	114155276	360655	1	ENSMUSG00000042348	ENSMUST00000224068	56971	Arl15	protein_coding
chr13	113972348	113972712	365	*	OCI_peak_763	45	3.79328	4.53238	0.68468	140	Intron (ENSMUST00000091201/ENSMUSG00000042348, intron 4 of 4)	13	114118441	114120416	1976	2	ENSMUSG00000114696	ENSMUST00000223997	147704	Gm47479	TEC
chr13	114190364	114190669	306	*	OCI_peak_764	65	4.76708	6.58635	2.17502	221	Distal Intergenic	13	114227111	114237432	10322	1	ENSMUSG00000104314	ENSMUST00000195644	-36442	Gm37907	TEC
chr13	114663483	114663890	408	*	OCI_peak_765	45	3.59668	4.55184	0.69303	305	Intron (ENSMUST00000181553/ENSMUSG00000051758, intron 3 of 6)	13	114607237	114697822	90586	1	ENSMUSG00000051758	ENSMUST00000181553	56246	4930544M13Rik	lincRNA
chr13	114904614	114904834	221	*	OCI_peak_766	48	3.90768	4.84692	0.77144	73	Promoter (2-3kb)	13	114880657	114901943	21287	2	ENSMUSG00000015533	ENSMUST00000224204	-2671	Itga2	protein_coding
chr13	115163941	115164173	233	*	OCI_peak_767	35	3.18603	3.50697	0.26752	21	Exon (ENSMUST00000225121/ENSMUSG00000114872, exon 1 of 1)	13	115163608	115164820	1213	2	ENSMUSG00000114872	ENSMUST00000225121	647	Gm18759	processed_pseudogene
chr13	115316606	115316899	294	*	OCI_peak_768	35	3.21837	3.55649	0.26752	236	Distal Intergenic	13	115282201	115282675	475	1	ENSMUSG00000114471	ENSMUST00000224035	34405	Gm47891	processed_pseudogene
chr13	115977614	115977892	279	*	OCI_peak_769	38	3.39376	3.82916	0.26752	68	Distal Intergenic	13	116096035	116096300	266	1	ENSMUSG00000114956	ENSMUST00000224590	-118143	Gm47893	processed_pseudogene
chr13	117042136	117042471	336	*	OCI_peak_770	53	4.08748	5.30817	1.1205	232	Distal Intergenic	13	117050734	117051136	403	1	ENSMUSG00000114609	ENSMUST00000224367	-8263	Gm29767	processed_pseudogene
chr13	117607431	117607733	303	*	OCI_peak_771	49	3.98129	4.9604	0.86009	130	Intron (ENSMUST00000207599/ENSMUSG00000021730, intron 1 of 1)	13	117602480	117987418	384939	1	ENSMUSG00000021730	ENSMUST00000006991	4951	Hcn1	protein_coding
chr13	118305593	118305948	356	*	OCI_peak_772	56	4.44146	5.68342	1.41946	229	Distal Intergenic	13	118386630	118388123	1494	1	ENSMUSG00000097411	ENSMUST00000238663	-80682	B430218F22Rik	antisense
chr13	118849384	118849634	251	*	OCI_peak_773	34	3.15559	3.46058	0.26752	64	Distal Intergenic	13	118858145	118858414	270	2	ENSMUSG00000114868	ENSMUST00000224309	8780	Gm47335	processed_pseudogene
chr13	119456324	119456619	296	*	OCI_peak_774	39	3.35019	3.99798	0.38308	232	Intron (ENSMUST00000109203/ENSMUSG00000025451, intron 10 of 10)	13	119462768	119486117	23350	1	ENSMUSG00000062822	ENSMUST00000026519	-6149	4833420G17Rik	protein_coding
chr14	7841203	7841440	238	*	OCI_peak_775	47	3.8601	4.77382	0.72786	78	Intron (ENSMUST00000052678/ENSMUSG00000025278, intron 1 of 45)	14	7817957	7951588	133632	1	ENSMUSG00000025278	ENSMUST00000052678	23246	Flnb	protein_coding
chr14	8474167	8474509	343	*	OCI_peak_776	43	3.68153	4.35835	0.58255	160	Intron (ENSMUST00000102996/ENSMUSG00000021747, intron 13 of 15)	14	8408917	8410195	1279	1	ENSMUSG00000114533	ENSMUST00000224382	65250	Gm8416	processed_pseudogene
chr14	9642446	9642673	228	*	OCI_peak_777	36	3.30792	3.69479	0.26752	67	Intron (ENSMUST00000161302/ENSMUSG00000060579, intron 5 of 6)	14	9443375	9469555	26181	2	ENSMUSG00000114298	ENSMUST00000224617	-172891	Gm48371	lincRNA
chr14	14397870	14398102	233	*	OCI_peak_778	58	4.52501	5.818	1.50674	77	Distal Intergenic	14	14401298	14410095	8798	1	ENSMUSG00000091809	ENSMUST00000215479	-3196	Olfr721-ps1	protein_coding
chr14	14857020	14857261	242	*	OCI_peak_779	45	3.59668	4.55184	0.69303	91	Intron (ENSMUST00000224491/ENSMUSG00000042567, intron 14 of 35)	14	14860926	14969908	108983	1	ENSMUSG00000042567	ENSMUST00000063220	-3665	Nek10	protein_coding
chr14	20294418	20294765	348	*	OCI_peak_780	284	13.4792	28.4206	22.9825	165	Promoter (<=1kb)	14	20294697	20316496	21800	1	ENSMUSG00000021809	ENSMUST00000223663	0	Nudt13	protein_coding
chr14	20298202	20298492	291	*	OCI_peak_781	146	8.30382	14.6391	9.68405	131	Promoter (2-3kb)	14	20300502	20306810	6309	1	ENSMUSG00000021809	ENSMUST00000225442	-2010	Nudt13	protein_coding
chr14	20753765	20754012	248	*	OCI_peak_782	60	4.42136	6.04568	1.71234	85	Intron (ENSMUST00000100837/ENSMUSG00000021820, intron 13 of 18)	14	20741430	20764252	22823	2	ENSMUSG00000021820	ENSMUST00000225463	10240	Camk2g	protein_coding
chr14	22613940	22614251	312	*	OCI_peak_783	53	4.20746	5.31239	1.1205	241	Intron (ENSMUST00000075639/ENSMUSG00000063458, intron 5 of 6)	14	22596513	22599268	2756	1	ENSMUSG00000063458	ENSMUST00000226003	17427	Lrmda	protein_coding
chr14	22642160	22642446	287	*	OCI_peak_784	37	3.19705	3.76619	0.26752	182	Intron (ENSMUST00000075639/ENSMUSG00000063458, intron 5 of 6)	14	22596513	22599268	2756	1	ENSMUSG00000063458	ENSMUST00000226003	45647	Lrmda	protein_coding
chr14	25051377	25051689	313	*	OCI_peak_785	32	2.98597	3.20514	0.22663	155	Distal Intergenic	14	25031097	25031669	573	1	ENSMUSG00000114416	ENSMUST00000224831	20280	Gm47907	TEC
chr14	27216586	27216825	240	*	OCI_peak_786	31	2.96734	3.17737	0.22064	83	Intron (ENSMUST00000225949/ENSMUSG00000021895, intron 4 of 13)	14	27210397	27211249	853	1	ENSMUSG00000114349	ENSMUST00000225776	6189	Gm7591	processed_pseudogene
chr14	29289817	29290078	262	*	OCI_peak_787	35	3.17915	3.59615	0.26752	255	Intron (ENSMUST00000022567/ENSMUSG00000021991, intron 11 of 37)	14	29270287	29270467	181	1	ENSMUSG00000114758	ENSMUST00000225833	19530	Gm48005	processed_pseudogene
chr14	30271559	30271786	228	*	OCI_peak_788	38	3.39376	3.82916	0.26752	122	Intron (ENSMUST00000112250/ENSMUSG00000015968, intron 3 of 46)	14	30207738	30208219	482	1	ENSMUSG00000114650	ENSMUST00000224405	63821	Gm47570	processed_pseudogene
chr14	30724036	30724390	355	*	OCI_peak_789	42	3.58493	4.20949	0.52788	171	Intron (ENSMUST00000112184/ENSMUSG00000006527, intron 1 of 20)	14	30716491	30818346	101856	1	ENSMUSG00000006527	ENSMUST00000228006	7545	Sfmbt1	protein_coding
chr14	31503577	31503795	219	*	OCI_peak_790	45	3.80629	4.55278	0.69303	142	Intron (ENSMUST00000022446/ENSMUSG00000021890, intron 4 of 5)	14	31502253	31504613	2361	1	ENSMUSG00000021890	ENSMUST00000226564	1324	Eaf1	protein_coding
chr14	32682648	32682864	217	*	OCI_peak_791	33	3.08276	3.35027	0.26752	61	Intron (ENSMUST00000096038/ENSMUSG00000071540, intron 1 of 3)	14	32659119	32685272	26154	2	ENSMUSG00000071540	ENSMUST00000096038	2408	3425401B19Rik	protein_coding
chr14	33256738	33256993	256	*	OCI_peak_792	58	4.52501	5.818	1.50674	100	Intron (ENSMUST00000111956/ENSMUSG00000063506, intron 2 of 10)	14	33250390	33343303	92914	1	ENSMUSG00000063506	ENSMUST00000131086	6348	Arhgap22	protein_coding
chr14	34317896	34318142	247	*	OCI_peak_793	34	3.15559	3.46058	0.26752	30	Intron (ENSMUST00000022322/ENSMUSG00000021794, intron 1 of 12)	14	34310727	34345265	34539	1	ENSMUSG00000021794	ENSMUST00000022322	7169	Glud1	protein_coding
chr14	34673597	34673833	237	*	OCI_peak_794	40	3.48363	4.05474	0.41518	141	Promoter (<=1kb)	14	34672465	34673763	1299	2	ENSMUSG00000115007	ENSMUST00000228874	0	5830448L01Rik	bidirectional_promoter_lncRNA
chr14	35406213	35406440	228	*	OCI_peak_795	43	3.68153	4.35835	0.58255	66	Intron (ENSMUST00000043349/ENSMUSG00000041078, intron 8 of 15)	14	35450348	35483790	33443	1	ENSMUSG00000041078	ENSMUST00000227253	-43908	Grid1	protein_coding
chr14	37367379	37367688	310	*	OCI_peak_796	38	3.37843	3.80502	0.26752	81	Distal Intergenic	14	37437490	37437620	131	2	ENSMUSG00000077786	ENSMUST00000104598	69932	Gm23909	snoRNA
chr14	38912257	38912515	259	*	OCI_peak_797	37	3.19705	3.76619	0.26752	201	Intron (ENSMUST00000177141/ENSMUSG00000093528, intron 3 of 4)	14	38899833	38899944	112	2	ENSMUSG00000098723	ENSMUST00000184893	-12313	Gm27332	miRNA
chr14	39003345	39003603	259	*	OCI_peak_798	58	4.52501	5.818	1.50674	87	Intron (ENSMUST00000166968/ENSMUSG00000041014, intron 2 of 9)	14	38899833	38899944	112	2	ENSMUSG00000098723	ENSMUST00000184893	-103401	Gm27332	miRNA
chr14	41147286	41147534	249	*	OCI_peak_799	44	3.63331	4.42741	0.60796	44	Promoter (1-2kb)	14	41148912	41149104	193	1	ENSMUSG00000114782	ENSMUST00000225779	-1378	Gm7920	processed_pseudogene
chr14	45038032	45038354	323	*	OCI_peak_800	84	5.6191	8.47151	3.87923	259	Distal Intergenic	14	44972268	45006900	34633	2	ENSMUSG00000090709	ENSMUST00000168000	-31132	Gm17173	antisense
chr14	45112369	45112606	238	*	OCI_peak_801	38	3.39376	3.82916	0.26752	163	Downstream (1-2kb)	14	45113704	45114112	409	2	ENSMUSG00000115814	ENSMUST00000227286	1506	Gm49181	unprocessed_pseudogene
chr14	46573358	46573627	270	*	OCI_peak_802	63	4.73339	6.31639	1.94011	208	Intron (ENSMUST00000228533/ENSMUSG00000115781, intron 2 of 2)	14	46568590	46575847	7258	2	ENSMUSG00000085123	ENSMUST00000151828	2220	Rubie	lincRNA
chr14	46884722	46885004	283	*	OCI_peak_803	44	3.63331	4.42741	0.60796	71	5' UTR	14	46883698	46885064	1367	2	ENSMUSG00000115410	ENSMUST00000228355	60	2810457G06Rik	antisense
chr14	46977570	46977802	233	*	OCI_peak_804	43	3.68153	4.35835	0.58255	80	Intron (ENSMUST00000022386/ENSMUSG00000021838, intron 2 of 12)	14	46961440	46965684	4245	1	ENSMUSG00000089870	ENSMUST00000161397	16130	Gm15562	sense_intronic
chr14	46990672	46991007	336	*	OCI_peak_805	44	3.63331	4.42741	0.60796	128	Intron (ENSMUST00000022386/ENSMUSG00000021838, intron 2 of 12)	14	47001315	47101634	100320	1	ENSMUSG00000021838	ENSMUST00000125113	-10308	Samd4	protein_coding
chr14	47418198	47418549	352	*	OCI_peak_806	56	4.41056	5.63396	1.38171	56	Promoter (<=1kb)	14	47387779	47418407	30629	2	ENSMUSG00000037544	ENSMUST00000043296	0	Dlgap5	protein_coding
chr14	47863023	47863326	304	*	OCI_peak_807	37	3.19705	3.76619	0.26752	261	Distal Intergenic	14	47898851	47900094	1244	1	ENSMUSG00000115609	ENSMUST00000228579	-35525	4930447J18Rik	lincRNA
chr14	49160205	49160453	249	*	OCI_peak_808	38	3.39376	3.82916	0.26752	151	Distal Intergenic	14	49172226	49190885	18660	1	ENSMUSG00000036282	ENSMUST00000153488	-11773	Naa30	protein_coding
chr14	50896083	50896561	479	*	OCI_peak_809	671	22.779	67.1735	60.9866	240	3' UTR	14	50895942	50897456	1515	2	ENSMUSG00000090799	ENSMUST00000170855	895	Klhl33	protein_coding
chr14	55560816	55561140	325	*	OCI_peak_810	71	4.99581	7.19934	2.71765	75	Promoter (<=1kb)	14	55560929	55570062	9134	1	ENSMUSG00000022214	ENSMUST00000072530	0	Dcaf11	protein_coding
chr14	55671858	55672355	498	*	OCI_peak_811	269	12.9392	26.9218	21.5291	280	Promoter (<=1kb)	14	55671941	55674067	2127	1	ENSMUSG00000002326	ENSMUST00000226735	0	Gmpr2	protein_coding
chr14	55681748	55682024	277	*	OCI_peak_812	128	6.98437	12.892	8.01419	142	Promoter (<=1kb)	14	55677812	55681786	3975	2	ENSMUSG00000007589	ENSMUST00000228264	0	Tinf2	protein_coding
chr14	56571602	56571939	338	*	OCI_peak_813	53	4.20746	5.31239	1.1205	44	Promoter (<=1kb)	14	56526761	56571846	45086	2	ENSMUSG00000064128	ENSMUST00000065302	0	Cenpj	protein_coding
chr14	61439992	61440296	305	*	OCI_peak_814	210	10.4458	21.0756	15.867	123	Promoter (<=1kb)	14	61365211	61439874	74664	2	ENSMUSG00000021929	ENSMUST00000022496	-118	Kpna3	protein_coding
chr14	62075801	62076028	228	*	OCI_peak_815	44	3.63331	4.42741	0.60796	48	Distal Intergenic	14	62012319	62012633	315	1	ENSMUSG00000114368	ENSMUST00000224570	63482	Gm47953	processed_pseudogene
chr14	63961225	63961483	259	*	OCI_peak_816	41	3.52794	4.12227	0.46764	66	Distal Intergenic	14	63943673	63950732	7060	1	ENSMUSG00000063060	ENSMUST00000079652	17552	Sox7	protein_coding
chr14	64652358	64652638	281	*	OCI_peak_817	104	6.67931	10.4866	5.75129	89	Promoter (<=1kb)	14	64652531	64806296	153766	1	ENSMUSG00000060012	ENSMUST00000100473	0	Kif13b	protein_coding
chr14	64747617	64747868	252	*	OCI_peak_818	45	3.59668	4.55184	0.69303	185	Intron (ENSMUST00000100473/ENSMUSG00000060012, intron 17 of 39)	14	64753918	64754052	135	1	ENSMUSG00000064442	ENSMUST00000082508	-6050	Gm26225	snoRNA
chr14	64949831	64950092	262	*	OCI_peak_819	136	7.72079	13.6857	8.77092	95	Promoter (<=1kb)	14	64811600	64949850	138251	2	ENSMUSG00000021972	ENSMUST00000022544	0	Hmbox1	protein_coding
chr14	65077194	65077500	307	*	OCI_peak_820	47	3.95938	4.7953	0.72786	241	Exon (ENSMUST00000022550/ENSMUSG00000021978, exon 3 of 7)	14	65052063	65098105	46043	2	ENSMUSG00000021978	ENSMUST00000225633	20605	Extl3	protein_coding
chr14	65117320	65117681	362	*	OCI_peak_821	39	3.21111	3.95467	0.3522	334	Intron (ENSMUST00000223989/ENSMUSG00000021978, intron 1 of 2)	14	65052060	65098106	46047	2	ENSMUSG00000021978	ENSMUST00000022550	-19214	Extl3	protein_coding
chr14	65475578	65475928	351	*	OCI_peak_822	47	3.95938	4.7953	0.72786	300	Distal Intergenic	14	65400673	65425472	24800	2	ENSMUSG00000045731	ENSMUST00000059339	-50106	Pnoc	protein_coding
chr14	65833977	65834293	317	*	OCI_peak_823	87	5.79015	8.74427	4.13906	221	Promoter (<=1kb)	14	65819038	65833994	14957	2	ENSMUSG00000022034	ENSMUST00000022613	0	Esco2	protein_coding
chr14	67008844	67009083	240	*	OCI_peak_824	43	3.68153	4.35835	0.58255	52	Promoter (<=1kb)	14	66985239	67008856	23618	2	ENSMUSG00000022051	ENSMUST00000111115	0	Bnip3l	protein_coding
chr14	67715345	67715861	517	*	OCI_peak_825	161	7.84938	16.1677	11.1412	316	Promoter (<=1kb)	14	67676331	67715841	39511	2	ENSMUSG00000048922	ENSMUST00000150006	0	Cdca2	protein_coding
chr14	70149160	70149388	229	*	OCI_peak_826	43	3.68153	4.35835	0.58255	206	Intron (ENSMUST00000035612/ENSMUSG00000033712, intron 7 of 20)	14	70138168	70153811	15644	2	ENSMUSG00000033712	ENSMUST00000035612	4423	Ccar2	protein_coding
chr14	71297641	71297894	254	*	OCI_peak_827	47	3.95938	4.7953	0.72786	226	Distal Intergenic	14	71251284	71271051	19768	1	ENSMUSG00000115139	ENSMUST00000226131	46357	Gm4251	lincRNA
chr14	73138692	73138989	298	*	OCI_peak_828	53	4.20746	5.31239	1.1205	226	Promoter (<=1kb)	14	73138768	73155212	16445	1	ENSMUSG00000022106	ENSMUST00000163650	0	Rcbtb2	protein_coding
chr14	73410036	73410413	378	*	OCI_peak_829	183	9.99271	18.3133	13.2103	278	Distal Intergenic	14	73362226	73385289	23064	2	ENSMUSG00000022108	ENSMUST00000022704	-24747	Itm2b	protein_coding
chr14	73911517	73911743	227	*	OCI_peak_830	34	3.15559	3.46058	0.26752	11	Intron (ENSMUST00000226696/ENSMUSG00000115289, intron 3 of 3)	14	73909285	73956061	46777	1	ENSMUSG00000115289	ENSMUST00000228116	2232	Gm49164	lincRNA
chr14	75542702	75542939	238	*	OCI_peak_831	47	3.95938	4.7953	0.72786	53	Distal Intergenic	14	75582883	75591949	9067	2	ENSMUSG00000034913	ENSMUST00000165569	49010	Cby2	protein_coding
chr14	75847304	75847600	297	*	OCI_peak_832	58	4.45101	5.87217	1.55486	174	Promoter (<=1kb)	14	75847905	75848034	130	1	ENSMUSG00000065147	ENSMUST00000083213	-305	Snora31	snoRNA
chr14	76693749	76694026	278	*	OCI_peak_833	47	3.95938	4.7953	0.72786	72	Distal Intergenic	14	76681754	76686887	5134	1	ENSMUSG00000101009	ENSMUST00000191384	11995	1700108F19Rik	processed_transcript
chr14	79426199	79426554	356	*	OCI_peak_834	160	9.18086	16.0853	11.0636	227	Promoter (<=1kb)	14	79426511	79431036	4526	1	ENSMUSG00000043881	ENSMUST00000061222	0	Kbtbd7	protein_coding
chr14	87141110	87141400	291	*	OCI_peak_835	119	6.42222	11.9393	7.11322	108	Promoter (<=1kb)	14	86655367	87141224	485858	2	ENSMUSG00000022021	ENSMUST00000022599	0	Diaph3	protein_coding
chr14	100214970	100215282	313	*	OCI_peak_836	47	3.95938	4.7953	0.72786	179	Intron (ENSMUST00000140320/ENSMUSG00000054391, intron 2 of 4)	14	100213189	100244821	31633	1	ENSMUSG00000054391	ENSMUST00000145018	1781	4930517O19Rik	antisense
chr14	103555296	103555780	485	*	OCI_peak_837	47	3.95938	4.7953	0.72786	475	Intron (ENSMUST00000227322/ENSMUSG00000022123, intron 8 of 29)	14	103513421	103612797	99377	1	ENSMUSG00000022123	ENSMUST00000095576	41875	Scel	protein_coding
chr14	120477465	120477922	458	*	OCI_peak_838	53	4.08748	5.30817	1.1205	97	Promoter (<=1kb)	14	120478444	120507194	28751	1	ENSMUSG00000051615	ENSMUST00000062117	-522	Rap2a	protein_coding
chr14	120820475	120820806	332	*	OCI_peak_839	34	3.15559	3.46058	0.26752	123	Distal Intergenic	14	120815127	120815740	614	2	ENSMUSG00000115163	ENSMUST00000228954	-4735	Gm18076	processed_pseudogene
chr15	4380910	4381164	255	*	OCI_peak_840	38	3.36734	3.87857	0.30484	224	Intron (ENSMUST00000130332/ENSMUSG00000049148, intron 1 of 2)	15	4375504	4575553	200050	1	ENSMUSG00000049148	ENSMUST00000061925	5406	Plcxd3	protein_coding
chr15	5218145	5218426	282	*	OCI_peak_841	34	3.09495	3.47062	0.26752	139	3' UTR	15	5208913	5210147	1235	1	ENSMUSG00000084024	ENSMUST00000120727	9232	Gm15937	processed_pseudogene
chr15	5311705	5311975	271	*	OCI_peak_842	30	2.89508	3.07017	0.14086	245	Distal Intergenic	15	5315333	5315861	529	2	ENSMUSG00000114992	ENSMUST00000227164	3886	Gm2150	processed_pseudogene
chr15	5434853	5435266	414	*	OCI_peak_843	47	3.83674	4.73799	0.72786	345	Distal Intergenic	15	5464175	5464916	742	1	ENSMUSG00000115116	ENSMUST00000226389	-28909	Gm46496	processed_pseudogene
chr15	5750560	5750811	252	*	OCI_peak_844	37	3.19705	3.76619	0.26752	69	Distal Intergenic	15	5714034	5714303	270	1	ENSMUSG00000115185	ENSMUST00000226984	36526	Gm18715	processed_pseudogene
chr15	7126750	7127005	256	*	OCI_peak_845	58	4.30138	5.85843	1.54196	158	Promoter (2-3kb)	15	7129559	7191743	62185	1	ENSMUSG00000054263	ENSMUST00000067190	-2554	Lifr	protein_coding
chr15	7308170	7308433	264	*	OCI_peak_846	44	3.63331	4.42741	0.60796	210	Intron (ENSMUST00000058593/ENSMUSG00000042961, intron 3 of 21)	15	7341914	7342516	603	1	ENSMUSG00000089966	ENSMUST00000159098	-33481	Gm16030	processed_pseudogene
chr15	7931671	7931912	242	*	OCI_peak_847	95	5.68124	9.55848	4.88988	81	Intron (ENSMUST00000045766/ENSMUSG00000039828, intron 10 of 17)	15	7975075	7975660	586	1	ENSMUSG00000116090	ENSMUST00000229131	-43163	Rpl19-ps6	processed_pseudogene
chr15	8587830	8588088	259	*	OCI_peak_848	46	3.69096	4.69716	0.72786	240	Distal Intergenic	15	8642256	8643247	992	2	ENSMUSG00000005360	ENSMUST00000128879	55159	Slc1a3	protein_coding
chr15	8723008	8723484	477	*	OCI_peak_849	53	4.20577	5.30974	1.1205	193	Distal Intergenic	15	8634124	8710764	76641	2	ENSMUSG00000005360	ENSMUST00000005493	-12244	Slc1a3	protein_coding
chr15	9140254	9140515	262	*	OCI_peak_850	89	5.30123	8.92363	4.31274	169	Promoter (<=1kb)	15	9111985	9140365	28381	2	ENSMUSG00000054115	ENSMUST00000096482	0	Skp2	protein_coding
chr15	9276854	9277179	326	*	OCI_peak_851	62	4.71585	6.28858	1.91937	113	Promoter (<=1kb)	15	9276888	9310512	33625	1	ENSMUSG00000072664	ENSMUST00000175695	0	Ugt3a1	protein_coding
chr15	9687017	9687225	209	*	OCI_peak_852	32	2.85432	3.24633	0.25087	95	Intron (ENSMUST00000160236/ENSMUSG00000072663, intron 10 of 34)	15	9704312	9748777	44466	2	ENSMUSG00000072663	ENSMUST00000159368	61552	Spef2	protein_coding
chr15	10623982	10624221	240	*	OCI_peak_853	32	2.85432	3.24633	0.25087	112	Intron (ENSMUST00000090339/ENSMUSG00000022246, intron 3 of 17)	15	10600337	10607491	7155	1	ENSMUSG00000115667	ENSMUST00000228059	23645	Gm10389	antisense
chr15	10698034	10698252	219	*	OCI_peak_854	39	3.32385	3.9581	0.35293	155	Intron (ENSMUST00000090339/ENSMUSG00000022246, intron 1 of 17)	15	10568969	10713540	144572	2	ENSMUSG00000022246	ENSMUST00000090339	15288	Rai14	protein_coding
chr15	11131306	11131554	249	*	OCI_peak_855	30	2.79742	3.02957	0.12362	23	Intron (ENSMUST00000227189/ENSMUSG00000047497, intron 2 of 2)	15	11064818	11217121	152304	1	ENSMUSG00000047497	ENSMUST00000228940	66488	Adamts12	protein_coding
chr15	11373758	11373978	221	*	OCI_peak_856	51	4.00155	5.1756	1.03257	153	Distal Intergenic	15	11361611	11361737	127	2	ENSMUSG00000089304	ENSMUST00000158679	-12021	Gm24844	snoRNA
chr15	12131518	12131781	264	*	OCI_peak_857	45	3.57085	4.512	0.67142	245	Intron (ENSMUST00000122941/ENSMUSG00000022201, intron 2 of 19)	15	12117866	12122337	4472	1	ENSMUSG00000022201	ENSMUST00000124621	13652	Zfr	protein_coding
chr15	12339345	12339630	286	*	OCI_peak_858	34	2.9002	3.4672	0.26752	6	Exon (ENSMUST00000228301/ENSMUSG00000022200, exon 2 of 4)	15	12321438	12321899	462	2	ENSMUSG00000097221	ENSMUST00000180521	-17446	1810049J17Rik	protein_coding
chr15	13067672	13068025	354	*	OCI_peak_859	41	3.44111	4.13565	0.47693	72	Intron (ENSMUST00000036439/ENSMUSG00000039385, intron 2 of 11)	15	12980829	12980928	100	1	ENSMUSG00000089564	ENSMUST00000158939	86843	Gm24664	rRNA
chr15	13187973	13188221	249	*	OCI_peak_860	38	3.33696	3.83277	0.26869	69	Distal Intergenic	15	13059251	13173675	114425	2	ENSMUSG00000039385	ENSMUST00000226917	-14298	Cdh6	protein_coding
chr15	13232869	13233133	265	*	OCI_peak_861	35	3.17915	3.59615	0.26752	133	Distal Intergenic	15	13059251	13173675	114425	2	ENSMUSG00000039385	ENSMUST00000226917	-59194	Cdh6	protein_coding
chr15	13908022	13908311	290	*	OCI_peak_862	40	3.48363	4.05474	0.41518	257	Distal Intergenic	15	13838057	13840486	2430	1	ENSMUSG00000115824	ENSMUST00000226387	69965	Gm49114	processed_pseudogene
chr15	15543494	15543705	212	*	OCI_peak_863	46	3.84587	4.61504	0.72745	189	Distal Intergenic	15	15324779	15325195	417	2	ENSMUSG00000114972	ENSMUST00000226279	-218299	Gm49119	processed_pseudogene
chr15	15619116	15619393	278	*	OCI_peak_864	41	3.51675	4.1052	0.45465	170	Distal Intergenic	15	15779994	15823424	43431	1	ENSMUSG00000115266	ENSMUST00000226912	-160601	4930557F08Rik	lincRNA
chr15	15894502	15894815	314	*	OCI_peak_865	58	4.43716	5.85056	1.53702	258	Distal Intergenic	15	15875791	15876072	282	1	ENSMUSG00000115524	ENSMUST00000228560	18711	Gm49122	processed_pseudogene
chr15	16031404	16031617	214	*	OCI_peak_866	30	2.86888	3.03149	0.12362	100	Distal Intergenic	15	15943431	15943915	485	1	ENSMUSG00000115633	ENSMUST00000226265	87973	Gm29753	processed_pseudogene
chr15	16697557	16697790	234	*	OCI_peak_867	44	3.71703	4.41342	0.60796	27	Distal Intergenic	15	16728756	16857094	128339	1	ENSMUSG00000025370	ENSMUST00000228307	-30966	Cdh9	protein_coding
chr15	16946708	16946951	244	*	OCI_peak_868	38	3.37759	3.89404	0.30631	194	Distal Intergenic	15	16830234	16850964	20731	2	ENSMUSG00000115460	ENSMUST00000227900	-95744	Gm49127	antisense
chr15	16958508	16958884	377	*	OCI_peak_869	44	3.63331	4.42741	0.60796	218	Distal Intergenic	15	16830234	16850964	20731	2	ENSMUSG00000115460	ENSMUST00000227900	-107544	Gm49127	antisense
chr15	18091848	18092073	226	*	OCI_peak_870	44	3.76752	4.49208	0.65498	58	Intron (ENSMUST00000183117/ENSMUSG00000098150, intron 5 of 7)	15	18057826	18064111	6286	2	ENSMUSG00000115492	ENSMUST00000226302	-27737	Gm41277	lincRNA
chr15	18885719	18885993	275	*	OCI_peak_871	53	4.23385	5.35385	1.15354	234	Intron (ENSMUST00000166873/ENSMUSG00000022321, intron 1 of 11)	15	18899589	19013682	114094	1	ENSMUSG00000022321	ENSMUST00000176146	-13596	Cdh10	protein_coding
chr15	20530962	20531209	248	*	OCI_peak_872	68	5.09064	6.89084	2.4487	138	Intron (ENSMUST00000227439/ENSMUSG00000115122, intron 1 of 1)	15	20584781	20586753	1973	1	ENSMUSG00000115155	ENSMUST00000226657	-53572	Gm49182	TEC
chr15	20643029	20643250	222	*	OCI_peak_873	90	5.59483	9.07272	4.43728	83	Intron (ENSMUST00000227439/ENSMUSG00000115122, intron 1 of 1)	15	20665214	20666750	1537	2	ENSMUSG00000047565	ENSMUST00000052910	23500	Acot10	protein_coding
chr15	20718749	20719086	338	*	OCI_peak_874	44	3.63331	4.42741	0.60796	199	Intron (ENSMUST00000228652/ENSMUSG00000115122, intron 1 of 3)	15	20665214	20666750	1537	2	ENSMUSG00000047565	ENSMUST00000052910	-51999	Acot10	protein_coding
chr15	21686333	21686543	211	*	OCI_peak_875	49	3.98129	4.9604	0.86009	160	Distal Intergenic	15	21947331	21947499	169	2	ENSMUSG00000105214	ENSMUST00000196112	260956	Gm44373	miRNA
chr15	21861863	21862075	213	*	OCI_peak_876	42	3.59655	4.22732	0.52788	93	Distal Intergenic	15	21947331	21947499	169	2	ENSMUSG00000105214	ENSMUST00000196112	85424	Gm44373	miRNA
chr15	21998428	21998731	304	*	OCI_peak_877	33	3.0728	3.33526	0.26752	85	Distal Intergenic	15	21958432	21959811	1380	1	ENSMUSG00000115708	ENSMUST00000227154	39996	Gm49187	TEC
chr15	22553649	22553863	215	*	OCI_peak_878	41	3.51675	4.1052	0.45465	121	Intron (ENSMUST00000163361/ENSMUSG00000040420, intron 1 of 6)	15	22549022	23400567	851546	1	ENSMUSG00000040420	ENSMUST00000163361	4627	Cdh18	protein_coding
chr15	23620404	23620624	221	*	OCI_peak_879	39	3.35019	3.99798	0.38308	21	Distal Intergenic	15	23623941	23624200	260	2	ENSMUSG00000115788	ENSMUST00000227313	3576	Gm48915	processed_pseudogene
chr15	23753704	23753915	212	*	OCI_peak_880	41	3.51675	4.1052	0.45465	72	Distal Intergenic	15	23725793	23729653	3861	2	ENSMUSG00000115129	ENSMUST00000228912	-24051	Gm48916	TEC
chr15	26240136	26240357	222	*	OCI_peak_881	38	3.37759	3.89404	0.30631	43	Distal Intergenic	15	26309048	26312371	3324	1	ENSMUSG00000022269	ENSMUST00000126304	-68691	Marchf11	protein_coding
chr15	26726687	26726924	238	*	OCI_peak_882	30	2.79742	3.02957	0.12362	84	Intron (ENSMUST00000059204/ENSMUSG00000043556, intron 2 of 3)	15	26728471	26729715	1245	2	ENSMUSG00000115301	ENSMUST00000226313	2791	Gm6330	transcribed_processed_pseudogene
chr15	26802116	26802338	223	*	OCI_peak_883	30	2.79742	3.02957	0.12362	18	Intron (ENSMUST00000059204/ENSMUSG00000043556, intron 1 of 3)	15	26743232	26746137	2906	2	ENSMUSG00000115381	ENSMUST00000227799	-55979	Gm49266	TEC
chr15	26996900	26997156	257	*	OCI_peak_884	47	3.83674	4.73799	0.72786	82	Distal Intergenic	15	27025328	27026210	883	1	ENSMUSG00000090544	ENSMUST00000169678	-28172	Gm6576	processed_pseudogene
chr15	27548382	27548592	211	*	OCI_peak_885	57	4.20999	5.71576	1.44659	147	Intron (ENSMUST00000022875/ENSMUSG00000022265, intron 2 of 11)	15	27571447	27594452	23006	1	ENSMUSG00000022265	ENSMUST00000134004	-22855	Ank	protein_coding
chr15	28136116	28136383	268	*	OCI_peak_886	32	2.93918	3.23934	0.25009	51	Distal Intergenic	15	28123259	28123621	363	2	ENSMUSG00000115722	ENSMUST00000228415	-12495	Gm8472	processed_pseudogene
chr15	29684788	29685011	224	*	OCI_peak_887	49	3.96883	4.94116	0.85016	45	Distal Intergenic	15	29713331	29713404	74	2	ENSMUSG00000092639	ENSMUST00000174898	28393	Mir3964	miRNA
chr15	29863083	29863313	231	*	OCI_peak_888	42	3.60824	4.24529	0.54203	197	Distal Intergenic	15	29888341	29888474	134	2	ENSMUSG00000088621	ENSMUST00000157996	25161	Gm23033	snoRNA
chr15	30474596	30474957	362	*	OCI_peak_889	53	4.20746	5.31239	1.1205	278	Intron (ENSMUST00000081728/ENSMUSG00000022240, intron 2 of 22)	15	30457788	30504438	46651	1	ENSMUSG00000022240	ENSMUST00000227004	16808	Ctnnd2	protein_coding
chr15	30532808	30533193	386	*	OCI_peak_890	45	3.59668	4.55184	0.69303	185	Intron (ENSMUST00000081728/ENSMUSG00000022240, intron 3 of 22)	15	30590287	30590405	119	1	ENSMUSG00000087836	ENSMUST00000157211	-57094	Gm23956	rRNA
chr15	30830867	30831181	315	*	OCI_peak_891	30	2.79742	3.02957	0.12362	297	Intron (ENSMUST00000081728/ENSMUSG00000022240, intron 11 of 22)	15	30961300	30962878	1579	2	ENSMUSG00000115012	ENSMUST00000228332	131697	9630009A06Rik	antisense
chr15	31480802	31481069	268	*	OCI_peak_892	31	2.92176	3.10967	0.17154	100	Intron (ENSMUST00000090227/ENSMUSG00000039100, intron 17 of 25)	15	31481756	31486929	5174	2	ENSMUSG00000115383	ENSMUST00000227757	5860	Gm49216	sense_overlapping
chr15	31723815	31724027	213	*	OCI_peak_893	30	2.64419	3.0599	0.14086	150	Distal Intergenic	15	31730899	31733638	2740	2	ENSMUSG00000115589	ENSMUST00000228855	9611	Gm18003	processed_pseudogene
chr15	32067965	32068367	403	*	OCI_peak_894	35	3.21837	3.55649	0.26752	369	Distal Intergenic	15	32049951	32051353	1403	1	ENSMUSG00000115561	ENSMUST00000227417	18014	Gm49285	TEC
chr15	32156287	32156692	406	*	OCI_peak_895	39	3.39828	3.9253	0.33074	369	Distal Intergenic	15	32177289	32178294	1006	1	ENSMUSG00000045267	ENSMUST00000057633	-20597	Tas2r119	protein_coding
chr15	32234438	32234653	216	*	OCI_peak_896	50	3.9462	5.0903	0.96995	37	Distal Intergenic	15	32241853	32241923	71	2	ENSMUSG00000089317	ENSMUST00000158692	7270	Snord123	snoRNA
chr15	32320489	32320799	311	*	OCI_peak_897	46	3.64382	4.62452	0.72786	70	Intron (ENSMUST00000226876/ENSMUSG00000022231, intron 1 of 8)	15	32245103	32678594	433492	1	ENSMUSG00000022231	ENSMUST00000227976	75386	Sema5a	protein_coding
chr15	32567691	32567914	224	*	OCI_peak_898	41	3.52794	4.12227	0.46764	95	Intron (ENSMUST00000067458/ENSMUSG00000022231, intron 9 of 22)	15	32601675	32689636	87962	1	ENSMUSG00000022231	ENSMUST00000227429	-33761	Sema5a	protein_coding
chr15	33336861	33337072	212	*	OCI_peak_899	34	3.09495	3.47062	0.26752	135	Intron (ENSMUST00000042167/ENSMUSG00000039007, intron 4 of 7)	15	33405206	33405939	734	2	ENSMUSG00000058101	ENSMUST00000079057	68867	1700084J12Rik	transcribed_processed_pseudogene
chr15	33589615	33589901	287	*	OCI_peak_900	31	2.93982	3.13646	0.18958	159	Promoter (<=1kb)	15	33589606	33589736	131	2	ENSMUSG00000088062	ENSMUST00000157437	0	Gm24476	rRNA
chr15	35083542	35083791	250	*	OCI_peak_901	44	3.63331	4.42741	0.60796	16	Intron (ENSMUST00000018476/ENSMUSG00000022329, intron 4 of 10)	15	35072479	35155669	83191	2	ENSMUSG00000022329	ENSMUST00000138841	71878	Stk3	protein_coding
chr15	35482969	35483242	274	*	OCI_peak_902	37	3.19705	3.76619	0.26752	206	Intron (ENSMUST00000048646/ENSMUSG00000037646, intron 17 of 61)	15	35487400	35487536	137	1	ENSMUSG00000089133	ENSMUST00000158508	-4158	Gm24771	snoRNA
chr15	35548953	35549263	311	*	OCI_peak_903	58	4.45101	5.87217	1.55486	205	Intron (ENSMUST00000048646/ENSMUSG00000037646, intron 19 of 61)	15	35568243	35569885	1643	1	ENSMUSG00000115314	ENSMUST00000227179	-18980	Gm48966	TEC
chr15	37139412	37139691	280	*	OCI_peak_904	51	3.99036	5.15835	1.01851	92	Distal Intergenic	15	37171058	37172404	1347	2	ENSMUSG00000115848	ENSMUST00000227699	32713	Gm9509	processed_pseudogene
chr15	38079125	38079404	280	*	OCI_peak_905	39	3.35019	3.99798	0.38308	240	Exon (ENSMUST00000228698/ENSMUSG00000115771, exon 1 of 1)	15	38079102	38079563	462	1	ENSMUSG00000115771	ENSMUST00000228698	23	Gm49312	bidirectional_promoter_lncRNA
chr15	39774415	39774635	221	*	OCI_peak_906	40	3.40416	4.07968	0.43604	47	Intron (ENSMUST00000022915/ENSMUSG00000022304, intron 9 of 9)	15	39782705	39793251	10547	2	ENSMUSG00000022304	ENSMUST00000155859	18616	Dpys	protein_coding
chr15	40015612	40015830	219	*	OCI_peak_907	40	3.38598	4.05215	0.41518	106	Promoter (<=1kb)	15	40012803	40014778	1976	2	ENSMUSG00000115739	ENSMUST00000228464	-834	Gm49254	TEC
chr15	40710156	40710441	286	*	OCI_peak_908	53	4.08748	5.30817	1.1205	60	Intron (ENSMUST00000229777/ENSMUSG00000022306, intron 1 of 3)	15	40664990	41104586	439597	1	ENSMUSG00000022306	ENSMUST00000230319	45166	Zfpm2	protein_coding
chr15	40827396	40827997	602	*	OCI_peak_909	54	3.92469	5.49904	1.27026	86	Intron (ENSMUST00000229777/ENSMUSG00000022306, intron 3 of 3)	15	40907565	40908987	1423	1	ENSMUSG00000116397	ENSMUST00000230162	-79568	Gm49525	TEC
chr15	40909271	40909576	306	*	OCI_peak_910	42	3.54698	4.29622	0.57877	257	Intron (ENSMUST00000053467/ENSMUSG00000022306, intron 4 of 7)	15	40907565	40908987	1423	1	ENSMUSG00000116397	ENSMUST00000230162	1706	Gm49525	TEC
chr15	41210833	41211108	276	*	OCI_peak_911	30	2.89508	3.07017	0.14086	95	Distal Intergenic	15	41242745	41243158	414	2	ENSMUSG00000116178	ENSMUST00000229823	32050	Gm49529	processed_pseudogene
chr15	41674652	41674860	209	*	OCI_peak_912	30	2.79131	3.02054	0.12362	131	Intron (ENSMUST00000090096/ENSMUSG00000022307, intron 3 of 15)	15	41710604	41820380	109777	1	ENSMUSG00000022307	ENSMUST00000229769	-35744	Oxr1	protein_coding
chr15	41844681	41844978	298	*	OCI_peak_913	37	3.19705	3.76619	0.26752	73	Intron (ENSMUST00000090096/ENSMUSG00000022307, intron 11 of 15)	15	41850224	41854994	4771	1	ENSMUSG00000022307	ENSMUST00000230126	-5246	Oxr1	protein_coding
chr15	41942953	41943230	278	*	OCI_peak_914	38	3.26396	3.86746	0.29598	100	Distal Intergenic	15	41948997	41949098	102	1	ENSMUSG00000088469	ENSMUST00000157844	-5767	Gm24751	snoRNA
chr15	43499668	43499897	230	*	OCI_peak_915	32	3.01436	3.24755	0.25087	46	Intron (ENSMUST00000022962/ENSMUSG00000022337, intron 5 of 10)	15	43494910	43496181	1272	1	ENSMUSG00000022337	ENSMUST00000227055	4758	Emc2	protein_coding
chr15	43633043	43633302	260	*	OCI_peak_916	30	2.79742	3.02957	0.12362	64	Distal Intergenic	15	43494910	43496181	1272	1	ENSMUSG00000022337	ENSMUST00000227055	138133	Emc2	protein_coding
chr15	43948923	43949188	266	*	OCI_peak_917	35	3.17915	3.59615	0.26752	245	Distal Intergenic	15	43864646	43870036	5391	2	ENSMUSG00000054409	ENSMUST00000067469	-78887	Tmem74	protein_coding
chr15	44427833	44428063	231	*	OCI_peak_918	156	7.06439	15.6768	10.6721	110	Promoter (<=1kb)	15	44428042	44433008	4967	1	ENSMUSG00000022338	ENSMUST00000232353	0	Eny2	protein_coding
chr15	44554872	44555108	237	*	OCI_peak_919	49	3.98129	4.9604	0.86009	120	Intron (ENSMUST00000038336/ENSMUSG00000038725, intron 51 of 76)	15	44525419	44531573	6155	1	ENSMUSG00000038725	ENSMUST00000231867	29453	Pkhd1l1	protein_coding
chr15	44589455	44589668	214	*	OCI_peak_920	44	3.63331	4.42741	0.60796	3	Promoter (2-3kb)	15	44591920	44594815	2896	1	ENSMUSG00000038725	ENSMUST00000209939	-2252	Pkhd1l1	protein_coding
chr15	44601205	44601530	326	*	OCI_peak_921	30	2.79742	3.02957	0.12362	298	3' UTR	15	44591920	44594815	2896	1	ENSMUSG00000038725	ENSMUST00000209939	9285	Pkhd1l1	protein_coding
chr15	47333004	47333356	353	*	OCI_peak_922	45	3.59668	4.55184	0.69303	208	Distal Intergenic	15	47421915	47422423	509	1	ENSMUSG00000115534	ENSMUST00000227510	-88559	Gm7508	processed_pseudogene
chr15	47368203	47368428	226	*	OCI_peak_923	46	3.84587	4.61504	0.72745	32	Distal Intergenic	15	47421915	47422423	509	1	ENSMUSG00000115534	ENSMUST00000227510	-53487	Gm7508	processed_pseudogene
chr15	47636098	47636484	387	*	OCI_peak_924	37	3.19705	3.76619	0.26752	207	Promoter (1-2kb)	15	47629237	47634293	5057	2	ENSMUSG00000022311	ENSMUST00000161173	-1805	Csmd3	protein_coding
chr15	47724548	47724777	230	*	OCI_peak_925	52	4.13716	5.20238	1.05413	86	Intron (ENSMUST00000160658/ENSMUSG00000022311, intron 37 of 68)	15	47699709	47703827	4119	2	ENSMUSG00000089828	ENSMUST00000160031	-20721	Gm16300	processed_pseudogene
chr15	48328738	48329055	318	*	OCI_peak_926	47	3.87189	4.79191	0.72786	85	Intron (ENSMUST00000160658/ENSMUSG00000022311, intron 6 of 68)	15	48551308	48551440	133	1	ENSMUSG00000065742	ENSMUST00000083808	-222253	Gm25007	snRNA
chr15	48476957	48477178	222	*	OCI_peak_927	30	2.88629	3.05719	0.14086	91	Intron (ENSMUST00000160658/ENSMUSG00000022311, intron 4 of 68)	15	48551308	48551440	133	1	ENSMUSG00000065742	ENSMUST00000083808	-74130	Gm25007	snRNA
chr15	48485023	48485266	244	*	OCI_peak_928	39	3.40872	3.94109	0.34387	133	Intron (ENSMUST00000160658/ENSMUSG00000022311, intron 4 of 68)	15	48551308	48551440	133	1	ENSMUSG00000065742	ENSMUST00000083808	-66042	Gm25007	snRNA
chr15	50108206	50108472	267	*	OCI_peak_929	35	3.17915	3.59615	0.26752	241	Distal Intergenic	15	50286898	50335014	48117	1	ENSMUSG00000115478	ENSMUST00000227182	-178426	Gm49198	lincRNA
chr15	51127751	51127966	216	*	OCI_peak_930	39	3.39828	3.9253	0.33074	67	Distal Intergenic	15	50897639	50946307	48669	1	ENSMUSG00000115339	ENSMUST00000226611	230112	Gm48913	lincRNA
chr15	51877525	51877779	255	*	OCI_peak_931	41	3.45988	4.16411	0.49515	17	Promoter (<=1kb)	15	51877742	51882683	4942	1	ENSMUSG00000022313	ENSMUST00000136129	0	Utp23	protein_coding
chr15	52074140	52074442	303	*	OCI_peak_932	37	3.25856	3.71497	0.26752	42	Distal Intergenic	15	52089308	52089953	646	1	ENSMUSG00000115457	ENSMUST00000227885	-14866	Gm2387	processed_pseudogene
chr15	52514862	52515343	482	*	OCI_peak_933	39	3.44042	3.98912	0.37788	108	Distal Intergenic	15	52499656	52499787	132	1	ENSMUSG00000094481	ENSMUST00000178490	15206	Gm23267	snoRNA
chr15	52775669	52775964	296	*	OCI_peak_934	58	4.52063	5.81091	1.50674	114	Intron (ENSMUST00000228660/ENSMUSG00000115137, intron 2 of 2)	15	52751427	52786267	34841	2	ENSMUSG00000115137	ENSMUST00000228660	10303	Gm34794	lincRNA
chr15	53014680	53014934	255	*	OCI_peak_935	31	2.85597	3.11615	0.17479	70	Distal Intergenic	15	53089931	53107868	17938	2	ENSMUSG00000061731	ENSMUST00000140798	92934	Ext1	protein_coding
chr15	53170388	53170651	264	*	OCI_peak_936	60	4.40906	6.02649	1.69692	112	Intron (ENSMUST00000077273/ENSMUSG00000061731, intron 1 of 10)	15	53083146	53196255	113110	2	ENSMUSG00000061731	ENSMUST00000110244	25604	Ext1	protein_coding
chr15	53585393	53585694	302	*	OCI_peak_937	35	3.17915	3.59615	0.26752	159	Intron (ENSMUST00000078673/ENSMUSG00000058656, intron 4 of 4)	15	53613067	53613198	132	2	ENSMUSG00000077567	ENSMUST00000104379	27504	Gm23200	snoRNA
chr15	53902468	53902771	304	*	OCI_peak_938	77	5.32384	7.71797	3.19466	80	Promoter (<=1kb)	15	53453810	53902530	448721	2	ENSMUSG00000058656	ENSMUST00000078673	0	Samd12	protein_coding
chr15	54512279	54512540	262	*	OCI_peak_939	40	3.45113	4.00535	0.38805	209	Distal Intergenic	15	54487900	54488126	227	1	ENSMUSG00000115477	ENSMUST00000226726	24379	Gm20070	processed_pseudogene
chr15	55919007	55919280	274	*	OCI_peak_940	41	3.44111	4.13565	0.47693	83	Distal Intergenic	15	55923402	55960906	37505	1	ENSMUSG00000115200	ENSMUST00000227739	-4122	Gm46516	lincRNA
chr15	56008760	56008989	230	*	OCI_peak_941	32	2.85432	3.24633	0.25087	10	Distal Intergenic	15	56004044	56005717	1674	1	ENSMUSG00000115361	ENSMUST00000226266	4716	Gm49211	lincRNA
chr15	56865202	56865577	376	*	OCI_peak_942	33	2.98665	3.30971	0.26752	94	Distal Intergenic	15	56782642	56783428	787	2	ENSMUSG00000115493	ENSMUST00000228866	-81774	Gm5673	processed_pseudogene
chr15	56937878	56938123	246	*	OCI_peak_943	44	3.63331	4.42741	0.60796	44	Intron (ENSMUST00000228364/ENSMUSG00000115172, intron 2 of 2)	15	56880409	57006624	126216	2	ENSMUSG00000115172	ENSMUST00000228364	68501	Gm2582	lincRNA
chr15	57434322	57434701	380	*	OCI_peak_944	40	3.48363	4.05474	0.41518	343	Intron (ENSMUST00000110196/ENSMUSG00000022366, intron 2 of 11)	15	57429984	57430713	730	1	ENSMUSG00000115117	ENSMUST00000227514	4338	Gm18094	processed_pseudogene
chr15	57608451	57608712	262	*	OCI_peak_945	52	4.17805	5.2663	1.11017	148	Distal Intergenic	15	57694665	57839832	145168	1	ENSMUSG00000071757	ENSMUST00000096430	-85953	Zhx2	protein_coding
chr15	57891915	57892215	301	*	OCI_peak_946	405	13.4964	40.5025	34.7889	160	Exon (ENSMUST00000022993/ENSMUSG00000022365, exon 1 of 8)	15	57869502	57892448	22947	2	ENSMUSG00000022365	ENSMUST00000022993	233	Derl1	protein_coding
chr15	57913926	57914166	241	*	OCI_peak_947	45	3.59668	4.55184	0.69303	26	3' UTR	15	57913855	57953904	40050	1	ENSMUSG00000022364	ENSMUST00000160098	71	Tbc1d31	protein_coding
chr15	58927955	58928193	239	*	OCI_peak_948	34	2.95928	3.40588	0.26752	223	Exon (ENSMUST00000226141/ENSMUSG00000050891, exon 2 of 2)	15	58916291	58933368	17078	2	ENSMUSG00000050891	ENSMUST00000226505	5175	Tatdn1	protein_coding
chr15	58929249	58929463	215	*	OCI_peak_949	39	3.21111	3.95467	0.3522	192	Intron (ENSMUST00000228787/ENSMUSG00000115463, intron 1 of 2)	15	58916291	58933368	17078	2	ENSMUSG00000050891	ENSMUST00000226505	3905	Tatdn1	protein_coding
chr15	59128799	59129025	227	*	OCI_peak_950	39	3.3879	3.90962	0.31855	91	Distal Intergenic	15	59052748	59082005	29258	2	ENSMUSG00000022353	ENSMUST00000228655	-46794	Mtss1	protein_coding
chr15	59295085	59295322	238	*	OCI_peak_951	37	3.26816	3.72936	0.26752	17	Distal Intergenic	15	59306948	59312013	5066	1	ENSMUSG00000098528	ENSMUST00000183674	-11626	Zfp572	transcribed_processed_pseudogene
chr15	59648397	59648680	284	*	OCI_peak_952	184	7.54157	18.4843	13.3762	140	Promoter (<=1kb)	15	59648653	59653689	5037	1	ENSMUSG00000032501	ENSMUST00000118228	0	Trib1	protein_coding
chr15	60984292	60984598	307	*	OCI_peak_953	68	5.09064	6.89084	2.4487	107	Distal Intergenic	15	60938347	60938636	290	2	ENSMUSG00000115809	ENSMUST00000226169	-45656	Gm48951	processed_pseudogene
chr15	61257639	61257927	289	*	OCI_peak_954	49	3.88178	4.99105	0.88493	161	Distal Intergenic	15	61288441	61331370	42930	1	ENSMUSG00000116299	ENSMUST00000230678	-30514	Gm29904	lincRNA
chr15	61983468	61983816	349	*	OCI_peak_955	265	9.98915	26.5333	21.1518	144	Promoter (<=1kb)	15	61979241	61983302	4062	2	ENSMUSG00000103610	ENSMUST00000192740	-166	Gm37947	TEC
chr15	62033764	62033996	233	*	OCI_peak_956	37	3.19705	3.76619	0.26752	229	Distal Intergenic	15	62037986	62249528	211543	1	ENSMUSG00000097039	ENSMUST00000182956	-3990	Pvt1	lincRNA
chr15	62328407	62328634	228	*	OCI_peak_957	71	3.63179	7.16233	2.69733	144	Intron (ENSMUST00000181416/ENSMUSG00000097039, intron 6 of 9)	15	62222603	62242505	19903	1	ENSMUSG00000097039	ENSMUST00000182141	105804	Pvt1	lincRNA
chr15	63203394	63203608	215	*	OCI_peak_958	67	4.8696	6.7474	2.32381	113	Intron (ENSMUST00000228339/ENSMUSG00000115520, intron 6 of 8)	15	63255904	63278780	22877	1	ENSMUSG00000115369	ENSMUST00000227423	-52296	Gm49014	lincRNA
chr15	63444578	63444801	224	*	OCI_peak_959	49	3.94414	4.90307	0.81755	55	Intron (ENSMUST00000228339/ENSMUSG00000115520, intron 4 of 8)	15	63414400	63479608	65209	2	ENSMUSG00000115520	ENSMUST00000226699	34807	Gm41335	lincRNA
chr15	64291888	64292204	317	*	OCI_peak_960	30	2.80542	3.04141	0.13321	31	Intron (ENSMUST00000177371/ENSMUSG00000022377, intron 1 of 27)	15	64191537	64311689	120153	2	ENSMUSG00000022377	ENSMUST00000176516	19485	Asap1	protein_coding
chr15	64941810	64942120	311	*	OCI_peak_961	35	3.02999	3.51316	0.26752	272	Distal Intergenic	15	64697084	64922296	225213	2	ENSMUSG00000022376	ENSMUST00000228014	-19514	Adcy8	protein_coding
chr15	65068594	65068809	216	*	OCI_peak_962	34	3.10361	3.48351	0.26752	70	Distal Intergenic	15	65041574	65042067	494	1	ENSMUSG00000115677	ENSMUST00000228465	27020	Gm49241	processed_pseudogene
chr15	65305565	65305920	356	*	OCI_peak_963	43	3.68005	4.35606	0.58255	218	Distal Intergenic	15	65200234	65200562	329	2	ENSMUSG00000115066	ENSMUST00000227626	-105003	Gm49242	processed_pseudogene
chr15	65475315	65475532	218	*	OCI_peak_964	51	4.11034	5.16056	1.01851	147	Distal Intergenic	15	65687828	65688148	321	2	ENSMUSG00000115402	ENSMUST00000227091	212616	Gm49243	processed_pseudogene
chr15	65570614	65571100	487	*	OCI_peak_965	44	3.63331	4.42741	0.60796	298	Distal Intergenic	15	65687828	65688148	321	2	ENSMUSG00000115402	ENSMUST00000227091	117048	Gm49243	processed_pseudogene
chr15	65655564	65655786	223	*	OCI_peak_966	82	5.44997	8.20229	3.62967	103	Distal Intergenic	15	65687828	65688148	321	2	ENSMUSG00000115402	ENSMUST00000227091	32362	Gm49243	processed_pseudogene
chr15	65772990	65773203	214	*	OCI_peak_967	35	3.21837	3.55649	0.26752	179	Distal Intergenic	15	65787034	65791351	4318	1	ENSMUSG00000015002	ENSMUST00000174135	-13831	Efr3a	protein_coding
chr15	66422853	66423086	234	*	OCI_peak_968	35	3.17915	3.59615	0.26752	160	Intron (ENSMUST00000023006/ENSMUSG00000022375, intron 10 of 11)	15	66357521	66358484	964	2	ENSMUSG00000115351	ENSMUST00000227329	-64369	Gm19077	processed_pseudogene
chr15	66969617	66970211	595	*	OCI_peak_969	259	9.42696	25.989	20.6276	201	Promoter (<=1kb)	15	66929318	66969640	40323	2	ENSMUSG00000005125	ENSMUST00000005256	0	Ndrg1	protein_coding
chr15	67081259	67081519	261	*	OCI_peak_970	48	3.76897	4.81732	0.74513	137	Distal Intergenic	15	67102875	67113992	11118	2	ENSMUSG00000013846	ENSMUST00000092640	32473	St3gal1	protein_coding
chr15	67857360	67857664	305	*	OCI_peak_971	34	3.09495	3.47062	0.26752	271	Distal Intergenic	15	67873828	67874067	240	1	ENSMUSG00000115875	ENSMUST00000230402	-16164	Gm49408	processed_pseudogene
chr15	67989364	67989592	229	*	OCI_peak_972	35	3.17915	3.59615	0.26752	86	Distal Intergenic	15	67942552	67942804	253	2	ENSMUSG00000116519	ENSMUST00000230045	-46560	Gm49409	processed_pseudogene
chr15	68238657	68239010	354	*	OCI_peak_973	44	3.63331	4.42741	0.60796	252	Intron (ENSMUST00000162054/ENSMUSG00000022335, intron 1 of 15)	15	68084321	68258787	174467	2	ENSMUSG00000022335	ENSMUST00000162173	19777	Zfat	protein_coding
chr15	68966551	68966866	316	*	OCI_peak_974	44	3.63331	4.42741	0.60796	89	Intron (ENSMUST00000022954/ENSMUSG00000022332, intron 1 of 8)	15	68959531	68994444	34914	1	ENSMUSG00000116092	ENSMUST00000230699	7020	Gm49422	sense_intronic
chr15	68971993	68972209	217	*	OCI_peak_975	40	3.46189	4.0217	0.40059	65	Intron (ENSMUST00000022954/ENSMUSG00000022332, intron 1 of 8)	15	68959531	68994444	34914	1	ENSMUSG00000116092	ENSMUST00000230699	12462	Gm49422	sense_intronic
chr15	68990122	68990435	314	*	OCI_peak_976	35	3.20752	3.53985	0.26752	35	Intron (ENSMUST00000022954/ENSMUSG00000022332, intron 1 of 8)	15	68959531	68994444	34914	1	ENSMUSG00000116092	ENSMUST00000230699	30591	Gm49422	sense_intronic
chr15	69210922	69211153	232	*	OCI_peak_977	53	4.24804	5.37617	1.16983	128	Distal Intergenic	15	69233931	69234999	1069	2	ENSMUSG00000115935	ENSMUST00000229754	23846	4930573C08Rik	TEC
chr15	69337531	69337754	224	*	OCI_peak_978	38	3.34702	3.84793	0.2814	64	Distal Intergenic	15	69270533	69274720	4188	1	ENSMUSG00000116167	ENSMUST00000231164	66998	4930504C09Rik	lincRNA
chr15	69733664	69733943	280	*	OCI_peak_979	51	4.11034	5.16056	1.01851	235	Distal Intergenic	15	69685578	69685706	129	2	ENSMUSG00000080689	ENSMUST00000117039	-47958	Gm23987	snoRNA
chr15	70089733	70089998	266	*	OCI_peak_980	53	4.08748	5.30817	1.1205	57	Distal Intergenic	15	70063061	70064669	1609	2	ENSMUSG00000116398	ENSMUST00000231025	-25064	Gm5216	processed_pseudogene
chr15	70252752	70253012	261	*	OCI_peak_981	35	3.17915	3.59615	0.26752	174	Distal Intergenic	15	70063061	70064669	1609	2	ENSMUSG00000116398	ENSMUST00000231025	-188083	Gm5216	processed_pseudogene
chr15	70375489	70375733	245	*	OCI_peak_982	43	3.68153	4.35835	0.58255	176	Distal Intergenic	15	70063061	70064669	1609	2	ENSMUSG00000116398	ENSMUST00000231025	-310820	Gm5216	processed_pseudogene
chr15	70682142	70682439	298	*	OCI_peak_983	44	3.71703	4.41342	0.60796	254	Distal Intergenic	15	70758053	70758592	540	1	ENSMUSG00000116449	ENSMUST00000229501	-75614	Gm18155	processed_pseudogene
chr15	70763730	70763975	246	*	OCI_peak_984	30	2.79742	3.02957	0.12362	30	Distal Intergenic	15	70758053	70758592	540	1	ENSMUSG00000116449	ENSMUST00000229501	5677	Gm18155	processed_pseudogene
chr15	70767954	70768212	259	*	OCI_peak_985	39	3.44042	3.98912	0.37788	215	Distal Intergenic	15	70758053	70758592	540	1	ENSMUSG00000116449	ENSMUST00000229501	9901	Gm18155	processed_pseudogene
chr15	70865202	70865412	211	*	OCI_peak_986	34	3.15559	3.46058	0.26752	19	Distal Intergenic	15	70961618	70962464	847	2	ENSMUSG00000116168	ENSMUST00000229766	97052	Gm49430	processed_pseudogene
chr15	71083068	71083306	239	*	OCI_peak_987	50	3.93532	5.07353	0.95483	159	Distal Intergenic	15	71099619	71100191	573	2	ENSMUSG00000116191	ENSMUST00000231190	16885	Gm19199	processed_pseudogene
chr15	71098438	71098692	255	*	OCI_peak_988	31	2.96734	3.17737	0.22064	212	Downstream (<1kb)	15	71099619	71100191	573	2	ENSMUSG00000116191	ENSMUST00000231190	1499	Gm19199	processed_pseudogene
chr15	71628829	71629100	272	*	OCI_peak_989	51	3.97923	5.14119	1.00999	155	Intron (ENSMUST00000022953/ENSMUSG00000036800, intron 1 of 19)	15	71525733	71726733	201001	2	ENSMUSG00000036800	ENSMUST00000229189	97633	Fam135b	protein_coding
chr15	73097936	73098201	266	*	OCI_peak_990	30	2.64419	3.0599	0.14086	120	3' UTR	15	73090412	73094774	4363	1	ENSMUSG00000068391	ENSMUST00000137698	7524	Chrac1	protein_coding
chr15	73617686	73617894	209	*	OCI_peak_991	141	6.95642	14.1365	9.20407	92	Promoter (<=1kb)	15	73580290	73617324	37035	2	ENSMUSG00000079020	ENSMUST00000076224	-362	Slc45a4	protein_coding
chr15	73896913	73897121	209	*	OCI_peak_992	34	2.9002	3.4672	0.26752	173	Distal Intergenic	15	73796736	73839699	42964	2	ENSMUSG00000072487	ENSMUST00000136698	-57214	Mroh5	protein_coding
chr15	75085512	75085898	387	*	OCI_peak_993	251	4.91609	25.1242	19.7854	289	Distal Intergenic	15	75076210	75079094	2885	2	ENSMUSG00000099452	ENSMUST00000189781	-6418	Gm28502	lincRNA
chr15	75221508	75221797	290	*	OCI_peak_994	44	3.63331	4.42741	0.60796	39	3' UTR	15	75216596	75222661	6066	1	ENSMUSG00000047728	ENSMUST00000055719	4912	Ly6g2	protein_coding
chr15	75929741	75930021	281	*	OCI_peak_995	127	6.16977	12.7038	7.83868	114	Promoter (<=1kb)	15	75924676	75929747	5072	2	ENSMUSG00000022570	ENSMUST00000230364	0	Tsta3	protein_coding
chr15	76069704	76070082	379	*	OCI_peak_996	209	9.13487	20.9898	15.79	103	Promoter (<=1kb)	15	76047158	76069754	22597	2	ENSMUSG00000022568	ENSMUST00000002603	0	Scrib	protein_coding
chr15	76351517	76351899	383	*	OCI_peak_997	325	9.77084	32.5446	27.001	214	Promoter (<=1kb)	15	76352006	76353186	1181	1	ENSMUSG00000022553	ENSMUST00000160914	-107	Maf1	protein_coding
chr15	76511955	76512193	239	*	OCI_peak_998	80	4.99506	8.08506	3.53191	96	Promoter (<=1kb)	15	76504122	76511953	7832	2	ENSMUSG00000022555	ENSMUST00000230894	-2	Dgat1	protein_coding
chr15	76817525	76817755	231	*	OCI_peak_999	34	3.00843	3.48046	0.26752	154	Intron (ENSMUST00000036176/ENSMUSG00000033697, intron 1 of 11)	15	76765522	76817970	52449	2	ENSMUSG00000033697	ENSMUST00000175843	215	Arhgap39	protein_coding
chr15	76890147	76890432	286	*	OCI_peak_1000	37	3.19705	3.76619	0.26752	133	Exon (ENSMUST00000023179/ENSMUSG00000033669, exon 5 of 5)	15	76899910	76901305	1396	1	ENSMUSG00000055041	ENSMUST00000068407	-9478	Commd5	protein_coding
chr15	77934217	77934479	263	*	OCI_peak_1001	81	5.21007	8.124	3.56185	186	Distal Intergenic	15	77915047	77929006	13960	2	ENSMUSG00000005354	ENSMUST00000005487	-5211	Txn2	protein_coding
chr15	77970985	77971239	255	*	OCI_peak_1002	41	2.99654	4.14018	0.47769	214	Promoter (<=1kb)	15	77958998	77970813	11816	2	ENSMUSG00000016554	ENSMUST00000100484	-172	Eif3d	protein_coding
chr15	78370271	78370486	216	*	OCI_peak_1003	30	2.79742	3.02957	0.12362	143	Distal Intergenic	15	78369248	78369357	110	1	ENSMUSG00000070235	ENSMUST00000093723	1023	Gm26329	misc_RNA
chr15	79742481	79742768	288	*	OCI_peak_1004	126	6.35936	12.6427	7.7833	127	Promoter (<=1kb)	15	79724070	79742534	18465	2	ENSMUSG00000042524	ENSMUST00000089311	0	Sun2	protein_coding
chr15	79786307	79786578	272	*	OCI_peak_1005	39	3.21111	3.95467	0.3522	25	3' UTR	15	79789262	79790981	1720	2	ENSMUSG00000022421	ENSMUST00000125283	4403	Nptxr	protein_coding
chr15	79969440	79969661	222	*	OCI_peak_1006	53	4.24804	5.37617	1.16983	64	Intron (ENSMUST00000128931/ENSMUSG00000053411, intron 1 of 5)	15	79918449	79971118	52670	2	ENSMUSG00000053411	ENSMUST00000132821	1457	Cbx7	protein_coding
chr15	81617564	81617818	255	*	OCI_peak_1007	31	2.8932	3.17125	0.21736	75	Intron (ENSMUST00000068387/ENSMUSG00000055024, intron 8 of 30)	15	81621062	81626453	5392	1	ENSMUSG00000055024	ENSMUST00000206936	-3244	Ep300	protein_coding
chr15	81729828	81730252	425	*	OCI_peak_1008	586	17.7308	58.6783	52.6155	186	Promoter (<=1kb)	15	81704248	81729901	25654	2	ENSMUSG00000022391	ENSMUST00000170134	0	Rangap1	protein_coding
chr15	82244430	82244649	220	*	OCI_peak_1009	67	4.04951	6.73103	2.30831	91	Promoter (<=1kb)	15	82234460	82244410	9951	2	ENSMUSG00000068101	ENSMUST00000230408	-20	Cenpm	protein_coding
chr15	83508240	83508465	226	*	OCI_peak_1010	30	2.64419	3.0599	0.14086	37	Intron (ENSMUST00000016897/ENSMUSG00000022442, intron 1 of 11)	15	83502136	83510793	8658	2	ENSMUSG00000022442	ENSMUST00000154401	2328	Ttll1	protein_coding
chr15	85859541	85859986	446	*	OCI_peak_1011	210	10.431	21.051	15.846	174	Promoter (<=1kb)	15	85859745	85876530	16786	1	ENSMUSG00000022385	ENSMUST00000170629	0	Gtse1	protein_coding
chr15	86906294	86906557	264	*	OCI_peak_1012	42	3.62002	4.2634	0.55537	231	Distal Intergenic	15	86923637	86924082	446	2	ENSMUSG00000115957	ENSMUST00000229974	17525	Gm49466	lincRNA
chr15	87347073	87347317	245	*	OCI_peak_1013	59	4.47895	5.91585	1.59248	141	Distal Intergenic	15	87243550	87254023	10474	1	ENSMUSG00000115930	ENSMUST00000229090	103523	A930027H12Rik	lincRNA
chr15	87642338	87642585	248	*	OCI_peak_1014	64	4.68259	6.45393	2.05485	134	Intron (ENSMUST00000230414/ENSMUSG00000054863, intron 1 of 3)	15	87625230	87759364	134135	1	ENSMUSG00000054863	ENSMUST00000068088	17108	Tafa5	protein_coding
chr15	88240882	88241281	400	*	OCI_peak_1015	30	2.79742	3.02957	0.12362	255	Distal Intergenic	15	88314874	88372653	57780	1	ENSMUSG00000116331	ENSMUST00000230919	-73593	B230214G05Rik	lincRNA
chr15	89021946	89022199	254	*	OCI_peak_1016	45	3.59668	4.55184	0.69303	21	Promoter (1-2kb)	15	89023613	89055148	31536	1	ENSMUSG00000015365	ENSMUST00000143030	-1414	Mov10l1	protein_coding
chr15	89149292	89149505	214	*	OCI_peak_1017	65	4.43892	6.58411	2.17415	85	Promoter (<=1kb)	15	89142486	89149494	7009	2	ENSMUSG00000053137	ENSMUST00000230734	0	Mapk11	protein_coding
chr15	89918202	89918565	364	*	OCI_peak_1018	43	3.69229	4.37503	0.59435	190	Distal Intergenic	15	89888952	89889052	101	2	ENSMUSG00000096784	ENSMUST00000178305	-29150	Gm24643	miRNA
chr15	89942762	89943003	242	*	OCI_peak_1019	37	3.19705	3.76619	0.26752	54	Distal Intergenic	15	89888952	89889052	101	2	ENSMUSG00000096784	ENSMUST00000178305	-53710	Gm24643	miRNA
chr15	90669646	90669874	229	*	OCI_peak_1020	32	2.85432	3.24633	0.25087	62	Intron (ENSMUST00000088649/ENSMUSG00000052560, intron 1 of 18)	15	90487482	90679371	191890	2	ENSMUSG00000052560	ENSMUST00000088649	9497	Cpne8	protein_coding
chr15	90825311	90825569	259	*	OCI_peak_1021	40	3.48363	4.05474	0.41518	96	Distal Intergenic	15	90882615	90883518	904	1	ENSMUSG00000067869	ENSMUST00000117942	-57046	Tcea1-ps1	processed_pseudogene
chr15	90905895	90906269	375	*	OCI_peak_1022	59	4.49306	5.93791	1.61354	153	Promoter (1-2kb)	15	90907429	90922783	15355	1	ENSMUSG00000116428	ENSMUST00000229921	-1160	Gm36618	processed_transcript
chr15	92075836	92076095	260	*	OCI_peak_1023	30	2.79742	3.02957	0.12362	252	Intron (ENSMUST00000141187/ENSMUSG00000055022, intron 1 of 8)	15	92051165	92341967	290803	1	ENSMUSG00000055022	ENSMUST00000169825	24671	Cntn1	protein_coding
chr15	92236367	92236650	284	*	OCI_peak_1024	32	2.85432	3.24633	0.25087	281	Intron (ENSMUST00000141187/ENSMUSG00000055022, intron 6 of 8)	15	92161357	92340114	178758	1	ENSMUSG00000055022	ENSMUST00000068378	75010	Cntn1	protein_coding
chr15	92635164	92635394	231	*	OCI_peak_1025	37	3.27781	3.74385	0.26752	215	Intron (ENSMUST00000169942/ENSMUSG00000036218, intron 3 of 9)	15	92597126	92771819	174694	1	ENSMUSG00000036218	ENSMUST00000035399	38038	Pdzrn4	protein_coding
chr15	92637318	92637597	280	*	OCI_peak_1026	42	3.58493	4.20949	0.52788	250	Intron (ENSMUST00000169942/ENSMUSG00000036218, intron 3 of 9)	15	92597126	92771819	174694	1	ENSMUSG00000036218	ENSMUST00000035399	40192	Pdzrn4	protein_coding
chr15	93689725	93690101	377	*	OCI_peak_1027	46	3.84587	4.61504	0.72745	76	Distal Intergenic	15	93679160	93679649	490	2	ENSMUSG00000115993	ENSMUST00000231103	-10076	Zfp42-ps1	processed_pseudogene
chr15	94233547	94233855	309	*	OCI_peak_1028	31	2.92176	3.10967	0.17154	125	Distal Intergenic	15	94270163	94404258	134096	2	ENSMUSG00000022449	ENSMUST00000035342	170403	Adamts20	protein_coding
chr15	95050294	95050543	250	*	OCI_peak_1029	35	3.17915	3.59615	0.26752	0	Intron (ENSMUST00000080141/ENSMUSG00000063296, intron 6 of 7)	15	94987007	94987138	132	2	ENSMUSG00000077447	ENSMUST00000104259	-63156	Gm23129	snoRNA
chr15	95131200	95131491	292	*	OCI_peak_1030	42	3.58493	4.20949	0.52788	229	Intron (ENSMUST00000229933/ENSMUSG00000022454, intron 20 of 20)	15	95097616	95149318	51703	2	ENSMUSG00000100603	ENSMUST00000185302	17827	1700129L04Rik	sense_intronic
chr15	95438581	95438901	321	*	OCI_peak_1031	33	3.08276	3.35027	0.26752	100	Intron (ENSMUST00000229933/ENSMUSG00000022454, intron 4 of 20)	15	95186706	95528178	341473	2	ENSMUSG00000022454	ENSMUST00000229981	89277	Nell2	protein_coding
chr15	96153320	96153557	238	*	OCI_peak_1032	46	3.79086	4.66773	0.72786	112	Intron (ENSMUST00000180852/ENSMUSG00000097536, intron 5 of 6)	15	96073338	96079553	6216	2	ENSMUSG00000078925	ENSMUST00000140253	-73767	D030018L15Rik	lincRNA
chr15	96285459	96285775	317	*	OCI_peak_1033	80	4.99506	8.08506	3.53191	131	Promoter (<=1kb)	15	96281499	96284495	2997	2	ENSMUSG00000097536	ENSMUST00000185067	-964	2610037D02Rik	lincRNA
chr15	96667639	96667917	279	*	OCI_peak_1034	39	3.42979	3.973	0.36494	110	Distal Intergenic	15	96671793	96671900	108	1	ENSMUSG00000064928	ENSMUST00000082994	-3876	Gm22045	snRNA
chr15	96699037	96699246	210	*	OCI_peak_1035	43	3.49218	4.39054	0.60723	21	Promoter (<=1kb)	15	96689665	96698691	9027	2	ENSMUSG00000022462	ENSMUST00000229141	-346	Slc38a2	protein_coding
chr15	96802556	96802873	318	*	OCI_peak_1036	53	3.99631	5.3817	1.16983	37	Distal Intergenic	15	96766766	96767078	313	2	ENSMUSG00000095638	ENSMUST00000177677	-35478	Gm8888	processed_pseudogene
chr15	97197151	97197415	265	*	OCI_peak_1037	39	3.35019	3.99798	0.38308	119	Distal Intergenic	15	97160933	97167244	6312	2	ENSMUSG00000116295	ENSMUST00000231024	-29907	Gm32885	lincRNA
chr15	97914259	97914494	236	*	OCI_peak_1038	73	4.40698	7.37729	2.87575	106	Distal Intergenic	15	97884877	97910630	25754	2	ENSMUSG00000022479	ENSMUST00000174633	-3629	Vdr	protein_coding
chr15	98093683	98094069	387	*	OCI_peak_1039	63	4.47643	6.37935	1.99348	57	Promoter (<=1kb)	15	98038744	98093744	55001	2	ENSMUSG00000033075	ENSMUST00000044189	0	Senp1	protein_coding
chr15	98662834	98663168	335	*	OCI_peak_1040	572	18.6682	57.2086	51.1655	163	Promoter (<=1kb)	15	98645134	98662889	17756	2	ENSMUSG00000003360	ENSMUST00000003450	0	Ddx23	protein_coding
chr15	99030110	99030318	209	*	OCI_peak_1041	105	5.61087	10.5198	5.78401	90	Promoter (<=1kb)	15	99030321	99034902	4582	1	ENSMUSG00000043091	ENSMUST00000230447	-3	Tuba1c	protein_coding
chr15	99694524	99694851	328	*	OCI_peak_1042	37	3.19705	3.76619	0.26752	38	Promoter (<=1kb)	15	99695044	99698056	3013	1	ENSMUSG00000023017	ENSMUST00000228610	-193	Asic1	protein_coding
chr15	99735874	99736137	264	*	OCI_peak_1043	30	2.79742	3.02957	0.12362	67	3' UTR	15	99725677	99727570	1894	1	ENSMUSG00000023020	ENSMUST00000238530	10197	Cox14	protein_coding
chr15	100495221	100495432	212	*	OCI_peak_1044	90	4.99457	9.05831	4.42888	112	5' UTR	15	100479570	100495488	15919	2	ENSMUSG00000044636	ENSMUST00000061457	56	Csrnp2	protein_coding
chr15	101459893	101460112	220	*	OCI_peak_1045	46	3.65315	4.6389	0.72786	159	Exon (ENSMUST00000061185/ENSMUSG00000067615, exon 8 of 9)	15	101462251	101463514	1264	2	ENSMUSG00000067615	ENSMUST00000230541	3402	Krt81	protein_coding
chr15	102243479	102243703	225	*	OCI_peak_1046	133	7.26907	13.3676	8.46679	126	Promoter (<=1kb)	15	102241939	102243589	1651	2	ENSMUSG00000001288	ENSMUST00000130204	0	Rarg	protein_coding
chr15	102296110	102296355	246	*	OCI_peak_1047	190	8.37836	19.0889	13.9582	110	Promoter (<=1kb)	15	102296266	102324357	28092	1	ENSMUSG00000058290	ENSMUST00000064924	0	Espl1	protein_coding
chr15	102518356	102518792	437	*	OCI_peak_1048	146	6.77004	14.6745	9.71653	339	Promoter (<=1kb)	15	102518357	102523602	5246	1	ENSMUSG00000023051	ENSMUST00000100168	0	Tarbp2	protein_coding
chr15	102722023	102722406	384	*	OCI_peak_1049	795	20.5175	79.5999	73.242	191	Promoter (<=1kb)	15	102706777	102722178	15402	2	ENSMUSG00000023055	ENSMUST00000023818	0	Calcoco1	protein_coding
chr15	102828268	102828733	466	*	OCI_peak_1050	38	3.37759	3.89404	0.30631	462	Distal Intergenic	15	102797495	102819544	22050	1	ENSMUSG00000116500	ENSMUST00000229994	30773	Gm36560	lincRNA
chr15	103163193	103163491	299	*	OCI_peak_1051	97	5.82031	9.78846	5.10919	131	Promoter (<=1kb)	15	103154223	103163327	9105	2	ENSMUSG00000036061	ENSMUST00000229429	0	Smug1	protein_coding
chr15	103269187	103269686	500	*	OCI_peak_1052	45	3.6253	4.59597	0.7249	141	Distal Intergenic	15	103272714	103296850	24137	1	ENSMUSG00000060992	ENSMUST00000229549	-3028	Copz1	protein_coding
chr15	103305256	103305464	209	*	OCI_peak_1053	59	3.77954	5.98127	1.65317	105	Intron (ENSMUST00000231068/ENSMUSG00000116308, intron 1 of 1)	15	103301065	103309077	8013	1	ENSMUSG00000116308	ENSMUST00000231068	4191	Gm49482	antisense
chr15	103496109	103496436	328	*	OCI_peak_1054	35	3.17915	3.59615	0.26752	231	Intron (ENSMUST00000229468/ENSMUSG00000022488, intron 29 of 29)	15	103503034	103530051	27018	1	ENSMUSG00000022489	ENSMUST00000226468	-6598	Pde1b	protein_coding
chr16	3884472	3884689	218	*	OCI_peak_1055	53	4.21976	5.33171	1.13588	192	Promoter (<=1kb)	16	3884659	3902048	17390	1	ENSMUSG00000005982	ENSMUST00000176625	0	Naa60	protein_coding
chr16	4456350	4456581	232	*	OCI_peak_1056	40	3.48363	4.05474	0.41518	139	Distal Intergenic	16	4287529	4420498	132970	2	ENSMUSG00000005580	ENSMUST00000120080	-35852	Adcy9	protein_coding
chr16	4469910	4470149	240	*	OCI_peak_1057	32	3.0433	3.29091	0.26752	148	Distal Intergenic	16	4287529	4420498	132970	2	ENSMUSG00000005580	ENSMUST00000120080	-49412	Adcy9	protein_coding
chr16	4558518	4558800	283	*	OCI_peak_1058	148	8.46025	14.8954	9.92395	156	Promoter (<=1kb)	16	4547298	4558783	11486	2	ENSMUSG00000005718	ENSMUST00000230875	0	Tfap4	protein_coding
chr16	4559084	4559466	383	*	OCI_peak_1059	58	4.45101	5.87217	1.55486	287	Promoter (<=1kb)	16	4547298	4558783	11486	2	ENSMUSG00000005718	ENSMUST00000230875	-301	Tfap4	protein_coding
chr16	4627561	4627800	240	*	OCI_peak_1060	34	3.15559	3.46058	0.26752	36	Exon (ENSMUST00000038552/ENSMUSG00000039637, exon 27 of 28)	16	4627377	4628871	1495	2	ENSMUSG00000039637	ENSMUST00000150028	1071	Coro7	protein_coding
chr16	4705707	4705972	266	*	OCI_peak_1061	41	3.53919	4.13945	0.47728	110	3' UTR	16	4714509	4719088	4580	2	ENSMUSG00000063445	ENSMUST00000124977	13116	Nmral1	protein_coding
chr16	5130844	5131090	247	*	OCI_peak_1062	136	7.70986	13.6678	8.7578	132	Intron (ENSMUST00000035672/ENSMUSG00000039457, intron 1 of 21)	16	5096969	5132410	35442	2	ENSMUSG00000039457	ENSMUST00000230554	1320	Ppl	protein_coding
chr16	5149007	5149319	313	*	OCI_peak_1063	39	3.41922	3.95699	0.35231	137	Intron (ENSMUST00000165810/ENSMUSG00000091712, intron 2 of 15)	16	5147109	5187271	40163	1	ENSMUSG00000091712	ENSMUST00000230616	1898	Sec14l5	protein_coding
chr16	5801074	5801295	222	*	OCI_peak_1064	43	3.68153	4.35835	0.58255	46	Distal Intergenic	16	5885355	7353045	1467691	1	ENSMUSG00000008658	ENSMUST00000230658	-84060	Rbfox1	protein_coding
chr16	8736910	8737130	221	*	OCI_peak_1065	38	3.33696	3.83277	0.26869	181	Intron (ENSMUST00000160405/ENSMUSG00000022710, intron 2 of 31)	16	8690146	8738342	48197	2	ENSMUSG00000022710	ENSMUST00000161046	1212	Usp7	protein_coding
chr16	9890212	9890571	360	*	OCI_peak_1066	47	3.95938	4.7953	0.72786	231	Intron (ENSMUST00000199708/ENSMUSG00000059003, intron 3 of 13)	16	9761499	9797333	35835	2	ENSMUSG00000059003	ENSMUST00000199267	-92879	Grin2a	protein_coding
chr16	10398374	10398596	223	*	OCI_peak_1067	42	3.59655	4.22732	0.52788	43	Promoter (2-3kb)	16	10357948	10395490	37543	2	ENSMUSG00000039179	ENSMUST00000043415	-2884	Tekt5	protein_coding
chr16	11254312	11254661	350	*	OCI_peak_1068	115	7.35314	11.594	6.79357	154	Promoter (<=1kb)	16	11252567	11254325	1759	2	ENSMUSG00000062203	ENSMUST00000229660	0	Gspt1	protein_coding
chr16	12396535	12396779	245	*	OCI_peak_1069	30	2.79742	3.02957	0.12362	224	Distal Intergenic	16	12408283	12409177	895	2	ENSMUSG00000116013	ENSMUST00000231050	12398	C87114	processed_pseudogene
chr16	13071692	13071924	233	*	OCI_peak_1070	34	3.15559	3.46058	0.26752	221	Distal Intergenic	16	13109684	13148734	39051	1	ENSMUSG00000022545	ENSMUST00000023206	-37760	Ercc4	protein_coding
chr16	13457013	13457233	221	*	OCI_peak_1071	35	3.17915	3.59615	0.26752	94	Intron (ENSMUST00000210378/ENSMUSG00000087526, intron 3 of 7)	16	13453840	13453926	87	1	ENSMUSG00000065449	ENSMUST00000083515	3173	Mir365-1	miRNA
chr16	14342515	14342752	238	*	OCI_peak_1072	47	3.95938	4.7953	0.72786	65	Distal Intergenic	16	14358432	14358897	466	1	ENSMUSG00000116025	ENSMUST00000229451	-15680	Gm49517	processed_pseudogene
chr16	15069263	15069500	238	*	OCI_peak_1073	46	3.65315	4.6389	0.72786	182	Distal Intergenic	16	15000322	15000489	168	1	ENSMUSG00000116317	ENSMUST00000230174	68941	Gm49536	processed_pseudogene
chr16	15562532	15562841	310	*	OCI_peak_1074	43	3.68153	4.35835	0.58255	239	Intron (ENSMUST00000229859/ENSMUSG00000022674, intron 4 of 5)	16	15587365	15588059	695	1	ENSMUSG00000116386	ENSMUST00000229197	-24524	Gm49538	processed_pseudogene
chr16	15922707	15922974	268	*	OCI_peak_1075	46	3.84587	4.61504	0.72745	209	Intron (ENSMUST00000040248/ENSMUSG00000041974, intron 11 of 19)	16	15888416	15889981	1566	1	ENSMUSG00000071637	ENSMUST00000210772	34291	Cebpd	protein_coding
chr16	16235259	16235480	222	*	OCI_peak_1076	37	3.36647	3.78624	0.26752	197	Intron (ENSMUST00000161342/ENSMUSG00000041957, intron 4 of 5)	16	16213318	16272712	59395	1	ENSMUSG00000041957	ENSMUST00000039408	21941	Pkp2	protein_coding
chr16	16896247	16896523	277	*	OCI_peak_1077	154	7.99262	15.4713	10.4715	158	Promoter (<=1kb)	16	16896469	16927364	30896	1	ENSMUSG00000026181	ENSMUST00000027373	0	Ppm1f	protein_coding
chr16	17032582	17032890	309	*	OCI_peak_1078	41	3.51675	4.1052	0.45465	297	Promoter (2-3kb)	16	17035338	17038705	3368	1	ENSMUSG00000063358	ENSMUST00000232630	-2448	Mapk1	protein_coding
chr16	17088067	17088377	311	*	OCI_peak_1079	44	3.76752	4.49208	0.65498	128	3' UTR	16	17088606	17089459	854	2	ENSMUSG00000022771	ENSMUST00000232303	1082	Ppil2	protein_coding
chr16	18289245	18289512	268	*	OCI_peak_1080	93	6.16551	9.34628	4.68762	197	Promoter (<=1kb)	16	18253948	18289246	35299	2	ENSMUSG00000022718	ENSMUST00000009321	0	Dgcr8	protein_coding
chr16	18526132	18526382	251	*	OCI_peak_1081	32	2.98597	3.20514	0.22663	208	Intron (ENSMUST00000231621/ENSMUSG00000000884, intron 2 of 7)	16	18548743	18552584	3842	1	ENSMUSG00000000884	ENSMUST00000151253	-22361	Gnb1l	protein_coding
chr16	18678268	18678562	295	*	OCI_peak_1082	37	3.19705	3.76619	0.26752	220	Downstream (2-3kb)	16	18681337	18682216	880	2	ENSMUSG00000116825	ENSMUST00000231787	3654	Rps2-ps7	processed_pseudogene
chr16	19203729	19204109	381	*	OCI_peak_1083	209	11.3125	20.9968	15.7943	142	Distal Intergenic	16	19198401	19200351	1951	2	ENSMUSG00000076937	ENSMUST00000103749	-3378	Iglc2	IG_C_gene
chr16	20426304	20426635	332	*	OCI_peak_1084	271	10.6341	27.1691	21.7704	78	Promoter (<=1kb)	16	20331303	20426394	95092	2	ENSMUSG00000022822	ENSMUST00000079158	0	Abcc5	protein_coding
chr16	20535267	20535576	310	*	OCI_peak_1085	117	7.26373	11.7739	6.96416	141	Promoter (<=1kb)	16	20535478	20544056	8579	1	ENSMUSG00000022841	ENSMUST00000090023	0	Ap2m1	protein_coding
chr16	20622425	20622704	280	*	OCI_peak_1086	132	7.96507	13.2844	8.3859	125	Promoter (1-2kb)	16	20619215	20621287	2073	2	ENSMUSG00000051146	ENSMUST00000052939	-1138	Camk2n2	protein_coding
chr16	22857594	22857881	288	*	OCI_peak_1087	173	9.09645	17.3073	12.238	165	Promoter (<=1kb)	16	22857845	22872388	14544	1	ENSMUSG00000004460	ENSMUST00000004574	0	Dnajb11	protein_coding
chr16	23518928	23519270	343	*	OCI_peak_1088	43	3.64379	4.30003	0.57956	60	Promoter (<=1kb)	16	23520210	23560080	39871	1	ENSMUSG00000109783	ENSMUST00000211460	-940	Gm45338	processed_transcript
chr16	24286855	24287135	281	*	OCI_peak_1089	31	2.93076	3.12302	0.17909	156	Intron (ENSMUST00000230383/ENSMUSG00000115852, intron 1 of 3)	16	24122699	24289836	167138	2	ENSMUSG00000115852	ENSMUST00000230383	2701	AC169509.1	transcribed_processed_pseudogene
chr16	24826178	24826399	222	*	OCI_peak_1090	40	3.48363	4.05474	0.41518	211	Promoter (1-2kb)	16	24827855	24827940	86	1	ENSMUSG00000065494	ENSMUST00000083560	-1456	Mir28a	miRNA
chr16	24925130	24925408	279	*	OCI_peak_1091	35	3.18603	3.50697	0.26752	48	Intron (ENSMUST00000038053/ENSMUSG00000033306, intron 10 of 12)	16	24884173	24884306	134	1	ENSMUSG00000077602	ENSMUST00000104414	40957	Gm22672	snoRNA
chr16	25677506	25677757	252	*	OCI_peak_1092	38	3.39376	3.82916	0.26752	222	Distal Intergenic	16	25683763	25821318	137556	1	ENSMUSG00000022510	ENSMUST00000115307	-6006	Trp63	protein_coding
chr16	29943999	29944227	229	*	OCI_peak_1093	112	7.14233	11.2438	6.46211	113	Intron (ENSMUST00000181968/ENSMUSG00000097313, intron 1 of 3)	16	29907524	29946516	38993	2	ENSMUSG00000097313	ENSMUST00000232297	2289	Gm26569	processed_transcript
chr16	29962029	29962263	235	*	OCI_peak_1094	47	3.95938	4.7953	0.72786	197	Exon (ENSMUST00000231469/ENSMUSG00000075286, exon 3 of 6)	16	29958493	29962307	3815	2	ENSMUSG00000075286	ENSMUST00000100016	44	Gm1968	lincRNA
chr16	31304659	31304893	235	*	OCI_peak_1095	53	4.08748	5.30817	1.1205	167	Promoter (<=1kb)	16	31297513	31303678	6166	2	ENSMUSG00000022548	ENSMUST00000155682	-981	Apod	protein_coding
chr16	31504196	31504472	277	*	OCI_peak_1096	57	4.34261	5.70329	1.43515	109	Distal Intergenic	16	31508387	31511777	3391	1	ENSMUSG00000116762	ENSMUST00000231805	-3915	Gm46560	lincRNA
chr16	31526818	31527061	244	*	OCI_peak_1097	58	4.52501	5.818	1.50674	127	Distal Intergenic	16	31508387	31511777	3391	1	ENSMUSG00000116762	ENSMUST00000231805	18431	Gm46560	lincRNA
chr16	32567078	32567294	217	*	OCI_peak_1098	35	3.18603	3.50697	0.26752	21	Distal Intergenic	16	32551742	32553682	1941	1	ENSMUSG00000116957	ENSMUST00000232103	15336	Gm34680	lincRNA
chr16	32810073	32810318	246	*	OCI_peak_1099	32	2.98597	3.20514	0.22663	186	Exon (ENSMUST00000180469/ENSMUSG00000097256, exon 2 of 4)	16	32804760	32810477	5718	2	ENSMUSG00000094430	ENSMUST00000179384	159	Smbd1	protein_coding
chr16	33950996	33951204	209	*	OCI_peak_1100	112	6.74492	11.2975	6.51393	85	Distal Intergenic	16	33946524	33949145	2622	1	ENSMUSG00000022817	ENSMUST00000231409	4472	Itgb5	protein_coding
chr16	34691136	34691469	334	*	OCI_peak_1101	36	3.28507	3.65932	0.26752	248	Intron (ENSMUST00000231364/ENSMUSG00000022833, intron 1 of 11)	16	34690732	34725202	34471	1	ENSMUSG00000022833	ENSMUST00000231609	404	Ccdc14	protein_coding
chr16	35468439	35468741	303	*	OCI_peak_1102	39	3.40872	3.94109	0.34387	108	Intron (ENSMUST00000023550/ENSMUSG00000022844, intron 1 of 16)	16	35453471	35490589	37119	2	ENSMUSG00000022844	ENSMUST00000231595	21848	Pdia5	protein_coding
chr16	36058217	36058430	214	*	OCI_peak_1103	47	3.9415	4.76672	0.72786	107	Intron (ENSMUST00000004057/ENSMUSG00000003955, intron 1 of 4)	16	36043847	36052394	8548	2	ENSMUSG00000003955	ENSMUST00000232390	-5823	Fam162a	protein_coding
chr16	36069362	36069610	249	*	OCI_peak_1104	44	3.7421	4.45243	0.62286	37	Intron (ENSMUST00000004057/ENSMUSG00000003955, intron 1 of 4)	16	36043846	36071369	27524	2	ENSMUSG00000003955	ENSMUST00000231351	1759	Fam162a	protein_coding
chr16	36505219	36505503	285	*	OCI_peak_1105	30	2.79742	3.02957	0.12362	242	Intron (ENSMUST00000063597/ENSMUSG00000051980, intron 4 of 6)	16	36512333	36512650	318	2	ENSMUSG00000089118	ENSMUST00000158493	7147	Gm25902	misc_RNA
chr16	36679648	36679870	223	*	OCI_peak_1106	31	2.95811	3.16364	0.21016	98	Distal Intergenic	16	36660774	36666081	5308	2	ENSMUSG00000022901	ENSMUST00000145506	-13567	Cd86	protein_coding
chr16	40130378	40130614	237	*	OCI_peak_1107	73	5.25932	7.36527	2.86666	156	Intron (ENSMUST00000189229/ENSMUSG00000061080, intron 1 of 2)	16	40127468	40127510	43	1	ENSMUSG00000102456	ENSMUST00000193417	2910	Gm37508	TEC
chr16	40373665	40373915	251	*	OCI_peak_1108	34	2.9002	3.4672	0.26752	169	Intron (ENSMUST00000189229/ENSMUSG00000061080, intron 1 of 2)	16	40367836	40367937	102	2	ENSMUSG00000098472	ENSMUST00000184367	-5728	Gm27887	miRNA
chr16	41868951	41869200	250	*	OCI_peak_1109	51	4.11034	5.16056	1.01851	48	Intron (ENSMUST00000187695/ENSMUSG00000061080, intron 3 of 8)	16	42143984	42174458	30475	1	ENSMUSG00000061080	ENSMUST00000145951	-274784	Lsamp	protein_coding
chr16	42029313	42029535	223	*	OCI_peak_1110	47	3.95938	4.7953	0.72786	125	Intron (ENSMUST00000187695/ENSMUSG00000061080, intron 5 of 8)	16	42143984	42174458	30475	1	ENSMUSG00000061080	ENSMUST00000145951	-114449	Lsamp	protein_coding
chr16	42315685	42315992	308	*	OCI_peak_1111	68	5.09064	6.89084	2.4487	210	Intron (ENSMUST00000102817/ENSMUSG00000047261, intron 1 of 2)	16	42303362	42303469	108	2	ENSMUSG00000098300	ENSMUST00000184886	-12216	Mir6540	miRNA
chr16	42684668	42684950	283	*	OCI_peak_1112	38	3.39376	3.82916	0.26752	217	Distal Intergenic	16	42663926	42664135	210	1	ENSMUSG00000116679	ENSMUST00000232064	20742	Gm49739	processed_pseudogene
chr16	43577032	43577349	318	*	OCI_peak_1113	44	3.63331	4.42741	0.60796	68	5' UTR	16	43640655	43640737	83	1	ENSMUSG00000076372	ENSMUST00000102417	-63306	Mir568	miRNA
chr16	43889614	43890015	402	*	OCI_peak_1114	305	13.6249	30.533	25.0377	121	Promoter (<=1kb)	16	43889800	43964314	74515	1	ENSMUSG00000022701	ENSMUST00000132859	0	Ccdc191	protein_coding
chr16	45724735	45725009	275	*	OCI_peak_1115	44	3.63331	4.42741	0.60796	135	Promoter (<=1kb)	16	45711230	45724608	13379	2	ENSMUSG00000022658	ENSMUST00000096057	-127	Tagln3	protein_coding
chr16	46148515	46148829	315	*	OCI_peak_1116	36	3.29646	3.67698	0.26752	242	Distal Intergenic	16	46152985	46155077	2093	2	ENSMUSG00000048087	ENSMUST00000059524	6248	Gm4737	protein_coding
chr16	46574837	46575160	324	*	OCI_peak_1117	44	3.63331	4.42741	0.60796	218	Distal Intergenic	16	46537835	46539032	1198	1	ENSMUSG00000116915	ENSMUST00000231611	37002	Gm17900	processed_pseudogene
chr16	48623068	48623595	528	*	OCI_peak_1118	42	3.53709	4.2812	0.56496	43	Exon (ENSMUST00000232195/ENSMUSG00000022652, exon 5 of 6)	16	48594667	48628784	34118	1	ENSMUSG00000022652	ENSMUST00000232195	28401	Morc1	protein_coding
chr16	48994129	48994366	238	*	OCI_peak_1119	32	2.85432	3.24633	0.25087	25	Promoter (<=1kb)	16	48994185	49019705	25521	1	ENSMUSG00000033031	ENSMUST00000117994	0	Cip2a	protein_coding
chr16	49875097	49875403	307	*	OCI_peak_1120	30	2.89508	3.07017	0.14086	265	Intron (ENSMUST00000229640/ENSMUSG00000055447, intron 6 of 12)	16	49866833	49911091	44259	1	ENSMUSG00000055447	ENSMUST00000229104	8264	Cd47	protein_coding
chr16	49970429	49970758	330	*	OCI_peak_1121	53	4.08748	5.30817	1.1205	236	Distal Intergenic	16	49866833	49911091	44259	1	ENSMUSG00000055447	ENSMUST00000229104	103596	Cd47	protein_coding
chr16	50472202	50472527	326	*	OCI_peak_1122	40	3.4946	4.07144	0.42836	43	Distal Intergenic	16	50191844	50432390	240547	2	ENSMUSG00000022641	ENSMUST00000138166	-39812	Bbx	protein_coding
chr16	50643061	50643396	336	*	OCI_peak_1123	39	3.35019	3.99798	0.38308	101	Intron (ENSMUST00000231324/ENSMUSG00000116848, intron 3 of 4)	16	50665008	50666346	1339	2	ENSMUSG00000083692	ENSMUST00000122140	22950	Gm9575	processed_pseudogene
chr16	50847055	50847312	258	*	OCI_peak_1124	68	4.96104	6.89148	2.4489	98	Distal Intergenic	16	50783478	50784065	588	1	ENSMUSG00000092276	ENSMUST00000174511	63577	1700116B05Rik	lincRNA
chr16	52430219	52430428	210	*	OCI_peak_1125	65	3.0339	6.50731	2.10606	69	Intron (ENSMUST00000023312/ENSMUSG00000022636, intron 1 of 15)	16	52251467	52452465	200999	2	ENSMUSG00000022636	ENSMUST00000170035	22037	Alcam	protein_coding
chr16	52511219	52511443	225	*	OCI_peak_1126	41	2.49207	4.1903	0.5152	129	Distal Intergenic	16	52248996	52454074	205079	2	ENSMUSG00000022636	ENSMUST00000023312	-57145	Alcam	protein_coding
chr16	52624936	52625237	302	*	OCI_peak_1127	36	2.64981	3.65995	0.26752	285	Distal Intergenic	16	52581172	52581408	237	2	ENSMUSG00000116880	ENSMUST00000232449	-43528	Gm49634	processed_pseudogene
chr16	52754015	52754229	215	*	OCI_peak_1128	55	2.8729	5.50447	1.27152	115	Distal Intergenic	16	52799508	52815744	16237	2	ENSMUSG00000116611	ENSMUST00000232028	61515	4930404A05Rik	lincRNA
chr16	52810007	52810266	260	*	OCI_peak_1129	32	2.2827	3.28619	0.26752	193	Intron (ENSMUST00000232028/ENSMUSG00000116611, intron 1 of 2)	16	52799508	52815744	16237	2	ENSMUSG00000116611	ENSMUST00000232028	5478	4930404A05Rik	lincRNA
chr16	53045062	53045313	252	*	OCI_peak_1130	92	3.75911	9.25329	4.60075	95	Distal Intergenic	16	52946804	52946929	126	2	ENSMUSG00000077718	ENSMUST00000104530	-98133	Gm25723	snoRNA
chr16	53141145	53141382	238	*	OCI_peak_1131	54	3.0995	5.49543	1.27026	93	Distal Intergenic	16	52946804	52946929	126	2	ENSMUSG00000077718	ENSMUST00000104530	-194216	Gm25723	snoRNA
chr16	53254164	53254491	328	*	OCI_peak_1132	49	2.92731	4.91429	0.82752	190	Distal Intergenic	16	53404086	53404193	108	2	ENSMUSG00000064511	ENSMUST00000082577	149702	Gm22459	snoRNA
chr16	53377961	53378222	262	*	OCI_peak_1133	41	2.33721	4.16325	0.49494	28	Distal Intergenic	16	53404086	53404193	108	2	ENSMUSG00000064511	ENSMUST00000082577	25971	Gm22459	snoRNA
chr16	53418612	53418901	290	*	OCI_peak_1134	45	2.55969	4.51163	0.67142	259	Distal Intergenic	16	53404086	53404193	108	2	ENSMUSG00000064511	ENSMUST00000082577	-14419	Gm22459	snoRNA
chr16	53747530	53747755	226	*	OCI_peak_1135	49	2.92731	4.91429	0.82752	210	Distal Intergenic	16	53619529	53620067	539	2	ENSMUSG00000116629	ENSMUST00000231266	-127463	Gm49638	processed_pseudogene
chr16	53821282	53821590	309	*	OCI_peak_1136	57	2.89087	5.73244	1.46156	276	Distal Intergenic	16	53885370	53885434	65	1	ENSMUSG00000080508	ENSMUST00000116858	-63780	Gm25041	miRNA
chr16	53861833	53862157	325	*	OCI_peak_1137	63	3.27328	6.31768	1.94135	101	Distal Intergenic	16	53885370	53885434	65	1	ENSMUSG00000080508	ENSMUST00000116858	-23213	Gm25041	miRNA
chr16	53875529	53875748	220	*	OCI_peak_1138	40	2.534	4.00789	0.39048	70	Distal Intergenic	16	53885370	53885434	65	1	ENSMUSG00000080508	ENSMUST00000116858	-9622	Gm25041	miRNA
chr16	53903225	53903520	296	*	OCI_peak_1139	56	2.68024	5.62996	1.37911	221	Distal Intergenic	16	53885370	53885434	65	1	ENSMUSG00000080508	ENSMUST00000116858	17855	Gm25041	miRNA
chr16	53907797	53908024	228	*	OCI_peak_1140	42	2.57389	4.25079	0.54736	173	Distal Intergenic	16	53885370	53885434	65	1	ENSMUSG00000080508	ENSMUST00000116858	22427	Gm25041	miRNA
chr16	53922606	53922861	256	*	OCI_peak_1141	40	2.534	4.00789	0.39048	219	Distal Intergenic	16	53885370	53885434	65	1	ENSMUSG00000080508	ENSMUST00000116858	37236	Gm25041	miRNA
chr16	54051339	54051590	252	*	OCI_peak_1142	58	3.4813	5.88768	1.56863	147	Distal Intergenic	16	53983928	53986084	2157	1	ENSMUSG00000116912	ENSMUST00000232039	67411	Gm5487	processed_pseudogene
chr16	54088122	54088485	364	*	OCI_peak_1143	48	2.52401	4.85015	0.77423	241	Distal Intergenic	16	53983928	53986084	2157	1	ENSMUSG00000116912	ENSMUST00000232039	104194	Gm5487	processed_pseudogene
chr16	54180481	54180690	210	*	OCI_peak_1144	31	2.40024	3.16747	0.21395	114	Distal Intergenic	16	54350124	54350328	205	2	ENSMUSG00000116567	ENSMUST00000231856	169638	Gm49639	processed_pseudogene
chr16	54198348	54198741	394	*	OCI_peak_1145	34	2.51754	3.40058	0.26752	30	Distal Intergenic	16	54350124	54350328	205	2	ENSMUSG00000116567	ENSMUST00000231856	151587	Gm49639	processed_pseudogene
chr16	54221031	54221469	439	*	OCI_peak_1146	64	4.18918	6.44033	2.04313	318	Distal Intergenic	16	54350124	54350328	205	2	ENSMUSG00000116567	ENSMUST00000231856	128859	Gm49639	processed_pseudogene
chr16	54334415	54334908	494	*	OCI_peak_1147	35	2.23226	3.51051	0.26752	67	Distal Intergenic	16	54350124	54350328	205	2	ENSMUSG00000116567	ENSMUST00000231856	15420	Gm49639	processed_pseudogene
chr16	54355159	54355375	217	*	OCI_peak_1148	30	2.11477	3.09495	0.16111	46	Distal Intergenic	16	54354462	54354593	132	1	ENSMUSG00000064727	ENSMUST00000082793	697	Gm25853	snoRNA
chr16	54397095	54397357	263	*	OCI_peak_1149	32	2.34071	3.29607	0.26752	60	Distal Intergenic	16	54354462	54354593	132	1	ENSMUSG00000064727	ENSMUST00000082793	42633	Gm25853	snoRNA
chr16	54567548	54567775	228	*	OCI_peak_1150	52	2.92821	5.28241	1.1205	114	Distal Intergenic	16	54582791	54583197	407	2	ENSMUSG00000116662	ENSMUST00000232022	15422	Gm46541	processed_pseudogene
chr16	54661526	54661758	233	*	OCI_peak_1151	49	2.92731	4.91429	0.82752	55	Distal Intergenic	16	54628428	54628552	125	1	ENSMUSG00000089311	ENSMUST00000158686	33098	Gm23180	snoRNA
chr16	54894933	54895229	297	*	OCI_peak_1152	37	2.49676	3.77883	0.26752	14	Distal Intergenic	16	54826498	54827894	1397	2	ENSMUSG00000116727	ENSMUST00000231721	-67039	Gm8881	processed_pseudogene
chr16	54942847	54943131	285	*	OCI_peak_1153	52	2.92821	5.28241	1.1205	35	Distal Intergenic	16	54972431	54972537	107	1	ENSMUSG00000064549	ENSMUST00000082615	-29300	Gm22977	snRNA
chr16	54994921	54995143	223	*	OCI_peak_1154	41	2.72384	4.12551	0.47084	199	Distal Intergenic	16	54972431	54972537	107	1	ENSMUSG00000064549	ENSMUST00000082615	22490	Gm22977	snRNA
chr16	55047621	55047832	212	*	OCI_peak_1155	33	2.12474	3.32624	0.26752	73	Distal Intergenic	16	54972431	54972537	107	1	ENSMUSG00000064549	ENSMUST00000082615	75190	Gm22977	snRNA
chr16	55221677	55221964	288	*	OCI_peak_1156	56	2.84786	5.61471	1.36434	156	Distal Intergenic	16	55225175	55283237	58063	2	ENSMUSG00000064310	ENSMUST00000036412	61273	Zpld1	protein_coding
chr16	55293059	55293543	485	*	OCI_peak_1157	78	3.94545	7.87084	3.3376	324	Intron (ENSMUST00000143914/ENSMUSG00000064310, intron 1 of 12)	16	55225175	55297986	72812	2	ENSMUSG00000064310	ENSMUST00000143914	4443	Zpld1	protein_coding
chr16	55302394	55302838	445	*	OCI_peak_1158	37	2.31395	3.72645	0.26752	27	Distal Intergenic	16	55225175	55297986	72812	2	ENSMUSG00000064310	ENSMUST00000143914	-4408	Zpld1	protein_coding
chr16	55423995	55424271	277	*	OCI_peak_1159	37	2.42537	3.74961	0.26752	200	Distal Intergenic	16	55494731	55494797	67	1	ENSMUSG00000093292	ENSMUST00000175551	-70460	Mir5118	miRNA
chr16	55441818	55442101	284	*	OCI_peak_1160	37	2.16679	3.76509	0.26752	215	Distal Intergenic	16	55494731	55494797	67	1	ENSMUSG00000093292	ENSMUST00000175551	-52630	Mir5118	miRNA
chr16	55444136	55444457	322	*	OCI_peak_1161	60	2.75024	6.01368	1.68442	44	Distal Intergenic	16	55494731	55494797	67	1	ENSMUSG00000093292	ENSMUST00000175551	-50274	Mir5118	miRNA
chr16	55588797	55589147	351	*	OCI_peak_1162	64	3.02282	6.4756	2.07561	123	Distal Intergenic	16	55594782	55594888	107	2	ENSMUSG00000094020	ENSMUST00000179948	5741	Gm23003	snRNA
chr16	55822147	55822355	209	*	OCI_peak_1163	217	4.94721	21.7831	16.5564	128	Promoter (<=1kb)	16	55811375	55822138	10764	2	ENSMUSG00000035356	ENSMUST00000114458	-9	Nfkbiz	protein_coding
chr16	55870765	55871068	304	*	OCI_peak_1164	54	2.91779	5.4397	1.22262	204	Intron (ENSMUST00000099705/ENSMUSG00000075033, intron 2 of 5)	16	55883072	55884491	1420	2	ENSMUSG00000116919	ENSMUST00000232524	13423	Gm17809	processed_pseudogene
chr16	55934385	55935007	623	*	OCI_peak_1165	328	5.63108	32.8751	27.3263	152	Promoter (<=1kb)	16	55899888	55934855	34968	2	ENSMUSG00000022604	ENSMUST00000023270	0	Cep97	protein_coding
chr16	56107936	56108155	220	*	OCI_peak_1166	30	2.79742	3.02957	0.12362	186	Intron (ENSMUST00000089360/ENSMUSG00000052917, intron 3 of 22)	16	56095714	56096839	1126	2	ENSMUSG00000116999	ENSMUST00000232486	-11097	Gm18723	processed_pseudogene
chr16	57784629	57784934	306	*	OCI_peak_1167	53	4.20746	5.31239	1.1205	148	Distal Intergenic	16	57768778	57769248	471	2	ENSMUSG00000116788	ENSMUST00000231490	-15381	Gm5674	processed_pseudogene
chr16	58284538	58284796	259	*	OCI_peak_1168	34	3.15559	3.46058	0.26752	34	Distal Intergenic	16	58316785	58319071	2287	2	ENSMUSG00000104456	ENSMUST00000193141	34275	Gm37825	TEC
chr16	58377771	58378006	236	*	OCI_peak_1169	47	3.95938	4.7953	0.72786	179	Distal Intergenic	16	58404878	58408276	3399	2	ENSMUSG00000086827	ENSMUST00000133622	30270	4930461C15Rik	lincRNA
chr16	62610951	62611264	314	*	OCI_peak_1170	68	5.09064	6.89084	2.4487	228	Distal Intergenic	16	62601383	62602481	1099	1	ENSMUSG00000116962	ENSMUST00000232576	9568	Gm19000	processed_pseudogene
chr16	64504569	64504787	219	*	OCI_peak_1171	43	3.68153	4.35835	0.58255	78	Intron (ENSMUST00000209382/ENSMUSG00000068167, intron 2 of 2)	16	64477813	64479148	1336	2	ENSMUSG00000068167	ENSMUST00000089279	-25421	Csnka2ip	protein_coding
chr16	65051841	65052056	216	*	OCI_peak_1172	58	4.52501	5.818	1.50674	81	Intron (ENSMUST00000063076/ENSMUSG00000050783, intron 2 of 2)	16	64924729	65105854	181126	2	ENSMUSG00000050783	ENSMUST00000063076	53798	Htr1f	protein_coding
chr16	65867901	65868167	267	*	OCI_peak_1173	47	3.95938	4.7953	0.72786	19	Distal Intergenic	16	65828613	65861895	33283	1	ENSMUSG00000091243	ENSMUST00000228708	39288	Vgll3	protein_coding
chr16	67647001	67647210	210	*	OCI_peak_1174	68	5.09064	6.89084	2.4487	127	Distal Intergenic	16	66662190	67620908	958719	2	ENSMUSG00000064115	ENSMUST00000120898	-26093	Cadm2	protein_coding
chr16	69082984	69083231	248	*	OCI_peak_1175	47	3.95938	4.7953	0.72786	137	Distal Intergenic	16	68999446	69000108	663	1	ENSMUSG00000116931	ENSMUST00000232625	83538	Gm18496	processed_pseudogene
chr16	69194304	69194527	224	*	OCI_peak_1176	43	3.68153	4.35835	0.58255	207	Distal Intergenic	16	68999446	69000108	663	1	ENSMUSG00000116931	ENSMUST00000232625	194858	Gm18496	processed_pseudogene
chr16	70504665	70504934	270	*	OCI_peak_1177	32	2.85432	3.24633	0.25087	96	Intron (ENSMUST00000163832/ENSMUSG00000022707, intron 12 of 15)	16	70560994	70569498	8505	1	ENSMUSG00000022707	ENSMUST00000169432	-56060	Gbe1	protein_coding
chr16	71615854	71616063	210	*	OCI_peak_1178	56	4.39528	5.60954	1.35937	100	Distal Intergenic	16	71663788	71663918	131	1	ENSMUSG00000065924	ENSMUST00000083990	-47725	Gm22797	snoRNA
chr16	71933672	71933912	241	*	OCI_peak_1179	35	3.05187	3.54632	0.26752	184	Distal Intergenic	16	71879044	71879229	186	1	ENSMUSG00000116901	ENSMUST00000232427	54628	Gm49667	processed_pseudogene
chr16	72316465	72316902	438	*	OCI_peak_1180	37	3.19705	3.76619	0.26752	28	Intron (ENSMUST00000231580/ENSMUSG00000022883, intron 1 of 1)	16	72308306	72742417	434112	1	ENSMUSG00000022883	ENSMUST00000231580	8159	Robo1	protein_coding
chr16	72373471	72373752	282	*	OCI_peak_1181	34	3.15559	3.46058	0.26752	24	Promoter (1-2kb)	16	72372099	72372441	343	2	ENSMUSG00000116910	ENSMUST00000232381	-1030	Gm49670	processed_pseudogene
chr16	72747637	72747996	360	*	OCI_peak_1182	34	3.15559	3.46058	0.26752	145	Intron (ENSMUST00000232205/ENSMUSG00000022883, intron 2 of 28)	16	72663204	72958244	295041	1	ENSMUSG00000022883	ENSMUST00000231265	84433	Robo1	protein_coding
chr16	72859628	72859879	252	*	OCI_peak_1183	30	2.79742	3.02957	0.12362	15	Intron (ENSMUST00000232205/ENSMUSG00000022883, intron 2 of 28)	16	72976349	72979218	2870	1	ENSMUSG00000022883	ENSMUST00000232545	-116470	Robo1	protein_coding
chr16	74793525	74793784	260	*	OCI_peak_1184	32	2.98597	3.20514	0.22663	67	Distal Intergenic	16	74873039	74875938	2900	2	ENSMUSG00000116881	ENSMUST00000232678	82154	Gm49674	TEC
chr16	75766729	75767126	398	*	OCI_peak_1185	154	9.05002	15.4688	10.4715	97	Promoter (<=1kb)	16	75745431	75767104	21674	2	ENSMUSG00000032932	ENSMUST00000232633	0	Hspa13	protein_coding
chr16	78533862	78534163	302	*	OCI_peak_1186	58	4.52501	5.818	1.50674	133	Distal Intergenic	16	78547905	78560244	12340	2	ENSMUSG00000022864	ENSMUST00000232329	26081	D16Ertd472e	protein_coding
chr16	79258541	79258786	246	*	OCI_peak_1187	34	3.15559	3.46058	0.26752	190	Distal Intergenic	16	78953464	79091097	137634	2	ENSMUSG00000022857	ENSMUST00000060402	-167444	Tmprss15	protein_coding
chr16	84527122	84527335	214	*	OCI_peak_1188	47	3.95938	4.7953	0.72786	85	Distal Intergenic	16	84515369	84522312	6944	1	ENSMUSG00000110358	ENSMUST00000210306	11753	A730009L09Rik	protein_coding
chr16	85797321	85797586	266	*	OCI_peak_1189	34	3.05238	3.4073	0.26752	29	Intron (ENSMUST00000023610/ENSMUSG00000022893, intron 7 of 8)	16	85798231	85799638	1408	2	ENSMUSG00000022893	ENSMUST00000138474	2052	Adamts1	protein_coding
chr16	85907103	85907346	244	*	OCI_peak_1190	37	3.27781	3.74385	0.26752	218	Distal Intergenic	16	85856173	85901828	45656	2	ENSMUSG00000022894	ENSMUST00000023611	-5275	Adamts5	protein_coding
chr16	86215206	86215585	380	*	OCI_peak_1191	54	4.27669	5.42134	1.20649	141	Distal Intergenic	16	86236171	86269150	32980	1	ENSMUSG00000116799	ENSMUST00000231827	-20586	Gm32357	lincRNA
chr16	86940541	86940752	212	*	OCI_peak_1192	43	3.68153	4.35835	0.58255	91	Distal Intergenic	16	87000927	87023797	22871	2	ENSMUSG00000116555	ENSMUST00000231899	83045	Gm38477	lincRNA
chr16	90278916	90279244	329	*	OCI_peak_1193	34	3.15559	3.46058	0.26752	62	Intron (ENSMUST00000163419/ENSMUSG00000022983, intron 1 of 19)	16	90228951	90284308	55358	2	ENSMUSG00000022983	ENSMUST00000163419	5064	Scaf4	protein_coding
chr16	90980666	90980903	238	*	OCI_peak_1194	43	3.68153	4.35835	0.58255	64	Intron (ENSMUST00000121759/ENSMUSG00000022973, intron 8 of 31)	16	90983907	90987237	3331	1	ENSMUSG00000085279	ENSMUST00000123318	-3004	Gm15965	antisense
chr16	91522565	91522943	379	*	OCI_peak_1195	277	12.735	27.7829	22.3631	167	Distal Intergenic	16	91527443	91527544	102	2	ENSMUSG00000099308	ENSMUST00000183385	4601	Mir6367	miRNA
chr16	91931539	91931798	260	*	OCI_peak_1196	110	6.36412	11.0554	6.28523	145	Promoter (<=1kb)	16	91925214	91931687	6474	2	ENSMUSG00000022956	ENSMUST00000023677	0	Atp5o	protein_coding
chr16	92770082	92770295	214	*	OCI_peak_1197	46	3.79086	4.66773	0.72786	50	Intron (ENSMUST00000023673/ENSMUSG00000022952, intron 2 of 7)	16	92695592	92825778	130187	2	ENSMUSG00000022952	ENSMUST00000186296	55483	Runx1	protein_coding
chr16	94269890	94270302	413	*	OCI_peak_1198	42	3.53709	4.2812	0.56496	335	Intron (ENSMUST00000163193/ENSMUSG00000040820, intron 2 of 10)	16	94129306	94287856	158551	2	ENSMUSG00000040820	ENSMUST00000099512	17554	Hlcs	protein_coding
chr16	94407647	94408000	354	*	OCI_peak_1199	34	3.1439	3.4428	0.26752	234	Intron (ENSMUST00000117648/ENSMUSG00000040785, intron 11 of 45)	16	94419446	94429425	9980	1	ENSMUSG00000040785	ENSMUST00000231850	-11446	Ttc3	protein_coding
chr16	95767321	95767598	278	*	OCI_peak_1200	124	7.21505	12.4493	7.60339	65	Intron (ENSMUST00000233116/ENSMUSG00000117232, intron 2 of 4)	16	95759836	95760684	849	1	ENSMUSG00000104172	ENSMUST00000193903	7485	Gm37259	TEC
chr17	3908052	3908294	243	*	OCI_peak_1201	33	3.08276	3.35027	0.26752	38	Distal Intergenic	17	4044658	4082995	38338	2	ENSMUSG00000116975	ENSMUST00000231647	174701	4930470H14Rik	lincRNA
chr17	5776191	5776497	307	*	OCI_peak_1202	50	4.01915	5.01894	0.90848	154	Distal Intergenic	17	5798657	5802893	4237	1	ENSMUSG00000096965	ENSMUST00000180924	-22160	3300005D01Rik	lincRNA
chr17	6496352	6496640	289	*	OCI_peak_1203	45	3.59668	4.55184	0.69303	99	Distal Intergenic	17	6441402	6467022	25621	2	ENSMUSG00000096780	ENSMUST00000167717	-29330	Tmem181b-ps	transcribed_unprocessed_pseudogene
chr17	6609748	6610100	353	*	OCI_peak_1204	47	3.5679	4.70686	0.72786	151	Exon (ENSMUST00000138598/ENSMUSG00000000579, exon 3 of 3)	17	6601804	6607549	5746	1	ENSMUSG00000000579	ENSMUST00000124894	7944	Dynlt1c	protein_coding
chr17	7169168	7169403	236	*	OCI_peak_1205	38	3.31701	3.80274	0.26752	36	Promoter (<=1kb)	17	7170115	7303315	133201	1	ENSMUSG00000023809	ENSMUST00000024575	-712	Rps6ka2	protein_coding
chr17	7861646	7861861	216	*	OCI_peak_1206	39	3.42979	3.973	0.36494	39	Distal Intergenic	17	7782444	7827302	44859	2	ENSMUSG00000071984	ENSMUST00000167580	-34344	Fndc1	protein_coding
chr17	7901016	7901316	301	*	OCI_peak_1207	56	4.39528	5.60954	1.35937	167	Intron (ENSMUST00000160177/ENSMUSG00000090069, intron 1 of 2)	17	7926000	7934897	8898	1	ENSMUSG00000033450	ENSMUST00000036370	-24684	Tagap	protein_coding
chr17	9475500	9475770	271	*	OCI_peak_1208	58	4.52501	5.818	1.50674	119	Distal Intergenic	17	9421943	9422464	522	2	ENSMUSG00000101935	ENSMUST00000177906	-53036	Gm17748	processed_pseudogene
chr17	10031117	10031354	238	*	OCI_peak_1209	43	3.68153	4.35835	0.58255	48	Distal Intergenic	17	9947837	9948297	461	1	ENSMUSG00000117206	ENSMUST00000233132	83280	Gm49809	processed_pseudogene
chr17	10097542	10097821	280	*	OCI_peak_1210	34	3.15559	3.46058	0.26752	208	Distal Intergenic	17	10209093	10213574	4482	2	ENSMUSG00000062078	ENSMUST00000232721	115753	Qk	protein_coding
chr17	10154641	10154859	219	*	OCI_peak_1211	33	3.11303	3.39599	0.26752	102	Distal Intergenic	17	10209093	10213574	4482	2	ENSMUSG00000062078	ENSMUST00000232721	58715	Qk	protein_coding
chr17	10808593	10808854	262	*	OCI_peak_1212	58	4.52501	5.818	1.50674	179	Intron (ENSMUST00000162432/ENSMUSG00000089907, intron 1 of 2)	17	10807839	10817064	9226	1	ENSMUSG00000089907	ENSMUST00000159155	754	Gm16169	processed_transcript
chr17	12086994	12087221	228	*	OCI_peak_1213	32	2.98597	3.20514	0.22663	59	Distal Intergenic	17	12118704	12210710	92007	1	ENSMUSG00000023827	ENSMUST00000164143	-31483	Agpat4	protein_coding
chr17	12514781	12515012	232	*	OCI_peak_1214	32	2.98597	3.20514	0.22663	52	Distal Intergenic	17	12419969	12507704	87736	2	ENSMUSG00000023828	ENSMUST00000024595	-7077	Slc22a3	protein_coding
chr17	12563945	12564154	210	*	OCI_peak_1215	33	3.11303	3.39599	0.26752	73	Distal Intergenic	17	12584132	12628488	44357	1	ENSMUSG00000040966	ENSMUST00000046959	-19978	Slc22a2	protein_coding
chr17	12776493	12776713	221	*	OCI_peak_1216	35	3.17915	3.59615	0.26752	134	Intron (ENSMUST00000160932/ENSMUSG00000078247, intron 1 of 2)	17	12770631	12770882	252	1	ENSMUSG00000089525	ENSMUST00000158900	5862	Gm23833	misc_RNA
chr17	13328896	13329135	240	*	OCI_peak_1217	30	2.79742	3.02957	0.12362	215	Promoter (1-2kb)	17	13330748	13333842	3095	1	ENSMUSG00000117278	ENSMUST00000233737	-1613	Gm36684	lincRNA
chr17	13865321	13865676	356	*	OCI_peak_1218	50	4.05773	5.07875	0.95875	295	Promoter (1-2kb)	17	13867616	13882467	14852	1	ENSMUSG00000068036	ENSMUST00000239324	-1940	Afdn	protein_coding
chr17	14166559	14166821	263	*	OCI_peak_1219	49	3.98129	4.9604	0.86009	189	Distal Intergenic	17	14203728	14215929	12202	1	ENSMUSG00000117185	ENSMUST00000232962	-36907	Gm34510	antisense
chr17	14636016	14636240	225	*	OCI_peak_1220	65	4.60652	6.58508	2.17415	132	Distal Intergenic	17	14667119	14670866	3748	2	ENSMUSG00000023885	ENSMUST00000232616	34626	Thbs2	protein_coding
chr17	14718795	14719044	250	*	OCI_peak_1221	118	6.12265	11.8157	7.00223	147	Distal Intergenic	17	14709066	14710055	990	1	ENSMUSG00000079311	ENSMUST00000071282	9729	Gm3222	processed_pseudogene
chr17	15274058	15274520	463	*	OCI_peak_1222	40	3.46189	4.0217	0.40059	43	Intron (ENSMUST00000232255/ENSMUSG00000116851, intron 3 of 3)	17	15262714	15285358	22645	2	ENSMUSG00000116851	ENSMUST00000232255	10838	Gm35576	lincRNA
chr17	15321311	15321598	288	*	OCI_peak_1223	49	4.00645	4.99929	0.8915	263	Exon (ENSMUST00000232519/ENSMUSG00000116647, exon 1 of 1)	17	15321432	15321882	451	2	ENSMUSG00000116647	ENSMUST00000232519	284	Gm7423	processed_pseudogene
chr17	15704564	15704797	234	*	OCI_peak_1224	111	6.39409	11.105	6.32823	63	Promoter (<=1kb)	17	15704967	15772610	67644	1	ENSMUSG00000023852	ENSMUST00000024627	-170	Chd1	protein_coding
chr17	16395386	16395603	218	*	OCI_peak_1225	38	3.37759	3.89404	0.30631	30	Distal Intergenic	17	16320517	16321100	584	2	ENSMUSG00000116614	ENSMUST00000231650	-74286	Gm46610	processed_pseudogene
chr17	16913739	16913962	224	*	OCI_peak_1226	46	3.84587	4.61504	0.72745	138	Distal Intergenic	17	16889355	16890410	1056	1	ENSMUSG00000116621	ENSMUST00000232084	24384	Gm7483	unprocessed_pseudogene
chr17	18373394	18373609	216	*	OCI_peak_1227	47	3.95938	4.7953	0.72786	147	Distal Intergenic	17	18424078	18460849	36772	1	ENSMUSG00000091631	ENSMUST00000166327	-50469	Vmn2r95	protein_coding
chr17	18890182	18890523	342	*	OCI_peak_1228	47	3.95938	4.7953	0.72786	152	Distal Intergenic	17	18914300	18933667	19368	1	ENSMUSG00000091491	ENSMUST00000232325	-23777	Vmn2r97	protein_coding
chr17	21556187	21556464	278	*	OCI_peak_1229	37	3.19705	3.76619	0.26752	249	Intron (ENSMUST00000233281/ENSMUSG00000051341, intron 3 of 4)	17	21555046	21562066	7021	1	ENSMUSG00000051341	ENSMUST00000079242	1141	Zfp52	protein_coding
chr17	22545477	22545696	220	*	OCI_peak_1230	47	3.95938	4.7953	0.72786	17	3' UTR	17	22544504	22573482	28979	2	ENSMUSG00000095093	ENSMUST00000092491	27786	Vmn2r111	protein_coding
chr17	23630414	23630748	335	*	OCI_peak_1231	47	3.95938	4.7953	0.72786	74	3' UTR	17	23636596	23636739	144	1	ENSMUSG00000117108	ENSMUST00000233781	-5848	Gm49935	processed_pseudogene
chr17	23802809	23803161	353	*	OCI_peak_1232	44	3.63331	4.42741	0.60796	114	Promoter (<=1kb)	17	23803187	23824736	21550	1	ENSMUSG00000039218	ENSMUST00000190686	-26	Srrm2	protein_coding
chr17	24251311	24251720	410	*	OCI_peak_1233	100	5.96636	10.0289	5.32849	146	Promoter (<=1kb)	17	24222198	24251409	29212	2	ENSMUSG00000072082	ENSMUST00000115390	0	Ccnf	protein_coding
chr17	24527805	24528034	230	*	OCI_peak_1234	80	4.99506	8.08506	3.53191	74	Promoter (<=1kb)	17	24508562	24527938	19377	2	ENSMUSG00000052752	ENSMUST00000176652	0	Traf7	protein_coding
chr17	24766232	24766568	337	*	OCI_peak_1235	34	2.9002	3.4672	0.26752	107	Distal Intergenic	17	24779703	24781984	2282	1	ENSMUSG00000117379	ENSMUST00000234130	-13135	Gm50022	lincRNA
chr17	25415245	25415617	373	*	OCI_peak_1236	34	3.15559	3.46058	0.26752	104	Intron (ENSMUST00000159610/ENSMUSG00000024112, intron 2 of 34)	17	25397625	25433278	35654	2	ENSMUSG00000024112	ENSMUST00000159623	17661	Cacna1h	protein_coding
chr17	25985726	25986050	325	*	OCI_peak_1237	147	7.57498	14.765	9.80523	123	Promoter (<=1kb)	17	25958370	25985796	27427	2	ENSMUSG00000037326	ENSMUST00000212520	0	Capn15	protein_coding
chr17	26916801	26917197	397	*	OCI_peak_1238	71	5.12133	7.14526	2.6863	175	Promoter (<=1kb)	17	26917091	26921508	4418	1	ENSMUSG00000024301	ENSMUST00000236476	0	Kifc5b	protein_coding
chr17	28848116	28848617	502	*	OCI_peak_1239	39	3.44042	3.98912	0.37788	63	Distal Intergenic	17	28858411	28890309	31899	1	ENSMUSG00000043286	ENSMUST00000056866	-9794	Pnpla1	protein_coding
chr17	29000914	29001127	214	*	OCI_peak_1240	41	3.45047	4.14984	0.48683	53	Promoter (<=1kb)	17	28971718	29000691	28974	2	ENSMUSG00000024006	ENSMUST00000232836	-223	Stk38	protein_coding
chr17	29691714	29691932	219	*	OCI_peak_1241	38	3.37759	3.89404	0.30631	53	Promoter (2-3kb)	17	29694410	29701045	6636	1	ENSMUSG00000024019	ENSMUST00000235028	-2478	Cmtr1	protein_coding
chr17	30330324	30330633	310	*	OCI_peak_1242	30	2.91281	3.09641	0.16111	179	Intron (ENSMUST00000168787/ENSMUSG00000062202, intron 7 of 10)	17	30299568	30334956	35389	2	ENSMUSG00000062202	ENSMUST00000237675	4323	Btbd9	protein_coding
chr17	30384768	30384993	226	*	OCI_peak_1243	53	4.23385	5.35385	1.15354	63	Intron (ENSMUST00000168787/ENSMUSG00000062202, intron 6 of 10)	17	30395620	30396033	414	2	ENSMUSG00000117962	ENSMUST00000235315	11040	Gm6402	processed_pseudogene
chr17	31051715	31051933	219	*	OCI_peak_1244	47	3.95938	4.7953	0.72786	157	Distal Intergenic	17	31057675	31105605	47931	1	ENSMUSG00000024030	ENSMUST00000236391	-5742	Abcg1	protein_coding
chr17	31266970	31267289	320	*	OCI_peak_1245	43	3.68153	4.35835	0.58255	89	Intron (ENSMUST00000236379/ENSMUSG00000024033, intron 3 of 8)	17	31255019	31276961	21943	2	ENSMUSG00000024033	ENSMUST00000236379	9672	Rsph1	protein_coding
chr17	31758661	31758930	270	*	OCI_peak_1246	39	3.40872	3.94109	0.34387	72	Distal Intergenic	17	31789504	31793080	3577	1	ENSMUSG00000117355	ENSMUST00000234022	-30574	Gm49999	lincRNA
chr17	32940765	32941047	283	*	OCI_peak_1247	41	3.53919	4.13945	0.47728	142	Exon (ENSMUST00000146718/ENSMUSG00000024055, exon 3 of 3)	17	32946150	32947335	1186	2	ENSMUSG00000024055	ENSMUST00000234653	6288	Cyp4f13	protein_coding
chr17	33005860	33006092	233	*	OCI_peak_1248	35	3.2403	3.59019	0.26752	21	Distal Intergenic	17	32993201	33003086	9886	1	ENSMUSG00000053390	ENSMUST00000157017	12659	Zfp952	protein_coding
chr17	33082574	33082817	244	*	OCI_peak_1249	53	4.20746	5.31239	1.1205	91	Distal Intergenic	17	33089310	33110705	21396	1	ENSMUSG00000067424	ENSMUST00000131722	-6493	Zfp563	protein_coding
chr17	33347027	33347324	298	*	OCI_peak_1250	34	3.15559	3.46058	0.26752	98	Intron (ENSMUST00000054072/ENSMUSG00000003929, intron 1 of 3)	17	33335310	33358868	23559	2	ENSMUSG00000003929	ENSMUST00000235063	11544	Zfp81	protein_coding
chr17	33890506	33890980	475	*	OCI_peak_1251	117	5.87597	11.76	6.95053	180	Promoter (<=1kb)	17	33875659	33890661	15003	2	ENSMUSG00000079553	ENSMUST00000173492	0	Kifc1	protein_coding
chr17	33962574	33962807	234	*	OCI_peak_1252	41	3.57338	4.19178	0.5152	157	Exon (ENSMUST00000025178/ENSMUSG00000024319, exon 15 of 20)	17	33961748	33962140	393	1	ENSMUSG00000024319	ENSMUST00000234673	826	Vps52	protein_coding
chr17	35046707	35046917	211	*	OCI_peak_1253	100	5.99446	10.075	5.36593	154	Promoter (<=1kb)	17	35028605	35046726	18122	2	ENSMUSG00000007035	ENSMUST00000097338	0	Msh5	protein_coding
chr17	35121256	35121545	290	*	OCI_peak_1254	129	6.77901	12.9643	8.08164	93	Promoter (<=1kb)	17	35116196	35121429	5234	2	ENSMUSG00000024387	ENSMUST00000173114	0	Csnk2b	protein_coding
chr17	35673662	35673912	251	*	OCI_peak_1255	138	7.53794	13.8137	8.89189	167	Promoter (<=1kb)	17	35667730	35673739	6010	2	ENSMUSG00000001524	ENSMUST00000001565	0	Gtf2h4	protein_coding
chr17	35841311	35841737	427	*	OCI_peak_1256	73	4.40698	7.37729	2.87575	344	Promoter (<=1kb)	17	35841515	35859670	18156	1	ENSMUSG00000061607	ENSMUST00000082337	0	Mdc1	protein_coding
chr17	36232412	36232649	238	*	OCI_peak_1257	71	4.99581	7.19934	2.71765	125	Distal Intergenic	17	36229469	36230026	558	1	ENSMUSG00000092612	ENSMUST00000172535	2943	Gm18604	processed_pseudogene
chr17	36518653	36518887	235	*	OCI_peak_1258	36	3.29646	3.67698	0.26752	4	Distal Intergenic	17	36507180	36508952	1773	1	ENSMUSG00000092493	ENSMUST00000173452	11473	Gm20451	unprocessed_pseudogene
chr17	37056153	37056395	243	*	OCI_peak_1259	40	3.50564	4.08826	0.44125	143	3' UTR	17	37055712	37056863	1152	1	ENSMUSG00000024462	ENSMUST00000174866	441	Gabbr1	protein_coding
chr17	39847582	39847943	362	*	OCI_peak_1260	509	2.59182	50.9093	44.9626	255	Exon (ENSMUST00000198477/ENSMUSG00000106106, exon 1 of 1)	17	39848103	39848827	725	2	ENSMUSG00000118642	ENSMUST00000205406	884	CT010467.2	pseudogene
chr17	42387258	42387492	235	*	OCI_peak_1261	33	3.08276	3.35027	0.26752	25	Intron (ENSMUST00000048691/ENSMUSG00000042256, intron 3 of 3)	17	42316600	42505077	188478	1	ENSMUSG00000042256	ENSMUST00000232968	70658	Ptchd4	protein_coding
chr17	42536650	42537092	443	*	OCI_peak_1262	35	3.19674	3.52335	0.26752	136	Distal Intergenic	17	42556783	42611395	54613	2	ENSMUSG00000043972	ENSMUST00000068355	74303	Opn5	protein_coding
chr17	42666871	42667098	228	*	OCI_peak_1263	56	4.39528	5.60954	1.35937	35	Exon (ENSMUST00000024711/ENSMUSG00000023918, exon 6 of 10)	17	42657091	42692262	35172	2	ENSMUSG00000023918	ENSMUST00000170723	25164	Adgrf4	protein_coding
chr17	43092225	43092439	215	*	OCI_peak_1264	32	2.98597	3.20514	0.22663	62	Distal Intergenic	17	43149357	43158196	8840	2	ENSMUSG00000117011	ENSMUST00000233120	65757	E130008D07Rik	lincRNA
chr17	44278372	44278611	240	*	OCI_peak_1265	35	3.2293	3.57327	0.26752	174	3' UTR	17	44237106	44251719	14614	1	ENSMUSG00000023959	ENSMUST00000233193	41266	Clic5	protein_coding
chr17	44331248	44331810	563	*	OCI_peak_1266	74	5.32789	7.47522	2.96728	293	Distal Intergenic	17	44366568	44367903	1336	2	ENSMUSG00000117106	ENSMUST00000233110	36093	Gm49872	lincRNA
chr17	44709918	44710216	299	*	OCI_peak_1267	172	8.20617	17.275	12.2097	132	Promoter (<=1kb)	17	44710222	44713925	3704	1	ENSMUSG00000089849	ENSMUST00000161664	-6	Runx2os2	antisense
chr17	45029466	45029689	224	*	OCI_peak_1268	52	4.13716	5.20238	1.05413	184	Intron (ENSMUST00000050630/ENSMUSG00000038954, intron 6 of 11)	17	45147237	45151629	4393	1	ENSMUSG00000117044	ENSMUST00000233532	-117548	Gm35097	lincRNA
chr17	46160815	46161073	259	*	OCI_peak_1269	123	6.65839	12.342	7.49998	134	Promoter (<=1kb)	17	46161032	46169368	8337	1	ENSMUSG00000023952	ENSMUST00000169383	0	Gtpbp2	protein_coding
chr17	47021311	47021528	218	*	OCI_peak_1270	52	4.13716	5.20238	1.05413	127	Distal Intergenic	17	47016697	47016955	259	2	ENSMUSG00000091775	ENSMUST00000165525	-4356	Gm16494	processed_pseudogene
chr17	47687897	47688308	412	*	OCI_peak_1271	411	17.9246	41.1541	35.4265	198	Promoter (<=1kb)	17	47686646	47688183	1538	2	ENSMUSG00000033475	ENSMUST00000113302	0	Tomm6	protein_coding
chr17	47903652	47903922	271	*	OCI_peak_1272	50	4.05773	5.07875	0.95875	205	Intron (ENSMUST00000113265/ENSMUSG00000023991, intron 2 of 16)	17	47878285	47888433	10149	2	ENSMUSG00000023991	ENSMUST00000136314	-15219	Foxp4	protein_coding
chr17	48409410	48409771	362	*	OCI_peak_1273	119	6.88221	11.9063	7.08677	168	Promoter (<=1kb)	17	48386885	48409765	22881	2	ENSMUSG00000023994	ENSMUST00000078800	0	Nfya	protein_coding
chr17	49228908	49229142	235	*	OCI_peak_1274	30	2.79742	3.02957	0.12362	5	Distal Intergenic	17	49164711	49165758	1048	2	ENSMUSG00000117115	ENSMUST00000233339	-63150	Gm9586	processed_pseudogene
chr17	49359039	49359263	225	*	OCI_peak_1275	40	3.4946	4.07144	0.42836	133	Distal Intergenic	17	49329903	49331496	1594	2	ENSMUSG00000117198	ENSMUST00000233953	-27543	Gm18067	processed_pseudogene
chr17	49604867	49605231	365	*	OCI_peak_1276	45	3.78035	4.51214	0.67142	254	Distal Intergenic	17	49615136	49755388	140253	1	ENSMUSG00000023999	ENSMUST00000024798	-9905	Kif6	protein_coding
chr17	50176351	50176605	255	*	OCI_peak_1277	45	3.59668	4.55184	0.69303	40	Intron (ENSMUST00000044503/ENSMUSG00000039316, intron 1 of 9)	17	50036623	50190497	153875	2	ENSMUSG00000039316	ENSMUST00000156094	13892	Rftn1	protein_coding
chr17	50259045	50259297	253	*	OCI_peak_1278	45	3.83258	4.59411	0.72475	40	Distal Intergenic	17	50239404	50241524	2121	1	ENSMUSG00000067103	ENSMUST00000086914	19641	AY702103	lincRNA
chr17	53688959	53689534	576	*	OCI_peak_1279	95	6.31119	9.58184	4.91057	412	Promoter (<=1kb)	17	53674786	53689333	14548	2	ENSMUSG00000023940	ENSMUST00000024736	0	Sgo1	protein_coding
chr17	54158679	54158941	263	*	OCI_peak_1280	49	4.00645	4.99929	0.8915	126	Distal Intergenic	17	54223513	54223838	326	1	ENSMUSG00000102572	ENSMUST00000193122	-64572	Gm37966	TEC
chr17	55263388	55263698	311	*	OCI_peak_1281	61	4.62413	6.14368	1.80055	158	Distal Intergenic	17	55247730	55248636	907	1	ENSMUSG00000117283	ENSMUST00000233154	15658	Gm4471	processed_pseudogene
chr17	56231171	56231411	241	*	OCI_peak_1282	37	3.18206	3.7435	0.26752	212	Distal Intergenic	17	56238909	56239361	453	1	ENSMUSG00000117176	ENSMUST00000232819	-7498	Gm49879	processed_pseudogene
chr17	56256542	56256992	451	*	OCI_peak_1283	195	8.91975	19.5439	14.3965	136	Promoter (<=1kb)	17	56256810	56263610	6801	1	ENSMUSG00000043683	ENSMUST00000060253	0	Fem1a	protein_coding
chr17	56303560	56303926	367	*	OCI_peak_1284	46	3.66253	4.65336	0.72786	148	5' UTR	17	56303400	56323486	20087	1	ENSMUSG00000001228	ENSMUST00000113038	160	Uhrf1	protein_coding
chr17	56764945	56765361	417	*	OCI_peak_1285	90	4.99457	9.05831	4.42888	266	Intron (ENSMUST00000233290/ENSMUSG00000007603, intron 1 of 7)	17	56764784	56770093	5310	1	ENSMUSG00000007603	ENSMUST00000233549	161	Dus3l	protein_coding
chr17	57011364	57011688	325	*	OCI_peak_1286	154	8.2397	15.4207	10.4317	171	Promoter (<=1kb)	17	57011469	57021113	9645	1	ENSMUSG00000109739	ENSMUST00000210548	0	Gm17949	protein_coding
chr17	57060390	57060637	248	*	OCI_peak_1287	48	3.89568	4.82846	0.75468	168	Promoter (<=1kb)	17	57043711	57059863	16153	2	ENSMUSG00000046329	ENSMUST00000040280	-527	Slc25a23	protein_coding
chr17	59987535	59987800	266	*	OCI_peak_1288	35	3.17915	3.59615	0.26752	48	Distal Intergenic	17	59855217	59952886	97670	1	ENSMUSG00000117191	ENSMUST00000233598	132318	Gm49853	lincRNA
chr17	60535129	60535339	211	*	OCI_peak_1289	35	3.19674	3.52335	0.26752	179	Distal Intergenic	17	60490542	60491053	512	1	ENSMUSG00000117112	ENSMUST00000232928	44587	Gm4512	processed_pseudogene
chr17	61820151	61820577	427	*	OCI_peak_1290	37	3.27781	3.74385	0.26752	302	Distal Intergenic	17	61781683	61781967	285	1	ENSMUSG00000098156	ENSMUST00000182372	38468	Gm27023	processed_pseudogene
chr17	62636115	62636331	217	*	OCI_peak_1291	42	3.60824	4.24529	0.54203	114	Intron (ENSMUST00000076840/ENSMUSG00000048915, intron 2 of 4)	17	62456987	62457120	134	2	ENSMUSG00000064570	ENSMUST00000082636	-178995	Gm25800	snoRNA
chr17	62687515	62687794	280	*	OCI_peak_1292	45	3.59668	4.55184	0.69303	231	Intron (ENSMUST00000076840/ENSMUSG00000048915, intron 1 of 4)	17	62607319	62881144	273826	2	ENSMUSG00000048915	ENSMUST00000078839	193350	Efna5	protein_coding
chr17	62783006	62783238	233	*	OCI_peak_1293	35	3.20752	3.53985	0.26752	158	Intron (ENSMUST00000076840/ENSMUSG00000048915, intron 1 of 4)	17	62607319	62881144	273826	2	ENSMUSG00000048915	ENSMUST00000078839	97906	Efna5	protein_coding
chr17	63219784	63220098	315	*	OCI_peak_1294	56	4.18774	5.68103	1.41895	253	Intron (ENSMUST00000024761/ENSMUSG00000023965, intron 7 of 8)	17	63202738	63202854	117	1	ENSMUSG00000088853	ENSMUST00000158228	17046	Gm24730	snoRNA
chr17	63697419	63697642	224	*	OCI_peak_1295	32	2.98597	3.20514	0.22663	104	Distal Intergenic	17	63701836	63702490	655	2	ENSMUSG00000117014	ENSMUST00000233403	4848	Gm9300	processed_pseudogene
chr17	64128119	64128416	298	*	OCI_peak_1296	60	4.59435	6.0968	1.75969	141	Intron (ENSMUST00000233190/ENSMUSG00000000127, intron 15 of 17)	17	64281006	64313031	32026	2	ENSMUSG00000024083	ENSMUST00000024888	184615	Pja2	protein_coding
chr17	64442540	64442766	227	*	OCI_peak_1297	33	3.11303	3.39599	0.26752	119	Distal Intergenic	17	64440806	64440907	102	1	ENSMUSG00000098984	ENSMUST00000185032	1734	Mir6420	miRNA
chr17	64475160	64475587	428	*	OCI_peak_1298	43	3.68153	4.35835	0.58255	345	Distal Intergenic	17	64440806	64440907	102	1	ENSMUSG00000098984	ENSMUST00000185032	34354	Mir6420	miRNA
chr17	65353717	65353931	215	*	OCI_peak_1299	46	3.84587	4.61504	0.72745	85	Intron (ENSMUST00000233328/ENSMUSG00000045036, intron 11 of 12)	17	65395738	65396290	553	2	ENSMUSG00000117012	ENSMUST00000232744	42359	Gm18992	processed_pseudogene
chr17	65430376	65430613	238	*	OCI_peak_1300	43	3.69229	4.37503	0.59435	87	Intron (ENSMUST00000233328/ENSMUSG00000045036, intron 9 of 12)	17	65427478	65429044	1567	1	ENSMUSG00000117299	ENSMUST00000233191	2898	Gm9288	processed_pseudogene
chr17	65884822	65885193	372	*	OCI_peak_1301	312	11.1643	31.2614	25.7499	168	Promoter (<=1kb)	17	65848418	65884954	36537	2	ENSMUSG00000024096	ENSMUST00000024905	0	Ralbp1	protein_coding
chr17	66190455	66190695	241	*	OCI_peak_1302	33	3.05307	3.30558	0.26752	127	Distal Intergenic	17	66188258	66189698	1441	1	ENSMUSG00000117312	ENSMUST00000233423	2197	Gm49931	processed_pseudogene
chr17	66396346	66396675	330	*	OCI_peak_1303	38	3.33696	3.83277	0.26869	101	Intron (ENSMUST00000086693/ENSMUSG00000052105, intron 3 of 13)	17	66336988	66385910	48923	2	ENSMUSG00000052105	ENSMUST00000145347	-10436	Mtcl1	protein_coding
chr17	66476480	66476816	337	*	OCI_peak_1304	40	3.50564	4.08826	0.44125	293	Distal Intergenic	17	66497490	66500319	2830	2	ENSMUSG00000023460	ENSMUST00000155026	23503	Rab12	protein_coding
chr17	68241251	68241479	229	*	OCI_peak_1305	33	3.08276	3.35027	0.26752	42	Distal Intergenic	17	68273797	68457858	184062	1	ENSMUSG00000041565	ENSMUST00000150573	-32318	L3mbtl4	protein_coding
chr17	69743902	69744156	255	*	OCI_peak_1306	47	3.95938	4.7953	0.72786	76	Distal Intergenic	17	69766903	69776012	9110	2	ENSMUSG00000117124	ENSMUST00000233218	31856	Gm49895	lincRNA
chr17	70836864	70837141	278	*	OCI_peak_1307	42	3.58493	4.20949	0.52788	205	Distal Intergenic	17	70834664	70836044	1381	1	ENSMUSG00000093622	ENSMUST00000175668	2200	Gm20703	lincRNA
chr17	70956610	70956867	258	*	OCI_peak_1308	39	3.3879	3.90962	0.31855	72	Promoter (<=1kb)	17	70957124	70957920	797	1	ENSMUSG00000117200	ENSMUST00000233596	-257	Gm49905	processed_pseudogene
chr17	71229219	71229546	328	*	OCI_peak_1309	42	3.63187	4.28165	0.56496	39	Promoter (1-2kb)	17	71231433	71238085	6653	1	ENSMUSG00000024052	ENSMUST00000130750	-1887	Lpin2	protein_coding
chr17	71300418	71300727	310	*	OCI_peak_1310	297	13.8909	29.7203	24.2477	119	Intron (ENSMUST00000233057/ENSMUSG00000024053, intron 2 of 7)	17	71275186	71297247	22062	2	ENSMUSG00000024053	ENSMUST00000233343	-3171	Emilin2	protein_coding
chr17	72654943	72655288	346	*	OCI_peak_1311	34	3.16482	3.47463	0.26752	247	Distal Intergenic	17	72699505	72700445	941	2	ENSMUSG00000098193	ENSMUST00000183172	45157	Gm26963	processed_pseudogene
chr17	72983344	72983662	319	*	OCI_peak_1312	44	3.75477	4.47217	0.63896	194	Distal Intergenic	17	72987798	72987904	107	1	ENSMUSG00000095729	ENSMUST00000179007	-4136	Gm23649	snRNA
chr17	73606199	73606450	252	*	OCI_peak_1313	41	3.55051	4.15677	0.48857	161	Promoter (2-3kb)	17	73609052	73635575	26524	1	ENSMUSG00000117118	ENSMUST00000232782	-2602	Gm49878	antisense
chr17	73893965	73894231	267	*	OCI_peak_1314	49	3.87124	4.97483	0.87081	72	Intron (ENSMUST00000233392/ENSMUSG00000024066, intron 7 of 11)	17	73888979	73895781	6803	2	ENSMUSG00000024066	ENSMUST00000233352	1550	Xdh	protein_coding
chr17	74365507	74365721	215	*	OCI_peak_1315	44	3.63858	4.43542	0.60907	168	Promoter (1-2kb)	17	74367296	74373719	6424	1	ENSMUSG00000024068	ENSMUST00000233554	-1575	Spast	protein_coding
chr17	75216333	75216704	372	*	OCI_peak_1316	55	4.3801	5.58533	1.34154	145	Intron (ENSMUST00000234490/ENSMUSG00000001870, intron 5 of 34)	17	75178911	75391326	212416	1	ENSMUSG00000001870	ENSMUST00000112514	37422	Ltbp1	protein_coding
chr17	75482008	75482275	268	*	OCI_peak_1317	47	3.89994	4.70057	0.72786	156	Intron (ENSMUST00000235103/ENSMUSG00000071042, intron 1 of 2)	17	75491104	75496417	5314	1	ENSMUSG00000071042	ENSMUST00000234011	-8829	Rasgrp3	protein_coding
chr17	76106851	76107059	209	*	OCI_peak_1318	36	3.29646	3.67698	0.26752	159	Distal Intergenic	17	76111197	76111304	108	2	ENSMUSG00000065293	ENSMUST00000083359	4245	Gm26124	misc_RNA
chr17	77888230	77888582	353	*	OCI_peak_1319	58	4.52501	5.818	1.50674	271	Distal Intergenic	17	77686625	77687349	725	2	ENSMUSG00000117553	ENSMUST00000234795	-200881	Gm4711	processed_pseudogene
chr17	78595870	78596181	312	*	OCI_peak_1320	42	3.53709	4.2812	0.56496	18	Intron (ENSMUST00000024880/ENSMUSG00000024076, intron 7 of 13)	17	78573945	78577571	3627	1	ENSMUSG00000024076	ENSMUST00000232864	21925	Vit	protein_coding
chr17	79477662	79477937	276	*	OCI_peak_1321	43	3.577	4.3418	0.58255	39	Distal Intergenic	17	79333727	79355091	21365	2	ENSMUSG00000036533	ENSMUST00000068958	-122571	Cdc42ep3	protein_coding
chr17	79895965	79896178	214	*	OCI_peak_1322	69	4.83652	6.94807	2.50029	106	Promoter (<=1kb)	17	79848390	79896123	47734	2	ENSMUSG00000059811	ENSMUST00000068282	0	Atl2	protein_coding
chr17	80483174	80483467	294	*	OCI_peak_1323	47	3.87189	4.79191	0.72786	51	Promoter (2-3kb)	17	80405017	80480453	75437	2	ENSMUSG00000024241	ENSMUST00000234841	-2721	Sos1	protein_coding
chr17	82263641	82263854	214	*	OCI_peak_1324	43	3.68153	4.35835	0.58255	67	Distal Intergenic	17	82235877	82235978	102	1	ENSMUSG00000094390	ENSMUST00000174994	27764	Gm23400	miRNA
chr17	83287990	83288215	226	*	OCI_peak_1325	35	3.17915	3.59615	0.26752	171	Promoter (<=1kb)	17	83288546	83289060	515	1	ENSMUSG00000094256	ENSMUST00000077420	-331	Rpl21-ps7	processed_pseudogene
chr17	84116285	84116511	227	*	OCI_peak_1326	50	3.78749	5.05389	0.93968	42	Distal Intergenic	17	84134869	84135960	1092	2	ENSMUSG00000117485	ENSMUST00000234322	19449	Gm19696	lincRNA
chr17	84268554	84268855	302	*	OCI_peak_1327	87	5.77258	8.71622	4.11573	238	Intron (ENSMUST00000047524/ENSMUSG00000024251, intron 30 of 37)	17	84287641	84287747	107	2	ENSMUSG00000065732	ENSMUST00000083798	18892	Gm24492	snRNA
chr17	84626332	84626561	230	*	OCI_peak_1328	66	4.82513	6.67748	2.25871	85	Promoter (<=1kb)	17	84626496	84655588	29093	1	ENSMUSG00000024253	ENSMUST00000025101	0	Dync2li1	protein_coding
chr17	84790864	84791087	224	*	OCI_peak_1329	53	3.97757	5.35235	1.15354	128	Promoter (<=1kb)	17	84766428	84790789	24362	2	ENSMUSG00000024120	ENSMUST00000161928	-75	Lrpprc	protein_coding
chr17	85601706	85601926	221	*	OCI_peak_1330	42	3.60824	4.24529	0.54203	54	Exon (ENSMUST00000175921/ENSMUSG00000093460, exon 2 of 2)	17	85599533	85599872	340	1	ENSMUSG00000098438	ENSMUST00000184962	2173	Gm27178	processed_pseudogene
chr17	86903345	86903619	275	*	OCI_peak_1331	38	3.37759	3.89404	0.30631	71	Distal Intergenic	17	86917348	86922367	5020	1	ENSMUSG00000037689	ENSMUST00000042172	-13729	Tmem247	protein_coding
chr17	86928738	86928957	220	*	OCI_peak_1332	40	3.48363	4.05474	0.41518	94	Promoter (<=1kb)	17	86928973	86944709	15737	1	ENSMUSG00000117457	ENSMUST00000234807	-16	Gm50011	lincRNA
chr17	87055483	87055693	211	*	OCI_peak_1333	38	3.39376	3.82916	0.26752	130	Promoter (1-2kb)	17	87053694	87053825	132	2	ENSMUSG00000087736	ENSMUST00000157111	-1658	Gm24648	snoRNA
chr17	87170388	87170638	251	*	OCI_peak_1334	63	4.48795	6.39759	2.00787	136	Distal Intergenic	17	87184105	87184225	121	2	ENSMUSG00000095035	ENSMUST00000116918	13587	Gm22346	miRNA
chr17	87383843	87384054	212	*	OCI_peak_1335	37	3.30712	3.78787	0.26752	75	Distal Intergenic	17	87378853	87381769	2917	1	ENSMUSG00000036918	ENSMUST00000148126	4990	Ttc7	protein_coding
chr17	88017839	88018064	226	*	OCI_peak_1336	58	4.45101	5.87217	1.55486	129	Intron (ENSMUST00000130379/ENSMUSG00000005371, intron 1 of 22)	17	87991418	88008696	17279	2	ENSMUSG00000005371	ENSMUST00000135639	-9143	Fbxo11	protein_coding
chr17	88034766	88034978	213	*	OCI_peak_1337	37	3.27781	3.74385	0.26752	73	Intron (ENSMUST00000130379/ENSMUSG00000005371, intron 1 of 22)	17	87991418	88008696	17279	2	ENSMUSG00000005371	ENSMUST00000135639	-26070	Fbxo11	protein_coding
chr17	88066341	88066588	248	*	OCI_peak_1338	57	4.34261	5.70329	1.43515	107	Promoter (1-2kb)	17	87990859	88065291	74433	2	ENSMUSG00000005371	ENSMUST00000005504	-1050	Fbxo11	protein_coding
chr17	88691609	88691842	234	*	OCI_peak_1339	47	3.9415	4.76672	0.72786	145	Exon (ENSMUST00000024970/ENSMUSG00000024154, exon 5 of 9)	17	88668696	88694586	25891	1	ENSMUSG00000024154	ENSMUST00000161481	22913	Gtf2a1l	protein_coding
chr17	90112446	90112657	212	*	OCI_peak_1340	38	3.39376	3.82916	0.26752	161	Intron (ENSMUST00000072671/ENSMUSG00000024109, intron 19 of 20)	17	90036270	90088400	52131	2	ENSMUSG00000024109	ENSMUST00000173917	-24046	Nrxn1	protein_coding
chr17	90591511	90591764	254	*	OCI_peak_1341	47	3.95938	4.7953	0.72786	25	Promoter (2-3kb)	17	90362794	90588842	226049	2	ENSMUSG00000024109	ENSMUST00000176118	-2669	Nrxn1	protein_coding
chr17	91230710	91231050	341	*	OCI_peak_1342	43	3.68153	4.35835	0.58255	294	Distal Intergenic	17	91236811	91237557	747	1	ENSMUSG00000043346	ENSMUST00000057074	-5761	Gm6741	processed_pseudogene
chr17	93363619	93363928	310	*	OCI_peak_1343	47	3.95938	4.7953	0.72786	227	Distal Intergenic	17	93391347	93391698	352	2	ENSMUSG00000117368	ENSMUST00000234726	27770	Gm50001	processed_pseudogene
chr18	4352949	4353303	355	*	OCI_peak_1344	122	7.07418	12.2197	7.37988	70	Promoter (<=1kb)	18	4331327	4353015	21689	2	ENSMUSG00000024235	ENSMUST00000025078	0	Map3k8	protein_coding
chr18	4405286	4405498	213	*	OCI_peak_1345	53	4.20746	5.31239	1.1205	156	Distal Intergenic	18	4399328	4400910	1583	1	ENSMUSG00000117579	ENSMUST00000234374	5958	Gm50023	lincRNA
chr18	6490152	6490404	253	*	OCI_peak_1346	38	3.37843	3.80502	0.26752	26	Promoter (<=1kb)	18	6490155	6491124	970	1	ENSMUSG00000101320	ENSMUST00000189675	0	Gm28529	antisense
chr18	7420484	7420719	236	*	OCI_peak_1347	47	3.95938	4.7953	0.72786	93	Intron (ENSMUST00000115869/ENSMUSG00000057440, intron 11 of 16)	18	7444027	7466173	22147	2	ENSMUSG00000057440	ENSMUST00000234522	45454	Mpp7	protein_coding
chr18	8628725	8628944	220	*	OCI_peak_1348	58	4.52501	5.818	1.50674	129	Distal Intergenic	18	8679051	8679292	242	1	ENSMUSG00000117424	ENSMUST00000234206	-50107	Gm35232	processed_pseudogene
chr18	9148610	9148834	225	*	OCI_peak_1349	44	3.71703	4.41342	0.60796	179	Distal Intergenic	18	9099708	9100255	548	2	ENSMUSG00000117483	ENSMUST00000234425	-48355	Gm18526	processed_pseudogene
chr18	11323929	11324271	343	*	OCI_peak_1350	34	3.15559	3.46058	0.26752	267	Distal Intergenic	18	11059047	11063461	4415	1	ENSMUSG00000005836	ENSMUST00000234971	264882	Gata6	protein_coding
chr18	11636902	11637197	296	*	OCI_peak_1351	47	3.95938	4.7953	0.72786	98	Intron (ENSMUST00000115861/ENSMUSG00000041238, intron 1 of 18)	18	11633371	11743200	109830	1	ENSMUSG00000041238	ENSMUST00000235039	3531	Rbbp8	protein_coding
chr18	11799430	11799651	222	*	OCI_peak_1352	51	4.11034	5.16056	1.01851	150	Distal Intergenic	18	11839220	11945626	106407	1	ENSMUSG00000040957	ENSMUST00000171109	-39569	Cables1	protein_coding
chr18	12251405	12251622	218	*	OCI_peak_1353	56	4.39528	5.60954	1.35937	162	Downstream (<1kb)	18	12189693	12236400	46708	2	ENSMUSG00000024413	ENSMUST00000025279	-15005	Npc1	protein_coding
chr18	12697304	12697524	221	*	OCI_peak_1354	52	4.19187	5.28793	1.1205	176	Intron (ENSMUST00000234974/ENSMUSG00000024424, intron 5 of 7)	18	12689728	12698461	8734	1	ENSMUSG00000024424	ENSMUST00000234848	7576	Ttc39c	protein_coding
chr18	12841025	12841284	260	*	OCI_peak_1355	38	3.37843	3.80502	0.26752	209	5' UTR	18	12755328	12854459	99132	2	ENSMUSG00000044252	ENSMUST00000234118	13175	Osbpl1a	protein_coding
chr18	17912079	17912293	215	*	OCI_peak_1356	34	3.15559	3.46058	0.26752	167	Distal Intergenic	18	17828819	17829020	202	1	ENSMUSG00000117439	ENSMUST00000234539	83260	Gm50083	processed_pseudogene
chr18	20357571	20357788	218	*	OCI_peak_1357	38	3.39376	3.82916	0.26752	7	Distal Intergenic	18	20376729	20410196	33468	1	ENSMUSG00000061928	ENSMUST00000076737	-18941	Dsg1b	protein_coding
chr18	20518892	20519207	316	*	OCI_peak_1358	44	3.71703	4.41342	0.60796	24	Intron (ENSMUST00000070892/ENSMUSG00000056632, intron 1 of 15)	18	20510283	20547459	37177	1	ENSMUSG00000056632	ENSMUST00000234945	8609	Dsg3	protein_coding
chr18	23244076	23244347	272	*	OCI_peak_1359	47	3.95938	4.7953	0.72786	196	Distal Intergenic	18	23216669	23217611	943	1	ENSMUSG00000117475	ENSMUST00000234562	27407	Gm7788	processed_pseudogene
chr18	24203089	24203376	288	*	OCI_peak_1360	34	3.15559	3.46058	0.26752	224	Promoter (1-2kb)	18	24205344	24286818	81475	1	ENSMUSG00000000420	ENSMUST00000000430	-1968	Galnt1	protein_coding
chr18	25168637	25168870	234	*	OCI_peak_1361	77	5.47512	7.71286	3.19024	115	Promoter (<=1kb)	18	25127223	25168694	41472	2	ENSMUSG00000024269	ENSMUST00000148255	0	Tpgs2	protein_coding
chr18	27174410	27174698	289	*	OCI_peak_1362	32	2.98597	3.20514	0.22663	150	Distal Intergenic	18	27090843	27091187	345	2	ENSMUSG00000117646	ENSMUST00000234185	-83223	Gm49977	processed_pseudogene
chr18	30288885	30289093	209	*	OCI_peak_1363	47	3.92755	4.74448	0.72786	188	Intron (ENSMUST00000115812/ENSMUSG00000033628, intron 5 of 24)	18	30272927	30348120	75194	1	ENSMUSG00000033628	ENSMUST00000131405	15958	Pik3c3	protein_coding
chr18	32557612	32557828	217	*	OCI_peak_1364	59	4.52154	5.9825	1.65388	56	Intron (ENSMUST00000174459/ENSMUSG00000090523, intron 1 of 2)	18	32528325	32559980	31656	2	ENSMUSG00000090523	ENSMUST00000174000	2152	Gypc	protein_coding
chr18	33865392	33865714	323	*	OCI_peak_1365	78	5.55183	7.83764	3.30712	145	Intron (ENSMUST00000025234/ENSMUSG00000024376, intron 10 of 23)	18	33878938	33891639	12702	2	ENSMUSG00000024376	ENSMUST00000235242	25925	Epb41l4a	protein_coding
chr18	34751512	34751802	291	*	OCI_peak_1366	123	7.41834	12.39	7.54585	185	Promoter (<=1kb)	18	34732993	34751533	18541	2	ENSMUSG00000044201	ENSMUST00000060710	0	Cdc25c	protein_coding
chr18	34758741	34759071	331	*	OCI_peak_1367	48	3.54469	4.88055	0.79886	319	Promoter (<=1kb)	18	34758906	34773760	14855	1	ENSMUSG00000034300	ENSMUST00000049281	0	Fam53c	protein_coding
chr18	34931773	34932088	316	*	OCI_peak_1368	111	6.85958	11.1174	6.33876	162	Promoter (<=1kb)	18	34902785	34932007	29223	2	ENSMUSG00000024360	ENSMUST00000025218	0	Etf1	protein_coding
chr18	34948126	34948344	219	*	OCI_peak_1369	34	3.15433	3.45865	0.26752	130	Promoter (<=1kb)	18	34947533	34948124	592	2	ENSMUSG00000024359	ENSMUST00000235244	-2	Hspa9	protein_coding
chr18	34958459	34958757	299	*	OCI_peak_1370	63	4.28148	6.32792	1.94516	208	Distal Intergenic	18	34937414	34954357	16944	2	ENSMUSG00000024359	ENSMUST00000025217	-4102	Hspa9	protein_coding
chr18	35475014	35475246	233	*	OCI_peak_1371	32	3.02395	3.2619	0.26174	200	Intron (ENSMUST00000237896/ENSMUSG00000024357, intron 1 of 8)	18	35489104	35493092	3989	1	ENSMUSG00000117731	ENSMUST00000237123	-13858	Gm50145	antisense
chr18	36734985	36735293	309	*	OCI_peak_1372	55	4.21433	5.50427	1.27141	31	Promoter (<=1kb)	18	36735039	36739832	4794	1	ENSMUSG00000006850	ENSMUST00000237727	0	Tmco6	protein_coding
chr18	36745015	36745288	274	*	OCI_peak_1373	49	4.00645	4.99929	0.8915	143	Intron (ENSMUST00000007042/ENSMUSG00000024474, intron 1 of 19)	18	36744760	36748986	4227	1	ENSMUSG00000024474	ENSMUST00000237095	255	Ik	protein_coding
chr18	37948245	37948536	292	*	OCI_peak_1374	35	3.2403	3.59019	0.26752	56	Promoter (2-3kb)	18	37935844	37945564	9721	2	ENSMUSG00000024454	ENSMUST00000143660	-2681	Hdac3	protein_coding
chr18	38293120	38293448	329	*	OCI_peak_1375	53	4.20746	5.31239	1.1205	78	Intron (ENSMUST00000235812/ENSMUSG00000060450, intron 2 of 4)	18	38296635	38317847	21213	1	ENSMUSG00000060450	ENSMUST00000170811	-3187	Rnf14	protein_coding
chr18	38601195	38601435	241	*	OCI_peak_1376	100	5.99446	10.075	5.36593	146	Promoter (<=1kb)	18	38586247	38601415	15169	2	ENSMUSG00000024427	ENSMUST00000025295	0	Spry4	protein_coding
chr18	39330755	39331032	278	*	OCI_peak_1377	49	3.98129	4.9604	0.86009	40	Intron (ENSMUST00000097593/ENSMUSG00000036452, intron 20 of 22)	18	39341601	39341964	364	2	ENSMUSG00000082287	ENSMUST00000118825	10932	Gm15333	processed_pseudogene
chr18	42540107	42540524	418	*	OCI_peak_1378	43	3.70462	4.39415	0.60779	105	Intron (ENSMUST00000237602/ENSMUSG00000024498, intron 9 of 21)	18	42536336	42550139	13804	1	ENSMUSG00000024498	ENSMUST00000236446	3771	Tcerg1	protein_coding
chr18	42911922	42912133	212	*	OCI_peak_1379	47	3.95938	4.7953	0.72786	50	Intron (ENSMUST00000025377/ENSMUSG00000024500, intron 1 of 8)	18	42645294	42899643	254350	2	ENSMUSG00000024500	ENSMUST00000120632	-12279	Ppp2r2b	protein_coding
chr18	45597914	45598193	280	*	OCI_peak_1380	47	3.95938	4.7953	0.72786	198	Intron (ENSMUST00000183850/ENSMUSG00000054477, intron 6 of 10)	18	45574620	45592334	17715	1	ENSMUSG00000054477	ENSMUST00000235217	23294	Kcnn2	protein_coding
chr18	47764458	47764716	259	*	OCI_peak_1381	47	3.95938	4.7953	0.72786	67	Intron (ENSMUST00000236862/ENSMUSG00000118113, intron 1 of 2)	18	47761089	47789533	28445	2	ENSMUSG00000118113	ENSMUST00000236862	24817	Gm4146	lincRNA
chr18	50056234	50056536	303	*	OCI_peak_1382	65	4.8938	6.57228	2.16654	59	Promoter (2-3kb)	18	50052299	50053844	1546	2	ENSMUSG00000086600	ENSMUST00000153361	-2390	C030005K06Rik	processed_transcript
chr18	53571966	53572336	371	*	OCI_peak_1383	47	3.95938	4.7953	0.72786	229	Intron (ENSMUST00000091900/ENSMUSG00000069378, intron 6 of 6)	18	53551594	53575857	24264	1	ENSMUSG00000069378	ENSMUST00000115398	20372	Prdm6	protein_coding
chr18	53581138	53581352	215	*	OCI_peak_1384	53	4.24804	5.37617	1.16983	94	Distal Intergenic	18	53551594	53575857	24264	1	ENSMUSG00000069378	ENSMUST00000115398	29544	Prdm6	protein_coding
chr18	54171790	54172011	222	*	OCI_peak_1385	53	4.20746	5.31239	1.1205	74	Distal Intergenic	18	54030699	54031308	610	2	ENSMUSG00000117769	ENSMUST00000237377	-140482	Gm8594	processed_pseudogene
chr18	55017835	55018212	378	*	OCI_peak_1386	46	3.88628	4.67891	0.72786	229	Intron (ENSMUST00000181538/ENSMUSG00000096948, intron 1 of 4)	18	54888723	54992555	103833	2	ENSMUSG00000052713	ENSMUST00000237844	-25280	Zfp608	protein_coding
chr18	56383183	56383405	223	*	OCI_peak_1387	34	3.13354	3.42707	0.26752	154	Distal Intergenic	18	56390143	56390617	475	1	ENSMUSG00000117688	ENSMUST00000235993	-6738	Gm8629	processed_pseudogene
chr18	56853006	56853497	492	*	OCI_peak_1388	51	4.11034	5.16056	1.01851	377	Intron (ENSMUST00000102912/ENSMUSG00000032656, intron 1 of 4)	18	56775852	56812019	36168	2	ENSMUSG00000032656	ENSMUST00000035278	-40987	Marchf3	protein_coding
chr18	57817076	57817389	314	*	OCI_peak_1389	44	3.71703	4.41342	0.60796	41	Distal Intergenic	18	57688646	57792360	103715	2	ENSMUSG00000118391	ENSMUST00000236816	-24716	Gm19519	antisense
chr18	58343720	58343949	230	*	OCI_peak_1390	38	3.39047	3.82398	0.26752	163	Distal Intergenic	18	58231472	58231575	104	2	ENSMUSG00000089095	ENSMUST00000158470	-112145	Gm25660	rRNA
chr18	58438457	58438732	276	*	OCI_peak_1391	47	3.95938	4.7953	0.72786	216	Distal Intergenic	18	58556257	58612773	56517	1	ENSMUSG00000024600	ENSMUST00000025500	-117525	Slc27a6	protein_coding
chr18	59046454	59046702	249	*	OCI_peak_1392	47	3.95938	4.7953	0.72786	47	Intron (ENSMUST00000052907/ENSMUSG00000053441, intron 21 of 22)	18	59062248	59076962	14715	1	ENSMUSG00000050875	ENSMUST00000117064	-15546	Minar2	protein_coding
chr18	60254429	60254688	260	*	OCI_peak_1393	34	3.15559	3.46058	0.26752	103	Distal Intergenic	18	60268305	60273272	4968	2	ENSMUSG00000068606	ENSMUST00000090260	18584	Gm4841	protein_coding
chr18	60515791	60516014	224	*	OCI_peak_1394	43	3.64379	4.30003	0.57956	179	Distal Intergenic	18	60526185	60557939	31755	1	ENSMUSG00000024603	ENSMUST00000223984	-10171	Dctn4	protein_coding
chr18	60606826	60607056	231	*	OCI_peak_1395	32	3.0433	3.29091	0.26752	101	Exon (ENSMUST00000137894/ENSMUSG00000043079, exon 4 of 4)	18	60600207	60610105	9899	2	ENSMUSG00000043079	ENSMUST00000115318	3049	Synpo	protein_coding
chr18	60827022	60827299	278	*	OCI_peak_1396	30	2.89508	3.07017	0.14086	87	Intron (ENSMUST00000175934/ENSMUSG00000024613, intron 17 of 25)	18	60828067	60829027	961	2	ENSMUSG00000024613	ENSMUST00000176088	1728	Tcof1	protein_coding
chr18	61707583	61707825	243	*	OCI_peak_1397	46	3.84587	4.61504	0.72745	176	Promoter (<=1kb)	18	61696837	61707635	10799	2	ENSMUSG00000024579	ENSMUST00000025472	0	Pcyox1l	protein_coding
chr18	62181842	62182093	252	*	OCI_peak_1398	42	3.59655	4.22732	0.52788	39	Intron (ENSMUST00000067743/ENSMUSG00000054589, intron 1 of 1)	18	62180126	62184405	4280	1	ENSMUSG00000054589	ENSMUST00000067743	1716	Gm9949	lincRNA
chr18	62531639	62531892	254	*	OCI_peak_1399	63	4.73339	6.31639	1.94011	100	Promoter (<=1kb)	18	62513871	62530771	16901	2	ENSMUSG00000042211	ENSMUST00000236904	-868	Fbxo38	protein_coding
chr18	62581701	62581937	237	*	OCI_peak_1400	47	3.95938	4.7953	0.72786	59	Promoter (2-3kb)	18	62566410	62579152	12743	2	ENSMUSG00000110576	ENSMUST00000236302	-2549	Gm36368	protein_coding
chr18	63222434	63222664	231	*	OCI_peak_1401	38	3.39376	3.82916	0.26752	127	Intron (ENSMUST00000047480/ENSMUSG00000041482, intron 3 of 53)	18	63265090	63267527	2438	1	ENSMUSG00000118336	ENSMUST00000235825	-42426	Gm50172	TEC
chr18	63635115	63635341	227	*	OCI_peak_1402	38	3.39376	3.82916	0.26752	93	Distal Intergenic	18	63664171	63666109	1939	2	ENSMUSG00000024583	ENSMUST00000235537	30768	Txnl1	protein_coding
chr18	65800294	65800697	404	*	OCI_peak_1403	128	7.70689	12.8606	7.98391	127	Promoter (<=1kb)	18	65800515	65817684	17170	1	ENSMUSG00000024516	ENSMUST00000025394	0	Sec11c	protein_coding
chr18	67245008	67245229	222	*	OCI_peak_1404	56	4.39528	5.60954	1.35937	45	Exon (ENSMUST00000236244/ENSMUSG00000062526, exon 1 of 9)	18	67225691	67245277	19587	2	ENSMUSG00000062526	ENSMUST00000236244	48	Mppe1	protein_coding
chr18	67402563	67402808	246	*	OCI_peak_1405	38	3.39376	3.82916	0.26752	206	3' UTR	18	67392267	67401430	9164	1	ENSMUSG00000001473	ENSMUST00000236667	10296	Tubb6	protein_coding
chr18	67844789	67845071	283	*	OCI_peak_1406	49	3.96883	4.94116	0.85016	19	Intron (ENSMUST00000025425/ENSMUSG00000024542, intron 21 of 45)	18	67841010	67885168	44159	1	ENSMUSG00000024542	ENSMUST00000225303	3779	Cep192	protein_coding
chr18	70101715	70101955	241	*	OCI_peak_1407	38	3.39376	3.82916	0.26752	29	Intron (ENSMUST00000121693/ENSMUSG00000024511, intron 2 of 6)	18	70070223	70071141	919	1	ENSMUSG00000117678	ENSMUST00000237601	31492	Gm50219	processed_pseudogene
chr18	73215636	73215925	290	*	OCI_peak_1408	38	3.39376	3.82916	0.26752	36	Distal Intergenic	18	72908890	72921090	12201	2	ENSMUSG00000118316	ENSMUST00000236243	-294546	Gm31908	lincRNA
chr18	75363286	75363647	362	*	OCI_peak_1409	184	10.0554	18.4176	13.3107	164	Downstream (1-2kb)	18	75365332	75367088	1757	2	ENSMUSG00000092569	ENSMUST00000174338	3441	Gm20544	processed_transcript
chr18	76004134	76004367	234	*	OCI_peak_1410	47	3.95938	4.7953	0.72786	172	Intron (ENSMUST00000058997/ENSMUSG00000044646, intron 2 of 4)	18	76014211	76015677	1467	2	ENSMUSG00000118311	ENSMUST00000238127	11310	1700003O11Rik	antisense
chr18	80469870	80470200	331	*	OCI_peak_1411	115	7.35314	11.594	6.79357	231	Promoter (<=1kb)	18	80407959	80469695	61737	2	ENSMUSG00000033323	ENSMUST00000036229	-175	Ctdp1	protein_coding
chr18	84951446	84951682	237	*	OCI_peak_1412	71	4.63827	7.19073	2.71581	142	Promoter (<=1kb)	18	84946191	84951524	5334	2	ENSMUSG00000024645	ENSMUST00000025547	0	Timm21	protein_coding
chr19	4163268	4163510	243	*	OCI_peak_1413	107	4.53974	10.719	5.9765	83	Promoter (<=1kb)	19	4153991	4163354	9364	2	ENSMUSG00000024830	ENSMUST00000025749	0	Rps6kb2	protein_coding
chr19	4497704	4497934	231	*	OCI_peak_1414	77	5.16166	7.74347	3.21654	123	Intron (ENSMUST00000048482/ENSMUSG00000042041, intron 1 of 1)	19	4496788	4498583	1796	2	ENSMUSG00000042041	ENSMUST00000048482	649	2010003K11Rik	protein_coding
chr19	4510056	4510380	325	*	OCI_peak_1415	43	3.59729	4.37263	0.59435	304	Promoter (<=1kb)	19	4510472	4621752	111281	1	ENSMUSG00000024892	ENSMUST00000068004	-92	Pcx	protein_coding
chr19	4794058	4794279	222	*	OCI_peak_1416	41	3.22245	4.15403	0.48857	8	Promoter (<=1kb)	19	4784293	4793901	9609	2	ENSMUSG00000094936	ENSMUST00000180248	-157	Rbm4	protein_coding
chr19	4808198	4808485	288	*	OCI_peak_1417	38	3.24725	3.84217	0.27759	126	Intron (ENSMUST00000178353/ENSMUSG00000096370, intron 1 of 2)	19	4785153	4811212	26060	2	ENSMUSG00000096370	ENSMUST00000178404	2727	Gm21992	protein_coding
chr19	5015061	5015331	271	*	OCI_peak_1418	30	2.64419	3.0599	0.14086	193	Distal Intergenic	19	5009385	5009799	415	1	ENSMUSG00000117723	ENSMUST00000235939	5676	Gm50382	processed_pseudogene
chr19	5295313	5295682	370	*	OCI_peak_1419	397	13.8565	39.7892	34.0939	183	Promoter (<=1kb)	19	5273932	5295455	21524	2	ENSMUSG00000024853	ENSMUST00000025774	0	Sf3b2	protein_coding
chr19	5457416	5457648	233	*	OCI_peak_1420	34	2.9002	3.4672	0.26752	135	Promoter (<=1kb)	19	5453185	5457504	4320	2	ENSMUSG00000095098	ENSMUST00000236881	0	Ccdc85b	protein_coding
chr19	5572409	5572638	230	*	OCI_peak_1421	120	6.74495	12.0799	7.25014	132	Distal Intergenic	19	5568074	5571261	3188	1	ENSMUSG00000049562	ENSMUST00000096318	4335	Ap5b1	protein_coding
chr19	5845539	5845808	270	*	OCI_peak_1422	64	4.54646	6.49015	2.08948	117	Promoter (<=1kb)	19	5845623	5851388	5766	1	ENSMUSG00000043488	ENSMUST00000187697	0	Frmd8os	antisense
chr19	6962346	6962790	445	*	OCI_peak_1423	46	3.66253	4.65336	0.72786	124	Exon (ENSMUST00000025912/ENSMUSG00000024960, exon 13 of 31)	19	6962224	6963491	1268	2	ENSMUSG00000024960	ENSMUST00000235832	701	Plcb3	protein_coding
chr19	8537185	8537423	239	*	OCI_peak_1424	58	4.52501	5.818	1.50674	181	Intron (ENSMUST00000211159/ENSMUSG00000110298, intron 2 of 6)	19	8477283	8541798	64516	2	ENSMUSG00000110298	ENSMUST00000211159	4375	Gm8189	transcribed_unprocessed_pseudogene
chr19	8819269	8819534	266	*	OCI_peak_1425	112	6.4779	11.2432	6.46211	147	Promoter (<=1kb)	19	8809075	8819333	10259	2	ENSMUSG00000071660	ENSMUST00000096751	0	Ttc9c	protein_coding
chr19	9899371	9899663	293	*	OCI_peak_1426	169	7.73387	16.9188	11.867	180	Promoter (<=1kb)	19	9872296	9899551	27256	2	ENSMUSG00000024660	ENSMUST00000025562	0	Incenp	protein_coding
chr19	9954552	9954845	294	*	OCI_peak_1427	85	4.41339	8.57835	3.98073	202	Distal Intergenic	19	9941349	9942832	1484	2	ENSMUSG00000118123	ENSMUST00000237966	-11720	Gm50346	TEC
chr19	10203867	10204192	326	*	OCI_peak_1428	57	4.2438	5.76856	1.49446	91	Promoter (<=1kb)	19	10199132	10204169	5038	2	ENSMUSG00000024742	ENSMUST00000156291	0	Fen1	protein_coding
chr19	10677853	10678161	309	*	OCI_peak_1429	31	2.8932	3.17125	0.21736	65	Promoter (<=1kb)	19	10668956	10678071	9116	2	ENSMUSG00000024738	ENSMUST00000025647	0	Pga5	protein_coding
chr19	10738667	10738932	266	*	OCI_peak_1430	47	3.70053	4.71191	0.72786	101	Promoter (<=1kb)	19	10737424	10738909	1486	2	ENSMUSG00000024669	ENSMUST00000237397	0	Cd5	protein_coding
chr19	11071576	11071916	341	*	OCI_peak_1431	59	4.47895	5.91585	1.59248	83	Exon (ENSMUST00000025636/ENSMUSG00000024730, exon 4 of 7)	19	11067471	11081102	13632	2	ENSMUSG00000024730	ENSMUST00000025636	9186	Ms4a8a	protein_coding
chr19	11337775	11338065	291	*	OCI_peak_1432	40	3.47273	4.03816	0.4134	27	Promoter (1-2kb)	19	11321505	11336146	14642	2	ENSMUSG00000024672	ENSMUST00000162785	-1629	Ms4a7	protein_coding
chr19	11464941	11465238	298	*	OCI_peak_1433	195	10.1328	19.5143	14.3701	140	3' UTR	19	11462489	11463288	800	1	ENSMUSG00000056290	ENSMUST00000123758	2452	Ms4a4b	protein_coding
chr19	11522491	11522782	292	*	OCI_peak_1434	39	3.41922	3.95699	0.35231	229	Intron (ENSMUST00000163078/ENSMUSG00000024677, intron 4 of 7)	19	11521671	11527417	5747	1	ENSMUSG00000024677	ENSMUST00000161283	820	Ms4a6b	protein_coding
chr19	11559755	11560002	248	*	OCI_peak_1435	90	5.59483	9.07272	4.43728	59	Distal Intergenic	19	11569449	11573112	3664	1	ENSMUSG00000067555	ENSMUST00000087884	-9447	Gm10212	unprocessed_pseudogene
chr19	11789840	11790063	224	*	OCI_peak_1436	56	4.27751	5.60219	1.35772	43	Promoter (<=1kb)	19	11785077	11789617	4541	2	ENSMUSG00000041488	ENSMUST00000210481	-223	Stx3	protein_coding
chr19	11987615	11987860	246	*	OCI_peak_1437	45	3.80629	4.55278	0.69303	190	Intron (ENSMUST00000025590/ENSMUSG00000024687, intron 9 of 13)	19	11965941	11994112	28172	1	ENSMUSG00000024687	ENSMUST00000025590	21674	Osbp	protein_coding
chr19	12032566	12032924	359	*	OCI_peak_1438	38	3.33696	3.83277	0.26869	226	3' UTR	19	12035808	12036740	933	2	ENSMUSG00000067529	ENSMUST00000087831	3816	Olfr1423	protein_coding
chr19	12399679	12399906	228	*	OCI_peak_1439	53	4.24804	5.37617	1.16983	130	3' UTR	19	12394265	12395212	948	1	ENSMUSG00000046650	ENSMUST00000054567	5414	Olfr1440	protein_coding
chr19	14192638	14192880	243	*	OCI_peak_1440	58	4.52501	5.818	1.50674	203	Distal Intergenic	19	14017583	14018371	789	2	ENSMUSG00000098074	ENSMUST00000182766	-174267	Gm26993	processed_pseudogene
chr19	16244519	16244728	210	*	OCI_peak_1441	40	3.4946	4.07144	0.42836	22	Intron (ENSMUST00000025541/ENSMUSG00000024639, intron 2 of 6)	19	16267061	16267621	561	2	ENSMUSG00000075268	ENSMUST00000099988	22893	Gm10819	processed_pseudogene
chr19	17142249	17142543	295	*	OCI_peak_1442	49	3.98129	4.9604	0.86009	87	Intron (ENSMUST00000087689/ENSMUSG00000039126, intron 9 of 19)	19	17138739	17221194	82456	1	ENSMUSG00000039126	ENSMUST00000224059	3510	Prune2	protein_coding
chr19	17739943	17740338	396	*	OCI_peak_1443	47	3.95938	4.7953	0.72786	391	Intron (ENSMUST00000025618/ENSMUSG00000024713, intron 3 of 37)	19	17692763	17692900	138	1	ENSMUSG00000118270	ENSMUST00000237894	47180	Gm17819	processed_pseudogene
chr19	17757978	17758210	233	*	OCI_peak_1444	34	3.15559	3.46058	0.26752	80	Intron (ENSMUST00000025618/ENSMUSG00000024713, intron 2 of 37)	19	17692763	17692900	138	1	ENSMUSG00000118270	ENSMUST00000237894	65215	Gm17819	processed_pseudogene
chr19	17973670	17974006	337	*	OCI_peak_1445	38	3.39376	3.82916	0.26752	238	Distal Intergenic	19	17928111	17928226	116	1	ENSMUSG00000076303	ENSMUST00000102348	45559	Gm23061	miRNA
chr19	19831286	19831651	366	*	OCI_peak_1446	30	2.88629	3.05719	0.14086	158	Distal Intergenic	19	19871432	19876563	5132	2	ENSMUSG00000118167	ENSMUST00000235148	44912	Gm50216	lincRNA
chr19	20079990	20080234	245	*	OCI_peak_1447	43	3.68153	4.35835	0.58255	90	Distal Intergenic	19	20005989	20060758	54770	2	ENSMUSG00000118150	ENSMUST00000237242	-19232	Gm3728	lincRNA
chr19	20418297	20418549	253	*	OCI_peak_1448	43	3.68153	4.35835	0.58255	184	Intron (ENSMUST00000235940/ENSMUSG00000094732, intron 1 of 8)	19	20417231	20440923	23693	1	ENSMUSG00000094732	ENSMUST00000238058	1066	1500015L24Rik	lincRNA
chr19	20442763	20442981	219	*	OCI_peak_1449	65	4.91065	6.59933	2.18744	143	Intron (ENSMUST00000235137/ENSMUSG00000094732, intron 7 of 7)	19	20410544	20424782	14239	2	ENSMUSG00000114469	ENSMUST00000237647	-17981	C730002L08Rik	processed_transcript
chr19	20848231	20848442	212	*	OCI_peak_1450	38	3.35715	3.8632	0.29414	192	Intron (ENSMUST00000039500/ENSMUSG00000024749, intron 9 of 20)	19	20824478	20832375	7898	2	ENSMUSG00000024749	ENSMUST00000235546	-15856	Tmc1	protein_coding
chr19	21526211	21526434	224	*	OCI_peak_1451	53	4.08748	5.30817	1.1205	115	Distal Intergenic	19	21552204	21556741	4538	1	ENSMUSG00000079382	ENSMUST00000236172	-25770	Gm3443	transcribed_unitary_pseudogene
chr19	21747434	21747775	342	*	OCI_peak_1452	39	3.41922	3.95699	0.35231	282	Distal Intergenic	19	21729270	21729745	476	1	ENSMUSG00000118055	ENSMUST00000235761	18164	Gm50129	processed_pseudogene
chr19	22454738	22455091	354	*	OCI_peak_1453	42	3.63187	4.28165	0.56496	66	Intron (ENSMUST00000237357/ENSMUSG00000052387, intron 1 of 24)	19	22438550	22448865	10316	2	ENSMUSG00000098739	ENSMUST00000185015	-5873	Gm27151	antisense
chr19	22612531	22612753	223	*	OCI_peak_1454	33	3.08276	3.35027	0.26752	36	Intron (ENSMUST00000237357/ENSMUSG00000052387, intron 1 of 24)	19	22692601	22700307	7707	1	ENSMUSG00000052387	ENSMUST00000237455	-79848	Trpm3	protein_coding
chr19	22890864	22891083	220	*	OCI_peak_1455	44	3.63331	4.42741	0.60796	22	Intron (ENSMUST00000237357/ENSMUSG00000052387, intron 12 of 24)	19	22766634	22989884	223251	1	ENSMUSG00000052387	ENSMUST00000237223	124230	Trpm3	protein_coding
chr19	25166238	25166473	236	*	OCI_peak_1456	32	2.93142	3.22784	0.24202	152	Promoter (<=1kb)	19	25166085	25166216	132	2	ENSMUSG00000065634	ENSMUST00000083700	-22	Gm24252	snoRNA
chr19	25393386	25393621	236	*	OCI_peak_1457	44	3.75477	4.47217	0.63896	21	Promoter (1-2kb)	19	25395303	25409772	14470	1	ENSMUSG00000032702	ENSMUST00000137260	-1682	Kank1	protein_coding
chr19	25858626	25858842	217	*	OCI_peak_1458	42	3.59655	4.22732	0.52788	172	Distal Intergenic	19	25795810	25796807	998	2	ENSMUSG00000098105	ENSMUST00000182565	-61819	Gm8825	processed_pseudogene
chr19	26476650	26476861	212	*	OCI_peak_1459	42	3.62002	4.2634	0.55537	36	Distal Intergenic	19	26483557	26484450	894	2	ENSMUSG00000118001	ENSMUST00000237584	7589	Gm34808	lincRNA
chr19	27223159	27223509	351	*	OCI_peak_1460	41	3.56191	4.17421	0.502	90	Intron (ENSMUST00000164509/ENSMUSG00000024924, intron 2 of 16)	19	27217458	27249763	32306	1	ENSMUSG00000024924	ENSMUST00000025866	5701	Vldlr	protein_coding
chr19	27686010	27686354	345	*	OCI_peak_1461	35	3.18603	3.50697	0.26752	274	Distal Intergenic	19	27703876	27704007	132	2	ENSMUSG00000088266	ENSMUST00000157641	17653	Gm24782	snoRNA
chr19	28190549	28190790	242	*	OCI_peak_1462	30	2.89508	3.07017	0.14086	88	Distal Intergenic	19	28146096	28146303	208	2	ENSMUSG00000117862	ENSMUST00000236360	-44246	Gm35781	processed_pseudogene
chr19	29072859	29073088	230	*	OCI_peak_1463	38	3.35715	3.8632	0.29414	125	Distal Intergenic	19	29067347	29069503	2157	1	ENSMUSG00000118038	ENSMUST00000235636	5512	Gm9895	lincRNA
chr19	29227095	29227326	232	*	OCI_peak_1464	38	3.39376	3.82916	0.26752	121	Distal Intergenic	19	29251828	29313080	61253	1	ENSMUSG00000024789	ENSMUST00000025705	-24502	Jak2	protein_coding
chr19	29791113	29791388	276	*	OCI_peak_1465	45	3.69154	4.51607	0.67442	186	Intron (ENSMUST00000175726/ENSMUSG00000046138, intron 1 of 7)	19	29714402	29805507	91106	2	ENSMUSG00000046138	ENSMUST00000175726	14119	9930021J03Rik	protein_coding
chr19	29818322	29818615	294	*	OCI_peak_1466	40	3.48363	4.05474	0.41518	225	Distal Intergenic	19	29808400	29812974	4575	2	ENSMUSG00000074909	ENSMUST00000099525	-5348	Ranbp6	protein_coding
chr19	29881944	29882164	221	*	OCI_peak_1467	47	3.8601	4.77382	0.72786	94	Distal Intergenic	19	29874191	29875217	1027	2	ENSMUSG00000117883	ENSMUST00000237701	-6727	Gm50380	processed_pseudogene
chr19	30107381	30107707	327	*	OCI_peak_1468	207	10.2262	20.7098	15.5188	209	Intron (ENSMUST00000025778/ENSMUSG00000024827, intron 21 of 24)	19	30091961	30092939	979	1	ENSMUSG00000024817	ENSMUST00000143769	15420	Uhrf2	protein_coding
chr19	30544309	30544570	262	*	OCI_peak_1469	47	3.95938	4.7953	0.72786	36	Downstream (1-2kb)	19	30538928	30539545	618	2	ENSMUSG00000058816	ENSMUST00000078012	-4764	Ppp1r2-ps3	processed_pseudogene
chr19	31757978	31758224	247	*	OCI_peak_1470	43	3.64379	4.30003	0.57956	177	Intron (ENSMUST00000065067/ENSMUSG00000052920, intron 1 of 17)	19	31742114	31764973	22860	2	ENSMUSG00000052920	ENSMUST00000182685	6749	Prkg1	protein_coding
chr19	31815359	31815570	212	*	OCI_peak_1471	30	2.90391	3.08325	0.15127	50	Distal Intergenic	19	30564489	31765033	1200545	2	ENSMUSG00000052920	ENSMUST00000065067	-50326	Prkg1	protein_coding
chr19	32024540	32024844	305	*	OCI_peak_1472	30	2.79742	3.02957	0.12362	295	Exon (ENSMUST00000237104/ENSMUSG00000024887, exon 11 of 24)	19	32012463	32016804	4342	2	ENSMUSG00000024887	ENSMUST00000237697	-7736	Asah2	protein_coding
chr19	32199438	32199652	215	*	OCI_peak_1473	31	2.93076	3.12302	0.17909	200	Intron (ENSMUST00000099514/ENSMUSG00000040451, intron 5 of 9)	19	32160061	32196428	36368	2	ENSMUSG00000040451	ENSMUST00000151822	-3010	Sgms1	protein_coding
chr19	34358590	34358963	374	*	OCI_peak_1474	51	4.09706	5.13988	1.00999	138	Distal Intergenic	19	34395647	34395755	109	2	ENSMUSG00000076300	ENSMUST00000102345	36792	Gm23060	miRNA
chr19	34517149	34517367	219	*	OCI_peak_1475	32	3.0433	3.29091	0.26752	64	Intron (ENSMUST00000049572/ENSMUSG00000024781, intron 3 of 9)	19	34495060	34510980	15921	2	ENSMUSG00000024781	ENSMUST00000237497	-6169	Lipa	protein_coding
chr19	34539306	34539621	316	*	OCI_peak_1476	35	3.17915	3.59615	0.26752	94	Distal Intergenic	19	34549264	34549392	129	1	ENSMUSG00000118048	ENSMUST00000237722	-9643	Gm50257	processed_pseudogene
chr19	34922236	34922471	236	*	OCI_peak_1477	108	5.8004	10.8572	6.09881	100	Promoter (<=1kb)	19	34922361	34975735	53375	1	ENSMUSG00000024795	ENSMUST00000087341	0	Kif20b	protein_coding
chr19	34996179	34996401	223	*	OCI_peak_1478	42	3.53709	4.2812	0.56496	68	Distal Intergenic	19	34975147	34975689	543	1	ENSMUSG00000024795	ENSMUST00000225625	21032	Kif20b	protein_coding
chr19	35025749	35025985	237	*	OCI_peak_1479	42	3.60824	4.24529	0.54203	59	Distal Intergenic	19	35051962	35052677	716	2	ENSMUSG00000101966	ENSMUST00000186108	26692	Gm5248	processed_pseudogene
chr19	35186105	35186325	221	*	OCI_peak_1480	30	2.79742	3.02957	0.12362	200	Distal Intergenic	19	35203235	35203366	132	1	ENSMUSG00000089087	ENSMUST00000158462	-16910	Gm24006	snoRNA
chr19	35554375	35554601	227	*	OCI_peak_1481	46	3.85924	4.63615	0.72786	57	Distal Intergenic	19	35605674	35605804	131	2	ENSMUSG00000092715	ENSMUST00000174974	51203	Gm22853	rRNA
chr19	35702826	35703141	316	*	OCI_peak_1482	42	3.59655	4.22732	0.52788	99	Intron (ENSMUST00000235233/ENSMUSG00000118212, intron 6 of 6)	19	35759933	35760065	133	2	ENSMUSG00000077205	ENSMUST00000104017	56924	Gm25611	snoRNA
chr19	36083583	36083805	223	*	OCI_peak_1483	140	7.1358	14.0114	9.08249	91	Promoter (<=1kb)	19	36083716	36095646	11931	1	ENSMUSG00000024800	ENSMUST00000237251	0	Rpp30	protein_coding
chr19	36317353	36317561	209	*	OCI_peak_1484	38	3.36734	3.87857	0.30484	38	Distal Intergenic	19	36347614	36348298	685	2	ENSMUSG00000114859	ENSMUST00000225679	30737	Gm47735	antisense
chr19	37074488	37074776	289	*	OCI_peak_1485	48	3.78899	4.84816	0.77227	105	Intron (ENSMUST00000079754/ENSMUSG00000039652, intron 7 of 10)	19	37149085	37149162	78	2	ENSMUSG00000080544	ENSMUST00000116894	74386	Gm22714	ribozyme
chr19	37086262	37086561	300	*	OCI_peak_1486	40	3.46189	4.0217	0.40059	137	Intron (ENSMUST00000079754/ENSMUSG00000039652, intron 7 of 10)	19	37149085	37149162	78	2	ENSMUSG00000080544	ENSMUST00000116894	62601	Gm22714	ribozyme
chr19	37359540	37359931	392	*	OCI_peak_1487	44	3.63331	4.42741	0.60796	352	Distal Intergenic	19	37376403	37421859	45457	1	ENSMUSG00000012443	ENSMUST00000012587	-16472	Kif11	protein_coding
chr19	37376125	37376570	446	*	OCI_peak_1488	301	12.6647	30.1824	24.6977	186	Promoter (<=1kb)	19	37376403	37421859	45457	1	ENSMUSG00000012443	ENSMUST00000012587	0	Kif11	protein_coding
chr19	37561995	37562211	217	*	OCI_peak_1489	32	2.85432	3.24633	0.25087	38	Intron (ENSMUST00000238954/ENSMUSG00000053799, intron 2 of 22)	19	37550459	37683255	132797	1	ENSMUSG00000053799	ENSMUST00000238817	11536	Exoc6	protein_coding
chr19	37946490	37946803	314	*	OCI_peak_1490	39	3.28936	3.9059	0.31774	81	Intron (ENSMUST00000172095/ENSMUSG00000048612, intron 25 of 52)	19	37919343	37939981	20639	2	ENSMUSG00000048612	ENSMUST00000224518	-6509	Myof	protein_coding
chr19	39233144	39233360	217	*	OCI_peak_1491	58	4.52501	5.818	1.50674	67	Intron (ENSMUST00000176493/ENSMUSG00000093610, intron 1 of 8)	19	39229284	39274694	45411	1	ENSMUSG00000093610	ENSMUST00000175960	3860	Cyp2c53-ps	transcribed_unprocessed_pseudogene
chr19	40913079	40913368	290	*	OCI_peak_1492	50	4.01915	5.01894	0.90848	131	Exon (ENSMUST00000050092/ENSMUSG00000049164, exon 5 of 5)	19	40908159	40917943	9785	1	ENSMUSG00000049164	ENSMUST00000235207	4920	Zfp518a	protein_coding
chr19	41801971	41802389	419	*	OCI_peak_1493	293	10.7971	29.3028	23.8412	162	Promoter (<=1kb)	19	41766588	41802047	35460	2	ENSMUSG00000025154	ENSMUST00000026150	0	Arhgap19	protein_coding
chr19	41911545	41911819	275	*	OCI_peak_1494	39	3.21111	3.95467	0.3522	30	Promoter (<=1kb)	19	41911923	41918660	6738	1	ENSMUSG00000011752	ENSMUST00000011896	-104	Pgam1	protein_coding
chr19	43045515	43045819	305	*	OCI_peak_1495	34	3.12325	3.41147	0.26752	186	Intron (ENSMUST00000099428/ENSMUSG00000074852, intron 3 of 11)	19	43160795	43160902	108	2	ENSMUSG00000089377	ENSMUST00000158752	115083	Gm22135	rRNA
chr19	43245682	43245900	219	*	OCI_peak_1496	43	3.64379	4.30003	0.57956	98	Intron (ENSMUST00000099428/ENSMUSG00000074852, intron 3 of 11)	19	43266936	43277654	10719	1	ENSMUSG00000117880	ENSMUST00000235410	-21036	Gm34517	antisense
chr19	43524532	43524863	332	*	OCI_peak_1497	153	6.07963	15.3975	10.412	151	Promoter (<=1kb)	19	43499752	43524605	24854	2	ENSMUSG00000025190	ENSMUST00000026196	0	Got1	protein_coding
chr19	44021625	44021876	252	*	OCI_peak_1498	161	7.84938	16.1677	11.1412	126	Exon (ENSMUST00000026211/ENSMUSG00000025197, exon 2 of 9)	19	44005022	44029199	24178	2	ENSMUSG00000025197	ENSMUST00000026211	7323	Cyp2c23	protein_coding
chr19	44269780	44269988	209	*	OCI_peak_1499	45	3.6253	4.59597	0.7249	21	Promoter (2-3kb)	19	44272271	44278221	5951	1	ENSMUSG00000117958	ENSMUST00000237187	-2283	Gm35183	transcribed_processed_pseudogene
chr19	45306004	45306212	209	*	OCI_peak_1500	40	3.47273	4.03816	0.4134	52	Promoter (1-2kb)	19	45300455	45304183	3729	2	ENSMUSG00000100417	ENSMUST00000238044	-1821	Gm28578	lincRNA
chr19	45363417	45363762	346	*	OCI_peak_1501	166	8.39225	16.6182	11.5783	217	Promoter (<=1kb)	19	45363734	45507736	144003	1	ENSMUSG00000025217	ENSMUST00000223764	0	Btrc	protein_coding
chr19	45574012	45574289	278	*	OCI_peak_1502	53	4.08748	5.30817	1.1205	136	Promoter (<=1kb)	19	45575174	45577511	2338	1	ENSMUSG00000041035	ENSMUST00000237600	-885	Gm17018	protein_coding
chr19	45717629	45718034	406	*	OCI_peak_1503	55	4.09048	5.52905	1.29284	308	Distal Intergenic	19	45736971	45742684	5714	2	ENSMUSG00000025219	ENSMUST00000111924	24650	Fgf8	protein_coding
chr19	45839632	45839954	323	*	OCI_peak_1504	30	2.81253	3.05192	0.14086	237	Intron (ENSMUST00000045396/ENSMUSG00000039901, intron 24 of 25)	19	45843617	45848296	4680	1	ENSMUSG00000117956	ENSMUST00000235344	-3663	Gm50196	antisense
chr19	46056397	46056615	219	*	OCI_peak_1505	149	7.13849	14.9078	9.93591	105	Promoter (<=1kb)	19	46056539	46072911	16373	1	ENSMUSG00000055491	ENSMUST00000111899	0	Pprc1	protein_coding
chr19	46340802	46341020	219	*	OCI_peak_1506	32	2.85432	3.24633	0.25087	215	Promoter (<=1kb)	19	46341121	46375252	34132	1	ENSMUSG00000025227	ENSMUST00000128041	-101	Mfsd13a	protein_coding
chr19	46770813	46771035	223	*	OCI_peak_1507	30	2.79742	3.02957	0.12362	136	Intron (ENSMUST00000099373/ENSMUSG00000064105, intron 1 of 7)	19	46761605	46854052	92448	1	ENSMUSG00000064105	ENSMUST00000235378	9208	Cnnm2	protein_coding
chr19	47220287	47220586	300	*	OCI_peak_1508	180	8.9759	18.096	13.0043	136	Intron (ENSMUST00000111808/ENSMUSG00000006435, intron 1 of 5)	19	47220713	47221909	1197	2	ENSMUSG00000117659	ENSMUST00000236562	1323	Gm50339	antisense
chr19	47589673	47589910	238	*	OCI_peak_1509	36	3.18376	3.60303	0.26752	235	Intron (ENSMUST00000026043/ENSMUSG00000025060, intron 1 of 17)	19	47580019	47642455	62437	1	ENSMUSG00000025060	ENSMUST00000051691	9654	Slk	protein_coding
chr19	48096374	48096616	243	*	OCI_peak_1510	30	2.79742	3.02957	0.12362	219	Distal Intergenic	19	48117348	48136082	18735	1	ENSMUSG00000117690	ENSMUST00000237618	-20732	Gm50430	lincRNA
chr19	48369730	48370074	345	*	OCI_peak_1511	44	3.63331	4.42741	0.60796	293	Intron (ENSMUST00000078880/ENSMUSG00000063434, intron 1 of 26)	19	48429960	48655310	225351	1	ENSMUSG00000063434	ENSMUST00000236094	-59886	Sorcs3	protein_coding
chr19	49155189	49155550	362	*	OCI_peak_1512	51	4.12371	5.18139	1.03673	227	Distal Intergenic	19	49090673	49107771	17099	1	ENSMUSG00000118111	ENSMUST00000236912	64516	Gm50442	lincRNA
chr19	49378441	49378675	235	*	OCI_peak_1513	45	3.83258	4.59411	0.72475	192	Distal Intergenic	19	49554018	49557406	3389	1	ENSMUSG00000117931	ENSMUST00000238143	-175343	Gm50444	unprocessed_pseudogene
chr19	49706117	49706478	362	*	OCI_peak_1514	35	3.17915	3.59615	0.26752	258	Downstream (2-3kb)	19	49709794	49709872	79	2	ENSMUSG00000098507	ENSMUST00000183894	3394	Gm27935	miRNA
chr19	51218612	51218849	238	*	OCI_peak_1515	45	3.78035	4.51214	0.67142	48	Distal Intergenic	19	51239690	51239796	107	2	ENSMUSG00000065143	ENSMUST00000083209	20947	Gm25644	snRNA
chr19	51312635	51312949	315	*	OCI_peak_1516	38	3.37759	3.89404	0.30631	305	Distal Intergenic	19	51239690	51239796	107	2	ENSMUSG00000065143	ENSMUST00000083209	-72839	Gm25644	snRNA
chr19	52456853	52457163	311	*	OCI_peak_1517	36	3.29646	3.67698	0.26752	65	Distal Intergenic	19	52337165	52345933	8769	1	ENSMUSG00000118114	ENSMUST00000236031	119688	Gm50332	lincRNA
chr19	52509079	52509392	314	*	OCI_peak_1518	46	3.88628	4.67891	0.72786	7	Distal Intergenic	19	52337165	52345933	8769	1	ENSMUSG00000118114	ENSMUST00000236031	171914	Gm50332	lincRNA
chr19	52851231	52851505	275	*	OCI_peak_1519	45	3.59668	4.55184	0.69303	106	Distal Intergenic	19	52923181	52926931	3751	1	ENSMUSG00000117896	ENSMUST00000236393	-71676	AA387883	lincRNA
chr19	53051642	53051894	253	*	OCI_peak_1520	42	3.53709	4.2812	0.56496	76	Intron (ENSMUST00000235589/ENSMUSG00000099988, intron 1 of 2)	19	52991183	53040214	49032	2	ENSMUSG00000025027	ENSMUST00000183108	-11428	Xpnpep1	protein_coding
chr19	53364968	53365192	225	*	OCI_peak_1521	76	5.09256	7.63339	3.11675	147	Intron (ENSMUST00000003870/ENSMUSG00000025025, intron 3 of 5)	19	53370023	53372482	2460	1	ENSMUSG00000025025	ENSMUST00000237295	-4831	Mxi1	protein_coding
chr19	55186592	55186817	226	*	OCI_peak_1522	39	3.35019	3.99798	0.38308	95	Promoter (2-3kb)	19	55189578	55194694	5117	1	ENSMUSG00000024979	ENSMUST00000124545	-2761	Tectb	protein_coding
chr19	55920107	55920455	349	*	OCI_peak_1523	41	3.44111	4.13565	0.47693	78	Intron (ENSMUST00000111662/ENSMUSG00000024985, intron 10 of 13)	19	55898309	55919604	21296	1	ENSMUSG00000024985	ENSMUST00000148666	21798	Tcf7l2	protein_coding
chr19	56177722	56178008	287	*	OCI_peak_1524	41	3.44111	4.13565	0.47693	204	Distal Intergenic	19	56106310	56111005	4696	1	ENSMUSG00000117695	ENSMUST00000238174	71412	Gm31912	lincRNA
chr19	56184235	56184503	269	*	OCI_peak_1525	34	3.05238	3.4073	0.26752	203	Distal Intergenic	19	56106310	56111005	4696	1	ENSMUSG00000117695	ENSMUST00000238174	77925	Gm31912	lincRNA
chr19	56994696	56994963	268	*	OCI_peak_1526	96	5.53132	9.65867	4.98503	168	Intron (ENSMUST00000118800/ENSMUSG00000025083, intron 1 of 18)	19	56930098	57001046	70949	2	ENSMUSG00000025083	ENSMUST00000126964	6083	Afap1l2	protein_coding
chr19	57239539	57239920	382	*	OCI_peak_1527	43	3.23178	4.36026	0.58323	47	Promoter (<=1kb)	19	57036966	57239861	202896	2	ENSMUSG00000025085	ENSMUST00000111558	0	Ablim1	protein_coding
chr19	57452822	57453106	285	*	OCI_peak_1528	48	3.77895	4.8327	0.75828	79	Promoter (<=1kb)	19	57452912	57491005	38094	1	ENSMUSG00000025086	ENSMUST00000026073	0	Trub1	protein_coding
chr19	57534568	57534872	305	*	OCI_peak_1529	36	3.10416	3.62556	0.26752	250	Distal Intergenic	19	57529582	57529897	316	2	ENSMUSG00000118248	ENSMUST00000235770	-4671	Gm50279	processed_pseudogene
chr19	57762467	57762941	475	*	OCI_peak_1530	1208	35.4004	120.834	113.964	225	Intron (ENSMUST00000077282/ENSMUSG00000054843, intron 24 of 28)	19	57611034	58133343	522310	1	ENSMUSG00000054843	ENSMUST00000077282	151433	Atrnl1	protein_coding
chr19	57784342	57784642	301	*	OCI_peak_1531	59	4.47895	5.91585	1.59248	237	Intron (ENSMUST00000077282/ENSMUSG00000054843, intron 25 of 28)	19	57611034	58133343	522310	1	ENSMUSG00000054843	ENSMUST00000077282	173308	Atrnl1	protein_coding
chr19	57923136	57923376	241	*	OCI_peak_1532	32	2.98597	3.20514	0.22663	211	Intron (ENSMUST00000077282/ENSMUSG00000054843, intron 26 of 28)	19	58051167	58051236	70	1	ENSMUSG00000093757	ENSMUST00000176631	-127791	Mir5623	miRNA
chr19	58510372	58510742	371	*	OCI_peak_1533	44	3.63858	4.43542	0.60907	223	Promoter (1-2kb)	19	58511993	58553085	41093	1	ENSMUSG00000025090	ENSMUST00000235305	-1251	Ccdc172	protein_coding
chr19	58589792	58590062	271	*	OCI_peak_1534	33	3.08276	3.35027	0.26752	121	Distal Intergenic	19	58606329	58629753	23425	1	ENSMUSG00000100001	ENSMUST00000187629	-16267	1810007D17Rik	lincRNA
chr19	59294517	59294746	230	*	OCI_peak_1535	45	3.59668	4.55184	0.69303	21	3' UTR	19	59322371	59322766	396	1	ENSMUSG00000067038	ENSMUST00000086764	-27625	Rps12-ps3	processed_pseudogene
chr19	59504745	59505127	383	*	OCI_peak_1536	47	3.91369	4.72243	0.72786	256	Intron (ENSMUST00000190204/ENSMUSG00000100119, intron 2 of 4)	19	59493136	59559391	66256	1	ENSMUSG00000100119	ENSMUST00000190204	11609	2700089I24Rik	lincRNA
chr19	60306683	60306910	228	*	OCI_peak_1537	34	3.09495	3.47062	0.26752	117	Distal Intergenic	19	60241853	60243581	1729	1	ENSMUSG00000099678	ENSMUST00000186261	64830	Gm28351	lincRNA
chr19	60434351	60434622	272	*	OCI_peak_1538	32	3.01436	3.24755	0.25087	126	Distal Intergenic	19	60466732	60468304	1573	2	ENSMUSG00000045052	ENSMUST00000051277	33682	Prlhr	protein_coding
chr19	60581474	60581765	292	*	OCI_peak_1539	42	3.59655	4.22732	0.52788	108	Promoter (<=1kb)	19	60524696	60581025	56330	2	ENSMUSG00000033417	ENSMUST00000081790	-449	Cacul1	protein_coding
chr2	3096164	3096415	252	*	OCI_peak_1540	58	4.52501	5.818	1.50674	9	Distal Intergenic	2	3114224	3227250	113027	1	ENSMUSG00000050530	ENSMUST00000072955	-17809	Fam171a1	protein_coding
chr2	3203356	3203567	212	*	OCI_peak_1541	36	3.26253	3.62446	0.26752	155	Intron (ENSMUST00000072955/ENSMUSG00000050530, intron 5 of 7)	2	3284212	3328877	44666	1	ENSMUSG00000026643	ENSMUST00000081932	-80645	Nmt2	protein_coding
chr2	3423858	3424104	247	*	OCI_peak_1542	125	7.27716	12.5504	7.69517	41	Promoter (<=1kb)	2	3424131	3461111	36981	1	ENSMUSG00000026648	ENSMUST00000100463	-27	Dclre1c	protein_coding
chr2	3683199	3683456	258	*	OCI_peak_1543	45	3.78035	4.51214	0.67142	43	Promoter (2-3kb)	2	3679802	3680590	789	2	ENSMUSG00000080703	ENSMUST00000118615	-2609	Gm13183	processed_pseudogene
chr2	6809630	6809843	214	*	OCI_peak_1544	38	3.37759	3.89404	0.30631	190	Intron (ENSMUST00000002176/ENSMUSG00000002107, intron 3 of 15)	2	6624704	6871972	247269	2	ENSMUSG00000002107	ENSMUST00000123142	62129	Celf2	protein_coding
chr2	7519622	7520121	500	*	OCI_peak_1545	38	3.39376	3.82916	0.26752	390	Distal Intergenic	2	7529939	7531307	1369	1	ENSMUSG00000099424	ENSMUST00000187783	-9818	Gm28641	lincRNA
chr2	8486594	8486850	257	*	OCI_peak_1546	46	3.85924	4.63615	0.72786	150	Distal Intergenic	2	8472094	8472384	291	2	ENSMUSG00000088574	ENSMUST00000157949	-14210	Gm24534	misc_RNA
chr2	9706817	9707158	342	*	OCI_peak_1547	46	3.88628	4.67891	0.72786	7	Distal Intergenic	2	9630646	9631341	696	2	ENSMUSG00000104276	ENSMUST00000191950	-75476	Gm37866	TEC
chr2	11755747	11755962	216	*	OCI_peak_1548	37	3.19705	3.76619	0.26752	46	Exon (ENSMUST00000071564/ENSMUSG00000058594, exon 13 of 21)	2	11748437	11757556	9120	2	ENSMUSG00000058594	ENSMUST00000131893	1594	Fbh1	protein_coding
chr2	11788259	11788511	253	*	OCI_peak_1549	50	4.01915	5.01894	0.90848	176	Intron (ENSMUST00000056108/ENSMUSG00000047909, intron 6 of 6)	2	11786158	11790122	3965	1	ENSMUSG00000047909	ENSMUST00000142622	2101	Ankrd16	protein_coding
chr2	13015247	13015544	298	*	OCI_peak_1550	58	4.52501	5.818	1.50674	102	Distal Intergenic	2	13012624	13014236	1613	1	ENSMUSG00000103599	ENSMUST00000193362	2623	Gm37356	TEC
chr2	15288032	15288257	226	*	OCI_peak_1551	46	3.84587	4.61504	0.72745	105	Distal Intergenic	2	15342625	15343420	796	1	ENSMUSG00000080930	ENSMUST00000119955	-54368	Gm13367	processed_pseudogene
chr2	15458183	15458462	280	*	OCI_peak_1552	35	3.2293	3.57327	0.26752	157	Distal Intergenic	2	15481912	15482341	430	1	ENSMUSG00000081389	ENSMUST00000122443	-23450	Gm13368	processed_pseudogene
chr2	17562500	17562721	222	*	OCI_peak_1553	43	3.6558	4.31856	0.58255	144	Promoter (<=1kb)	2	17563514	17563626	113	1	ENSMUSG00000099161	ENSMUST00000184784	-793	Mir6419	miRNA
chr2	17871632	17871864	233	*	OCI_peak_1554	39	3.40872	3.94109	0.34387	20	Distal Intergenic	2	17796834	17797984	1151	2	ENSMUSG00000081851	ENSMUST00000120245	-73648	Gm13323	processed_pseudogene
chr2	18541277	18541508	232	*	OCI_peak_1555	30	2.89508	3.07017	0.14086	179	Distal Intergenic	2	18568126	18568198	73	1	ENSMUSG00000081181	ENSMUST00000120891	-26618	Gm13353	processed_pseudogene
chr2	19004376	19004596	221	*	OCI_peak_1556	45	3.78035	4.51214	0.67142	151	Distal Intergenic	2	18998343	18999804	1462	1	ENSMUSG00000026736	ENSMUST00000238778	6033	4930426L09Rik	bidirectional_promoter_lncRNA
chr2	19659095	19659315	221	*	OCI_peak_1557	32	3.01436	3.24755	0.25087	179	Exon (ENSMUST00000052168/ENSMUSG00000043415, exon 1 of 1)	2	19657752	19660583	2832	1	ENSMUSG00000043415	ENSMUST00000052168	1343	Otud1	protein_coding
chr2	19754329	19754570	242	*	OCI_peak_1558	42	3.62002	4.2634	0.55537	144	Distal Intergenic	2	19691288	19691419	132	1	ENSMUSG00000077342	ENSMUST00000104154	63041	Gm24670	snoRNA
chr2	21346941	21347151	211	*	OCI_peak_1559	47	3.95938	4.7953	0.72786	60	Intron (ENSMUST00000133391/ENSMUSG00000085680, intron 1 of 1)	2	21367542	21830547	463006	1	ENSMUSG00000045967	ENSMUST00000055946	-20391	Gpr158	protein_coding
chr2	21586926	21587155	230	*	OCI_peak_1560	58	4.52501	5.818	1.50674	207	Intron (ENSMUST00000055946/ENSMUSG00000045967, intron 4 of 10)	2	21442909	21443529	621	2	ENSMUSG00000080846	ENSMUST00000118053	-143397	Gm13379	processed_pseudogene
chr2	24345217	24345472	256	*	OCI_peak_1561	40	3.48363	4.05474	0.41518	164	Promoter (<=1kb)	2	24345288	24349807	4520	1	ENSMUSG00000026981	ENSMUST00000114485	0	Il1rn	protein_coding
chr2	25224624	25225006	383	*	OCI_peak_1562	113	6.80282	11.3913	6.60429	262	Promoter (<=1kb)	2	25222160	25224702	2543	2	ENSMUSG00000036752	ENSMUST00000043584	0	Tubb4b	protein_coding
chr2	25332417	25332859	443	*	OCI_peak_1563	438	14.1023	43.8338	38.0506	215	Promoter (<=1kb)	2	25332729	25352212	19484	1	ENSMUSG00000036646	ENSMUST00000042390	0	Man1b1	protein_coding
chr2	25372090	25372367	278	*	OCI_peak_1564	72	4.51143	7.26849	2.7784	147	Promoter (<=1kb)	2	25372321	25378213	5893	1	ENSMUSG00000026955	ENSMUST00000028329	0	Sapcd2	protein_coding
chr2	25473271	25473481	211	*	OCI_peak_1565	40	3.48363	4.05474	0.41518	32	Distal Intergenic	2	25466709	25470046	3338	2	ENSMUSG00000015090	ENSMUST00000114251	-3225	Ptgds	protein_coding
chr2	26622915	26623171	257	*	OCI_peak_1566	33	3.01097	3.34579	0.26752	100	Intron (ENSMUST00000174066/ENSMUSG00000092356, intron 3 of 6)	2	26628457	26636497	8041	1	ENSMUSG00000036186	ENSMUST00000074240	-5286	Dipk1b	protein_coding
chr2	27280977	27281202	226	*	OCI_peak_1567	43	3.68005	4.35606	0.58255	167	Promoter (2-3kb)	2	27268919	27278879	9961	2	ENSMUSG00000009621	ENSMUST00000148067	-2098	Vav2	protein_coding
chr2	27475588	27475976	389	*	OCI_peak_1568	291	13.1708	29.1351	23.679	187	Promoter (<=1kb)	2	27445579	27475686	30108	2	ENSMUSG00000026918	ENSMUST00000077737	0	Brd3	protein_coding
chr2	27593357	27593574	218	*	OCI_peak_1569	114	6.82234	11.423	6.62952	99	Distal Intergenic	2	27540429	27543185	2757	1	ENSMUSG00000085929	ENSMUST00000132898	52928	Gm13421	processed_transcript
chr2	27854933	27855143	211	*	OCI_peak_1570	40	3.4946	4.07144	0.42836	152	Distal Intergenic	2	27886425	28039514	153090	1	ENSMUSG00000026837	ENSMUST00000028280	-31282	Col5a1	protein_coding
chr2	28029873	28030247	375	*	OCI_peak_1571	36	3.18376	3.60303	0.26752	339	Exon (ENSMUST00000123129/ENSMUSG00000086560, exon 1 of 2)	2	28025417	28030437	5021	2	ENSMUSG00000086560	ENSMUST00000123129	190	Gm13372	processed_transcript
chr2	29114858	29115099	242	*	OCI_peak_1572	38	3.39376	3.82916	0.26752	222	Distal Intergenic	2	29124181	29130245	6065	1	ENSMUSG00000043535	ENSMUST00000129544	-9082	Setx	protein_coding
chr2	30014453	30014723	271	*	OCI_peak_1573	62	4.54164	6.2335	1.8761	79	Intron (ENSMUST00000113719/ENSMUSG00000057738, intron 36 of 56)	2	30021821	30024983	3163	1	ENSMUSG00000057738	ENSMUST00000149846	-7098	Sptan1	protein_coding
chr2	30392018	30392444	427	*	OCI_peak_1574	358	11.237	35.8529	30.2419	268	Promoter (<=1kb)	2	30392254	30400529	8276	1	ENSMUSG00000026856	ENSMUST00000028209	0	Dolpp1	protein_coding
chr2	30581677	30581922	246	*	OCI_peak_1575	48	3.88375	4.81012	0.74082	218	Distal Intergenic	2	30595040	30608943	13904	1	ENSMUSG00000047363	ENSMUST00000102853	-13118	Cstad	protein_coding
chr2	32552056	32552289	234	*	OCI_peak_1576	37	3.24902	3.70067	0.26752	24	Intron (ENSMUST00000136816/ENSMUSG00000039157, intron 1 of 9)	2	32540190	32560139	19950	1	ENSMUSG00000039157	ENSMUST00000147723	11866	Fam102a	protein_coding
chr2	32608617	32608833	217	*	OCI_peak_1577	48	3.81942	4.89502	0.81133	130	Promoter (<=1kb)	2	32608717	32612327	3611	1	ENSMUSG00000026811	ENSMUST00000129165	0	St6galnac6	protein_coding
chr2	32757103	32757433	331	*	OCI_peak_1578	129	7.49214	12.9004	8.02216	92	Promoter (<=1kb)	2	32757234	32762244	5011	1	ENSMUSG00000009563	ENSMUST00000009707	0	Tor2a	protein_coding
chr2	33024060	33024286	227	*	OCI_peak_1579	38	3.37759	3.89404	0.30631	143	Intron (ENSMUST00000102810/ENSMUSG00000038860, intron 12 of 28)	2	33019309	33027194	7886	2	ENSMUSG00000038860	ENSMUST00000150242	2908	Garnl3	protein_coding
chr2	33315982	33316236	255	*	OCI_peak_1580	69	4.97662	6.91607	2.47043	199	Intron (ENSMUST00000131298/ENSMUSG00000038831, intron 4 of 17)	2	33323171	33323437	267	1	ENSMUSG00000082844	ENSMUST00000120467	-6935	Gm13537	processed_pseudogene
chr2	33432200	33432427	228	*	OCI_peak_1581	42	3.59655	4.22732	0.52788	32	Promoter (<=1kb)	2	33406108	33431324	25217	2	ENSMUSG00000068966	ENSMUST00000113158	-876	Zbtb34	protein_coding
chr2	33668373	33668641	269	*	OCI_peak_1582	60	4.56495	6.05059	1.71557	30	Distal Intergenic	2	33652389	33652798	410	2	ENSMUSG00000081244	ENSMUST00000121118	-15575	Gm13529	processed_pseudogene
chr2	34393882	34394210	329	*	OCI_peak_1583	43	3.70462	4.39415	0.60779	322	Distal Intergenic	2	34406771	34497716	90946	1	ENSMUSG00000038696	ENSMUST00000149383	-12561	Mapkap1	protein_coding
chr2	34770000	34770364	365	*	OCI_peak_1584	65	4.11318	6.57711	2.16837	263	Promoter (1-2kb)	2	34771970	34777547	5578	1	ENSMUSG00000026864	ENSMUST00000028222	-1606	Hspa5	protein_coding
chr2	34799564	34799965	402	*	OCI_peak_1585	50	4.07076	5.09898	0.97684	160	Promoter (<=1kb)	2	34777556	34799912	22357	2	ENSMUSG00000070953	ENSMUST00000145903	0	Rabepk	protein_coding
chr2	34802064	34802399	336	*	OCI_peak_1586	133	7.51631	13.3511	8.45098	222	Promoter (2-3kb)	2	34777556	34799912	22357	2	ENSMUSG00000070953	ENSMUST00000145903	-2152	Rabepk	protein_coding
chr2	34889938	34890177	240	*	OCI_peak_1587	40	3.48363	4.05474	0.41518	78	Intron (ENSMUST00000113068/ENSMUSG00000026870, intron 5 of 5)	2	34893784	34904152	10369	2	ENSMUSG00000026873	ENSMUST00000128663	13975	Phf19	protein_coding
chr2	35576259	35576561	303	*	OCI_peak_1588	44	3.63331	4.42741	0.60796	116	Intron (ENSMUST00000112986/ENSMUSG00000026883, intron 1 of 16)	2	35581060	35730992	149933	1	ENSMUSG00000026883	ENSMUST00000112987	-4499	Dab2ip	protein_coding
chr2	35596487	35596703	217	*	OCI_peak_1589	51	4.11034	5.16056	1.01851	177	Intron (ENSMUST00000112986/ENSMUSG00000026883, intron 1 of 16)	2	35582840	35730992	148153	1	ENSMUSG00000026883	ENSMUST00000135741	13647	Dab2ip	protein_coding
chr2	36136468	36136700	233	*	OCI_peak_1590	185	9.53745	18.5291	13.4154	144	Promoter (<=1kb)	2	36136634	36147919	11286	1	ENSMUSG00000026887	ENSMUST00000132042	0	Mrrf	protein_coding
chr2	37053871	37054098	228	*	OCI_peak_1591	58	4.52501	5.818	1.50674	137	Distal Intergenic	2	37065746	37069651	3906	1	ENSMUSG00000083361	ENSMUST00000216706	-11648	Olfr360	protein_coding
chr2	37422887	37423155	269	*	OCI_peak_1592	71	4.79557	7.15885	2.69389	164	Promoter (<=1kb)	2	37370069	37422903	52835	2	ENSMUSG00000075376	ENSMUST00000112934	0	Rc3h2	protein_coding
chr2	37440838	37441049	212	*	OCI_peak_1593	35	3.17915	3.59615	0.26752	35	Exon (ENSMUST00000203522/ENSMUSG00000050714, exon 1 of 1)	2	37435018	37443120	8103	2	ENSMUSG00000050714	ENSMUST00000102789	2071	Zbtb26	protein_coding
chr2	37921779	37922012	234	*	OCI_peak_1594	37	3.35459	3.76762	0.26752	91	Intron (ENSMUST00000102787/ENSMUSG00000035392, intron 13 of 21)	2	37801072	37852440	51369	2	ENSMUSG00000035392	ENSMUST00000136460	-69339	Dennd1a	protein_coding
chr2	38823377	38823637	261	*	OCI_peak_1595	58	4.43716	5.85056	1.53702	60	Exon (ENSMUST00000129089/ENSMUSG00000085201, exon 1 of 2)	2	38823341	38852370	29030	1	ENSMUSG00000085201	ENSMUST00000151229	36	Nr6a1os	antisense
chr2	38896489	38896702	214	*	OCI_peak_1596	60	4.56495	6.05059	1.71557	117	Intron (ENSMUST00000112877/ENSMUSG00000063972, intron 2 of 11)	2	38723374	38926217	202844	2	ENSMUSG00000063972	ENSMUST00000076275	29515	Nr6a1	protein_coding
chr2	41564342	41564666	325	*	OCI_peak_1597	38	3.39376	3.82916	0.26752	77	Intron (ENSMUST00000052550/ENSMUSG00000049252, intron 7 of 90)	2	40801393	41789078	987686	2	ENSMUSG00000049252	ENSMUST00000167270	224412	Lrp1b	protein_coding
chr2	41701961	41702187	227	*	OCI_peak_1598	51	4.11034	5.16056	1.01851	121	Intron (ENSMUST00000052550/ENSMUSG00000049252, intron 6 of 90)	2	40801393	41789078	987686	2	ENSMUSG00000049252	ENSMUST00000167270	86891	Lrp1b	protein_coding
chr2	44011471	44011845	375	*	OCI_peak_1599	38	3.39047	3.82398	0.26752	308	Intron (ENSMUST00000112824/ENSMUSG00000049744, intron 6 of 14)	2	44065041	44142456	77416	1	ENSMUSG00000049744	ENSMUST00000128630	-53196	Arhgap15	protein_coding
chr2	48426769	48426982	214	*	OCI_peak_1600	37	3.27781	3.74385	0.26752	37	Intron (ENSMUST00000127672/ENSMUSG00000086353, intron 1 of 5)	2	48062548	48457245	394698	2	ENSMUSG00000086353	ENSMUST00000127672	30263	Gm13481	lincRNA
chr2	49744429	49744717	289	*	OCI_peak_1601	45	3.78035	4.51214	0.67142	247	Promoter (<=1kb)	2	49744525	49757387	12863	1	ENSMUSG00000026764	ENSMUST00000127245	0	Kif5c	protein_coding
chr2	50687356	50687667	312	*	OCI_peak_1602	242	10.3469	24.2803	18.9631	152	Distal Intergenic	2	50657656	50658067	412	2	ENSMUSG00000082846	ENSMUST00000120738	-29289	Gm13484	processed_pseudogene
chr2	52037914	52038204	291	*	OCI_peak_1603	145	6.47921	14.5489	9.5955	73	Promoter (<=1kb)	2	52038009	52056686	18678	1	ENSMUSG00000053475	ENSMUST00000065927	0	Tnfaip6	protein_coding
chr2	52602274	52602501	228	*	OCI_peak_1604	74	5.31005	7.44656	2.94038	128	Intron (ENSMUST00000178799/ENSMUSG00000017412, intron 2 of 13)	2	52619754	52620185	432	1	ENSMUSG00000025201	ENSMUST00000183232	-17253	Bloc1s2-ps	processed_pseudogene
chr2	57341490	57341719	230	*	OCI_peak_1605	46	3.84587	4.61504	0.72745	190	Intron (ENSMUST00000141536/ENSMUSG00000026827, intron 8 of 11)	2	57272564	57275686	3123	2	ENSMUSG00000084292	ENSMUST00000118714	-65804	Gm13535	processed_pseudogene
chr2	59272751	59273049	299	*	OCI_peak_1606	45	3.79328	4.53238	0.68468	225	Intron (ENSMUST00000168631/ENSMUSG00000026991, intron 3 of 20)	2	59266184	59308237	42054	1	ENSMUSG00000026991	ENSMUST00000124725	6567	Pkp4	protein_coding
chr2	59355054	59355666	613	*	OCI_peak_1607	66	4.94469	6.65411	2.23802	529	3' UTR	2	59342197	59348256	6060	1	ENSMUSG00000026991	ENSMUST00000124127	12857	Pkp4	protein_coding
chr2	59644950	59645158	209	*	OCI_peak_1608	47	3.95938	4.7953	0.72786	25	Promoter (1-2kb)	2	59646811	59845717	198907	1	ENSMUSG00000035168	ENSMUST00000139863	-1653	Tanc1	protein_coding
chr2	61295687	61296059	373	*	OCI_peak_1609	505	19.454	50.5174	44.5791	174	Distal Intergenic	2	61280278	61280409	132	1	ENSMUSG00000077464	ENSMUST00000104276	15409	Gm26422	snoRNA
chr2	61517651	61517913	263	*	OCI_peak_1610	82	5.44997	8.20229	3.62967	194	Distal Intergenic	2	61492766	61492894	129	1	ENSMUSG00000088340	ENSMUST00000157715	24885	Gm22338	snoRNA
chr2	61802523	61802745	223	*	OCI_peak_1611	53	4.08748	5.30817	1.1205	143	Promoter (<=1kb)	2	61802930	61804558	1629	1	ENSMUSG00000035033	ENSMUST00000136867	-185	Tbr1	protein_coding
chr2	62028454	62028662	209	*	OCI_peak_1612	49	3.98129	4.9604	0.86009	135	Distal Intergenic	2	62046462	62326730	280269	1	ENSMUSG00000026904	ENSMUST00000102735	-17800	Slc4a10	protein_coding
chr2	63680037	63680265	229	*	OCI_peak_1613	43	3.68153	4.35835	0.58255	148	Distal Intergenic	2	63432088	63432194	107	2	ENSMUSG00000065837	ENSMUST00000083903	-247843	Gm23503	snRNA
chr2	64662632	64663091	460	*	OCI_peak_1614	47	3.95938	4.7953	0.72786	102	Distal Intergenic	2	64569863	64570640	778	2	ENSMUSG00000081065	ENSMUST00000120851	-91992	Gm13576	processed_pseudogene
chr2	68068937	68069181	245	*	OCI_peak_1615	47	3.9415	4.76672	0.72786	77	Intron (ENSMUST00000180887/ENSMUSG00000034780, intron 3 of 4)	2	68081791	68082329	539	1	ENSMUSG00000081257	ENSMUST00000117875	-12610	Gm13607	processed_pseudogene
chr2	68983475	68984077	603	*	OCI_peak_1616	35	3.17915	3.59615	0.26752	589	Intron (ENSMUST00000028426/ENSMUSG00000027035, intron 3 of 9)	2	68989381	68993383	4003	1	ENSMUSG00000104262	ENSMUST00000193717	-5304	Gm37747	TEC
chr2	69722599	69722924	326	*	OCI_peak_1617	82	5.44997	8.20229	3.62967	197	Promoter (<=1kb)	2	69722805	69754012	31208	1	ENSMUSG00000042133	ENSMUST00000090858	0	Ppig	protein_coding
chr2	71211508	71211838	331	*	OCI_peak_1618	261	12.8448	26.1847	20.8198	149	Promoter (<=1kb)	2	71211706	71263298	51593	1	ENSMUSG00000027012	ENSMUST00000112142	0	Dync1i2	protein_coding
chr2	71424850	71425105	256	*	OCI_peak_1619	30	2.79742	3.02957	0.12362	35	Intron (ENSMUST00000112122/ENSMUSG00000027018, intron 8 of 10)	2	71420092	71438812	18721	1	ENSMUSG00000027018	ENSMUST00000145147	4758	Hat1	protein_coding
chr2	71643977	71644371	395	*	OCI_peak_1620	35	3.17915	3.59615	0.26752	62	Distal Intergenic	2	71719417	71730966	11550	1	ENSMUSG00000064263	ENSMUST00000079720	-75046	Platr26	lincRNA
chr2	71856903	71857116	214	*	OCI_peak_1621	49	3.98129	4.9604	0.86009	184	Exon (ENSMUST00000126787/ENSMUSG00000027111, exon 3 of 3)	2	71849437	71852635	3199	1	ENSMUSG00000027111	ENSMUST00000139760	7466	Itga6	protein_coding
chr2	74895454	74895667	214	*	OCI_peak_1622	47	3.95938	4.7953	0.72786	166	Distal Intergenic	2	74886372	74887006	635	2	ENSMUSG00000083837	ENSMUST00000117183	-8448	Gm14427	processed_pseudogene
chr2	75703315	75703646	332	*	OCI_peak_1623	122	7.07418	12.2197	7.37988	133	Intron (ENSMUST00000102672/ENSMUSG00000015839, intron 1 of 4)	2	75691052	75704489	13438	2	ENSMUSG00000015839	ENSMUST00000152371	843	Nfe2l2	protein_coding
chr2	77448704	77449005	302	*	OCI_peak_1624	38	3.39376	3.82916	0.26752	213	Intron (ENSMUST00000111830/ENSMUSG00000027016, intron 4 of 7)	2	77462669	77480593	17925	1	ENSMUSG00000085845	ENSMUST00000146495	-13664	Gm13944	antisense
chr2	80046043	80046253	211	*	OCI_peak_1625	43	3.68153	4.35835	0.58255	47	Intron (ENSMUST00000102655/ENSMUSG00000059173, intron 1 of 14)	2	79905990	80039029	133040	2	ENSMUSG00000059173	ENSMUST00000146076	-7014	Pde1a	protein_coding
chr2	80425733	80425975	243	*	OCI_peak_1626	35	3.17915	3.59615	0.26752	154	Intron (ENSMUST00000028389/ENSMUSG00000027004, intron 2 of 5)	2	80413114	80438630	25517	2	ENSMUSG00000027004	ENSMUST00000142459	12655	Frzb	protein_coding
chr2	85110804	85111070	267	*	OCI_peak_1627	47	3.95938	4.7953	0.72786	178	Distal Intergenic	2	85073614	85086461	12848	2	ENSMUSG00000086969	ENSMUST00000135659	-24343	4930443O20Rik	processed_transcript
chr2	85693763	85693987	225	*	OCI_peak_1628	43	3.68153	4.35835	0.58255	167	Distal Intergenic	2	85689431	85690372	942	1	ENSMUSG00000050603	ENSMUST00000054868	4332	Olfr1008	protein_coding
chr2	86803340	86803597	258	*	OCI_peak_1629	47	3.95938	4.7953	0.72786	30	Downstream (<1kb)	2	86804134	86810018	5885	2	ENSMUSG00000078420	ENSMUST00000216117	6421	Olfr141	protein_coding
chr2	91526570	91526867	298	*	OCI_peak_1630	143	7.59299	14.3453	9.40105	161	Promoter (<=1kb)	2	91526762	91620664	93903	1	ENSMUSG00000040549	ENSMUST00000111338	0	Ckap5	protein_coding
chr2	91663061	91663296	236	*	OCI_peak_1631	32	2.98597	3.20514	0.22663	210	Intron (ENSMUST00000111329/ENSMUSG00000027247, intron 5 of 13)	2	91668516	91671361	2846	1	ENSMUSG00000027247	ENSMUST00000123702	-5220	Arhgap1	protein_coding
chr2	92191888	92192155	268	*	OCI_peak_1632	183	9.9887	18.3066	13.2052	120	Promoter (<=1kb)	2	92191977	92192074	98	1	ENSMUSG00000088639	ENSMUST00000158014	0	Mir1955	miRNA
chr2	92375360	92375609	250	*	OCI_peak_1633	129	6.77901	12.9643	8.08164	103	Promoter (<=1kb)	2	92375493	92379321	3829	1	ENSMUSG00000027222	ENSMUST00000154669	0	Pex16	protein_coding
chr2	93145144	93145445	302	*	OCI_peak_1634	43	3.68153	4.35835	0.58255	228	Distal Intergenic	2	93187548	93198919	11372	1	ENSMUSG00000068735	ENSMUST00000150462	-42103	Trp53i11	protein_coding
chr2	94146793	94147010	218	*	OCI_peak_1635	33	3.08276	3.35027	0.26752	20	Intron (ENSMUST00000028619/ENSMUSG00000027195, intron 1 of 10)	2	94114576	94157893	43318	2	ENSMUSG00000027195	ENSMUST00000141955	10883	Hsd17b12	protein_coding
chr2	103164943	103165289	347	*	OCI_peak_1636	53	4.08748	5.30817	1.1205	232	Distal Intergenic	2	103177787	103182894	5108	1	ENSMUSG00000087032	ENSMUST00000130680	-12498	Gm13874	lincRNA
chr2	103973038	103973341	304	*	OCI_peak_1637	47	3.95938	4.7953	0.72786	118	Intron (ENSMUST00000156813/ENSMUSG00000032698, intron 2 of 3)	2	103971179	103980916	9738	1	ENSMUSG00000032698	ENSMUST00000133210	1859	Lmo2	protein_coding
chr2	104493457	104493960	504	*	OCI_peak_1638	209	11.0037	20.9602	15.7612	225	Promoter (<=1kb)	2	104429781	104493690	63910	2	ENSMUSG00000027177	ENSMUST00000111124	0	Hipk3	protein_coding
chr2	105244926	105245144	219	*	OCI_peak_1639	47	3.95938	4.7953	0.72786	98	Intron (ENSMUST00000068813/ENSMUSG00000055312, intron 1 of 3)	2	105224342	105379035	154694	1	ENSMUSG00000055312	ENSMUST00000131060	20584	Them7	protein_coding
chr2	105428149	105428488	340	*	OCI_peak_1640	494	21.4938	49.4007	43.4924	152	Distal Intergenic	2	105386291	105399319	13029	2	ENSMUSG00000005973	ENSMUST00000006128	-28830	Rcn1	protein_coding
chr2	106057073	106057495	423	*	OCI_peak_1641	47	3.95938	4.7953	0.72786	249	Intron (ENSMUST00000126340/ENSMUSG00000074981, intron 5 of 8)	2	106038463	106040496	2034	2	ENSMUSG00000100156	ENSMUST00000187484	-16577	Gm29053	lincRNA
chr2	109129197	109129454	258	*	OCI_peak_1642	35	3.17915	3.59615	0.26752	170	Intron (ENSMUST00000081631/ENSMUSG00000057234, intron 5 of 5)	2	109148589	109148698	110	2	ENSMUSG00000076987	ENSMUST00000103799	19244	Gm24115	miRNA
chr2	109638597	109638812	216	*	OCI_peak_1643	47	3.95938	4.7953	0.72786	48	Distal Intergenic	2	109673166	109674093	928	1	ENSMUSG00000093410	ENSMUST00000175796	-34354	Gm20638	processed_transcript
chr2	109705440	109705654	215	*	OCI_peak_1644	47	3.95938	4.7953	0.72786	200	Intron (ENSMUST00000053317/ENSMUSG00000048482, intron 1 of 1)	2	109709383	109727007	17625	1	ENSMUSG00000048482	ENSMUST00000111042	-3729	Bdnf	protein_coding
chr2	110213700	110214023	324	*	OCI_peak_1645	47	3.95938	4.7953	0.72786	33	Intron (ENSMUST00000130416/ENSMUSG00000085444, intron 1 of 1)	2	110209178	110210165	988	2	ENSMUSG00000082512	ENSMUST00000121000	-3535	Gm13937	processed_pseudogene
chr2	113414890	113415211	322	*	OCI_peak_1646	38	3.39376	3.82916	0.26752	36	Intron (ENSMUST00000099576/ENSMUSG00000044042, intron 2 of 18)	2	113405130	113709460	304331	1	ENSMUSG00000044042	ENSMUST00000238883	9760	Fmn1	protein_coding
chr2	113434354	113434660	307	*	OCI_peak_1647	35	3.17915	3.59615	0.26752	267	Intron (ENSMUST00000099576/ENSMUSG00000044042, intron 3 of 18)	2	113441064	113709855	268792	1	ENSMUSG00000044042	ENSMUST00000081349	-6404	Fmn1	protein_coding
chr2	113848629	113848874	246	*	OCI_peak_1648	103	6.3583	10.3084	5.58332	136	Promoter (<=1kb)	2	113831492	113848661	17170	2	ENSMUSG00000041219	ENSMUST00000110948	0	Arhgap11a	protein_coding
chr2	115086504	115086744	241	*	OCI_peak_1649	37	2.36526	3.73309	0.26752	63	Intron (ENSMUST00000187687/ENSMUSG00000101448, intron 1 of 3)	2	115135550	115137786	2237	1	ENSMUSG00000099802	ENSMUST00000188427	-48806	Gm28493	lincRNA
chr2	116156483	116156691	209	*	OCI_peak_1650	43	3.68153	4.35835	0.58255	131	Distal Intergenic	2	116075165	116076096	932	2	ENSMUSG00000103562	ENSMUST00000195368	-80387	2810405F15Rik	TEC
chr2	118344552	118344774	223	*	OCI_peak_1651	38	3.39376	3.82916	0.26752	16	Intron (ENSMUST00000039160/ENSMUSG00000040133, intron 1 of 2)	2	118351238	118351331	94	1	ENSMUSG00000088497	ENSMUST00000157872	-6464	Gm22651	rRNA
chr2	118446806	118447170	365	*	OCI_peak_1652	47	3.91369	4.72243	0.72786	253	Intron (ENSMUST00000005233/ENSMUSG00000005102, intron 20 of 38)	2	118438842	118452290	13449	1	ENSMUSG00000005102	ENSMUST00000110869	7964	Eif2ak4	protein_coding
chr2	119112573	119112854	282	*	OCI_peak_1653	65	4.87707	6.54545	2.14164	78	Promoter (<=1kb)	2	119112793	119123846	11054	1	ENSMUSG00000027323	ENSMUST00000140939	0	Rad51	protein_coding
chr2	119145349	119145623	275	*	OCI_peak_1654	58	4.52501	5.818	1.50674	45	Intron (ENSMUST00000151406/ENSMUSG00000027323, intron 5 of 5)	2	119142418	119147436	5019	2	ENSMUSG00000070730	ENSMUST00000156332	1813	Rmdn3	protein_coding
chr2	119350831	119351273	443	*	OCI_peak_1655	686	27.6888	68.6828	62.4709	183	Promoter (<=1kb)	2	119351229	119354381	3153	1	ENSMUSG00000027313	ENSMUST00000028780	0	Chac1	protein_coding
chr2	119618402	119618743	342	*	OCI_peak_1656	106	6.55562	10.6266	5.88532	202	Promoter (<=1kb)	2	119618694	119635587	16894	1	ENSMUSG00000027306	ENSMUST00000153036	0	Nusap1	protein_coding
chr2	119621376	119621704	329	*	OCI_peak_1657	43	3.69229	4.37503	0.59435	141	Intron (ENSMUST00000068225/ENSMUSG00000027306, intron 1 of 10)	2	119618729	119630505	11777	1	ENSMUSG00000027306	ENSMUST00000125491	2647	Nusap1	protein_coding
chr2	119688777	119689030	254	*	OCI_peak_1658	43	3.68153	4.35835	0.58255	196	Intron (ENSMUST00000028767/ENSMUSG00000027304, intron 1 of 17)	2	119675072	119692221	17150	1	ENSMUSG00000027304	ENSMUST00000136321	13705	Rtf1	protein_coding
chr2	119921822	119922200	379	*	OCI_peak_1659	56	4.39528	5.60954	1.35937	96	Exon (ENSMUST00000046717/ENSMUSG00000033943, exon 7 of 25)	2	119921676	119924085	2410	1	ENSMUSG00000033943	ENSMUST00000150742	146	Mga	protein_coding
chr2	123533464	123533709	246	*	OCI_peak_1660	47	3.95938	4.7953	0.72786	102	Distal Intergenic	2	123273924	123274211	288	1	ENSMUSG00000084372	ENSMUST00000119363	259540	Gm13988	processed_pseudogene
chr2	125750071	125750401	331	*	OCI_peak_1661	32	2.98597	3.20514	0.22663	215	Exon (ENSMUST00000053699/ENSMUSG00000035093, exon 14 of 18)	2	125750378	125752264	1887	2	ENSMUSG00000035093	ENSMUST00000136450	1863	Secisbp2l	protein_coding
chr2	126069792	126070025	234	*	OCI_peak_1662	48	3.93191	4.88423	0.801	42	Intron (ENSMUST00000064794/ENSMUSG00000027208, intron 2 of 3)	2	126034973	126090521	55549	1	ENSMUSG00000027208	ENSMUST00000110442	34819	Fgf7	protein_coding
chr2	126371956	126372351	396	*	OCI_peak_1663	47	3.8601	4.77382	0.72786	39	3' UTR	2	126269072	126269363	292	2	ENSMUSG00000089480	ENSMUST00000158855	-102593	Gm24739	misc_RNA
chr2	126544426	126544650	225	*	OCI_peak_1664	31	2.94894	3.15	0.19957	38	Distal Intergenic	2	126552407	126588243	35837	1	ENSMUSG00000027359	ENSMUST00000061491	-7757	Slc27a2	protein_coding
chr2	126695158	126695401	244	*	OCI_peak_1665	45	3.78035	4.51214	0.67142	135	Distal Intergenic	2	126707328	126759248	51921	1	ENSMUSG00000027363	ENSMUST00000138859	-11927	Usp8	protein_coding
chr2	127493147	127493445	299	*	OCI_peak_1666	30	2.79742	3.02957	0.12362	114	Intron (ENSMUST00000028850/ENSMUSG00000079056, intron 2 of 8)	2	127458130	127482499	24370	2	ENSMUSG00000079056	ENSMUST00000088538	-10648	Kcnip3	protein_coding
chr2	128441487	128441721	235	*	OCI_peak_1667	34	3.15559	3.46058	0.26752	101	Intron (ENSMUST00000224297/ENSMUSG00000114963, intron 3 of 7)	2	128433723	128460051	26329	1	ENSMUSG00000114963	ENSMUST00000224297	7764	Gm29010	lincRNA
chr2	129297139	129297350	212	*	OCI_peak_1668	85	5.82155	8.51346	3.91888	84	Promoter (<=1kb)	2	129268210	129297212	29003	2	ENSMUSG00000048327	ENSMUST00000052708	0	Ckap2l	protein_coding
chr2	129663644	129663906	263	*	OCI_peak_1669	38	3.39376	3.82916	0.26752	7	Distal Intergenic	2	129688496	129698658	10163	2	ENSMUSG00000027400	ENSMUST00000130608	34752	Pdyn	protein_coding
chr2	129935072	129935365	294	*	OCI_peak_1670	37	3.19705	3.76619	0.26752	59	Distal Intergenic	2	129948568	129949207	640	1	ENSMUSG00000100255	ENSMUST00000187719	-13203	Gm28196	lincRNA
chr2	129958161	129958394	234	*	OCI_peak_1671	38	3.39376	3.82916	0.26752	58	Distal Intergenic	2	129948568	129949207	640	1	ENSMUSG00000100255	ENSMUST00000187719	9593	Gm28196	lincRNA
chr2	130413989	130414202	214	*	OCI_peak_1672	33	3.0728	3.33526	0.26752	49	Distal Intergenic	2	130406478	130407902	1425	1	ENSMUSG00000049692	ENSMUST00000055421	7511	Tmem239	protein_coding
chr2	130937081	130937293	213	*	OCI_peak_1673	43	3.68153	4.35835	0.58255	99	Intron (ENSMUST00000028781/ENSMUSG00000027312, intron 3 of 28)	2	130906931	130935932	29002	1	ENSMUSG00000027312	ENSMUST00000156982	30150	Atrn	protein_coding
chr2	131186819	131187052	234	*	OCI_peak_1674	104	6.63628	10.4169	5.68337	83	Promoter (<=1kb)	2	131186949	131198495	11547	1	ENSMUSG00000027330	ENSMUST00000028804	0	Cdc25b	protein_coding
chr2	131210187	131210466	280	*	OCI_peak_1675	84	4.49481	8.437	3.85023	133	Promoter (<=1kb)	2	131210370	131213002	2633	1	ENSMUSG00000068264	ENSMUST00000134086	0	Ap5s1	protein_coding
chr2	141210644	141210871	228	*	OCI_peak_1676	47	3.95938	4.7953	0.72786	87	Intron (ENSMUST00000110067/ENSMUSG00000068205, intron 5 of 16)	2	141231984	141232370	387	2	ENSMUSG00000074763	ENSMUST00000178769	21499	Macrod2os2	antisense
chr2	146992202	146992416	215	*	OCI_peak_1677	34	3.15559	3.46058	0.26752	199	Distal Intergenic	2	147012996	147078000	65005	1	ENSMUSG00000027433	ENSMUST00000028921	-20580	Xrn2	protein_coding
chr2	148059561	148059997	437	*	OCI_peak_1678	47	3.95938	4.7953	0.72786	191	Distal Intergenic	2	148053124	148053202	79	1	ENSMUSG00000099304	ENSMUST00000183823	6437	Gm27420	miRNA
chr2	149675680	149675890	211	*	OCI_peak_1679	58	4.52501	5.818	1.50674	188	Distal Intergenic	2	149743175	149744161	987	1	ENSMUSG00000081494	ENSMUST00000118417	-67285	Gm14130	processed_pseudogene
chr2	151980086	151980353	268	*	OCI_peak_1680	114	6.81246	11.407	6.61492	144	Promoter (<=1kb)	2	151969398	151980219	10822	2	ENSMUSG00000027459	ENSMUST00000062047	0	Fam110a	protein_coding
chr2	153145362	153145581	220	*	OCI_peak_1681	31	2.93076	3.12302	0.17909	187	Intron (ENSMUST00000189688/ENSMUSG00000003283, intron 11 of 12)	2	153155013	153155115	103	1	ENSMUSG00000089499	ENSMUST00000158874	-9432	Gm25643	snRNA
chr2	153345596	153345816	221	*	OCI_peak_1682	100	6.38936	10.0182	5.32011	126	Promoter (<=1kb)	2	153341157	153345810	4654	2	ENSMUSG00000073236	ENSMUST00000128026	0	2500004C02Rik	processed_transcript
chr2	154603712	154603936	225	*	OCI_peak_1683	50	3.52558	5.06641	0.94811	175	Promoter (<=1kb)	2	154585758	154603708	17951	2	ENSMUSG00000000876	ENSMUST00000000896	-4	Pxmp4	protein_coding
chr2	154656768	154657131	364	*	OCI_peak_1684	314	15.2719	31.4544	25.9386	163	Promoter (<=1kb)	2	154657018	154694785	37768	1	ENSMUSG00000038467	ENSMUST00000044277	0	Chmp4b	protein_coding
chr2	155116458	155116781	324	*	OCI_peak_1685	38	3.39376	3.82916	0.26752	177	Distal Intergenic	2	155097789	155100081	2293	2	ENSMUSG00000087254	ENSMUST00000142569	-16377	2310005A03Rik	lincRNA
chr2	155276268	155276495	228	*	OCI_peak_1686	64	4.65508	6.41088	2.02079	113	Promoter (<=1kb)	2	155276297	155278073	1777	1	ENSMUSG00000027602	ENSMUST00000029128	0	Map1lc3a	protein_coding
chr2	155878935	155879232	298	*	OCI_peak_1687	100	5.99446	10.075	5.36593	109	Intron (ENSMUST00000136933/ENSMUSG00000005882, intron 7 of 9)	2	155848184	155851692	3509	2	ENSMUSG00000005882	ENSMUST00000161484	-27243	Uqcc1	protein_coding
chr2	156180093	156180544	452	*	OCI_peak_1688	813	25.1539	81.3946	75.0061	253	Promoter (<=1kb)	2	156147239	156180238	33000	2	ENSMUSG00000027620	ENSMUST00000109587	0	Rbm39	protein_coding
chr2	157204585	157204853	269	*	OCI_peak_1689	62	4.54164	6.2335	1.8761	178	Promoter (<=1kb)	2	157166978	157204534	37557	2	ENSMUSG00000027641	ENSMUST00000154721	-51	Rbl1	protein_coding
chr2	157525628	157525953	326	*	OCI_peak_1690	42	3.59655	4.22732	0.52788	259	Downstream (2-3kb)	2	157528869	157528985	117	2	ENSMUSG00000082329	ENSMUST00000121060	3032	Gm14287	processed_pseudogene
chr2	158001452	158001755	304	*	OCI_peak_1691	32	2.98597	3.20514	0.22663	90	Intron (ENSMUST00000029179/ENSMUSG00000027650, intron 2 of 7)	2	157995280	158007212	11933	2	ENSMUSG00000027650	ENSMUST00000126541	5457	Tti1	protein_coding
chr2	158028442	158028731	290	*	OCI_peak_1692	37	3.19705	3.76619	0.26752	30	Promoter (<=1kb)	2	158028497	158078207	49711	1	ENSMUSG00000027651	ENSMUST00000103123	0	Rprd1b	protein_coding
chr2	158053881	158054135	255	*	OCI_peak_1693	43	3.69229	4.37503	0.59435	160	Intron (ENSMUST00000103123/ENSMUSG00000027651, intron 5 of 6)	2	158047959	158070510	22552	1	ENSMUSG00000027651	ENSMUST00000135603	5922	Rprd1b	protein_coding
chr2	158071683	158071975	293	*	OCI_peak_1694	40	3.45113	4.00535	0.38805	165	Intron (ENSMUST00000103123/ENSMUSG00000027651, intron 6 of 6)	2	158070367	158091797	21431	2	ENSMUSG00000100860	ENSMUST00000186977	19822	2010009K17Rik	antisense
chr2	158767839	158768094	256	*	OCI_peak_1695	80	4.99506	8.08506	3.53191	120	Promoter (<=1kb)	2	158768093	158786637	18545	1	ENSMUSG00000027654	ENSMUST00000029183	0	Fam83d	protein_coding
chr2	161676371	161676579	209	*	OCI_peak_1696	47	3.95938	4.7953	0.72786	104	Intron (ENSMUST00000109443/ENSMUSG00000053141, intron 15 of 30)	2	161698009	161800155	102147	2	ENSMUSG00000053141	ENSMUST00000153770	123576	Ptprt	protein_coding
chr2	163081994	163082287	294	*	OCI_peak_1697	33	3.10287	3.38063	0.26752	44	Intron (ENSMUST00000018005/ENSMUSG00000017861, intron 12 of 13)	2	163087034	163087855	822	2	ENSMUSG00000070708	ENSMUST00000094653	5568	Gtsf1l	protein_coding
chr2	164320458	164320777	320	*	OCI_peak_1698	47	3.95938	4.7953	0.72786	115	Distal Intergenic	2	164316751	164318453	1703	1	ENSMUSG00000017000	ENSMUST00000017144	3707	Svs6	protein_coding
chr2	164700788	164701015	228	*	OCI_peak_1699	35	3.17915	3.59615	0.26752	175	3' UTR	2	164698501	164702453	3953	1	ENSMUSG00000017310	ENSMUST00000017454	2287	Spint4	protein_coding
chr2	164769610	164770011	402	*	OCI_peak_1700	675	24.5249	67.5638	61.3721	199	Promoter (<=1kb)	2	164769898	164772907	3010	1	ENSMUSG00000001403	ENSMUST00000088248	0	Ube2c	protein_coding
chr2	165539185	165539450	266	*	OCI_peak_1701	43	3.68005	4.35606	0.58255	104	Distal Intergenic	2	165508781	165514777	5997	1	ENSMUSG00000027661	ENSMUST00000148463	30404	Slc2a10	protein_coding
chr2	167063044	167063255	212	*	OCI_peak_1702	80	4.99506	8.08506	3.53191	72	Promoter (<=1kb)	2	167063219	167065862	2644	1	ENSMUSG00000074578	ENSMUST00000143587	0	Zfas1	processed_transcript
chr2	167383685	167384030	346	*	OCI_peak_1703	53	4.08748	5.30817	1.1205	218	Distal Intergenic	2	167298444	167349183	50740	2	ENSMUSG00000017929	ENSMUST00000109221	-34502	B4galt5	protein_coding
chr2	167634408	167634687	280	*	OCI_peak_1704	251	11.1897	25.1643	19.8235	136	Promoter (2-3kb)	2	167607638	167632095	24458	2	ENSMUSG00000078923	ENSMUST00000109207	-2313	Ube2v1	protein_coding
chr2	168047059	168047304	246	*	OCI_peak_1705	30	2.91281	3.09641	0.16111	202	Distal Intergenic	2	168064820	168064897	78	2	ENSMUSG00000092849	ENSMUST00000175108	17593	Gm24327	miRNA
chr2	168525165	168525400	236	*	OCI_peak_1706	42	3.60824	4.24529	0.54203	125	Intron (ENSMUST00000074618/ENSMUSG00000027544, intron 5 of 9)	2	168476413	168552276	75864	2	ENSMUSG00000027544	ENSMUST00000151292	26876	Nfatc2	protein_coding
chr2	169172207	169172417	211	*	OCI_peak_1707	33	3.08276	3.35027	0.26752	91	Distal Intergenic	2	169234991	169237770	2780	1	ENSMUSG00000085369	ENSMUST00000152494	-62574	9430093N23Rik	lincRNA
chr2	169624812	169625020	209	*	OCI_peak_1708	42	3.63187	4.28165	0.56496	22	Exon (ENSMUST00000191912/ENSMUSG00000103662, exon 1 of 1)	2	169624056	169628318	4263	2	ENSMUSG00000103662	ENSMUST00000191912	3298	Gm34294	TEC
chr2	169654682	169654907	226	*	OCI_peak_1709	46	3.84587	4.61504	0.72745	141	Intron (ENSMUST00000109159/ENSMUSG00000047907, intron 1 of 2)	2	169633676	169888504	254829	1	ENSMUSG00000047907	ENSMUST00000109157	21006	Tshz2	protein_coding
chr2	172448537	172448798	262	*	OCI_peak_1710	47	3.95555	4.78917	0.72786	62	Intron (ENSMUST00000029005/ENSMUSG00000027502, intron 5 of 8)	2	172452977	172469908	16932	1	ENSMUSG00000027502	ENSMUST00000140048	-4179	Rtf2	protein_coding
chr2	173021755	173022064	310	*	OCI_peak_1711	76	5.30764	7.69228	3.17048	81	Promoter (<=1kb)	2	173021899	173033913	12015	1	ENSMUSG00000027510	ENSMUST00000173878	0	Rbm38	protein_coding
chr2	173417410	173417680	271	*	OCI_peak_1712	46	3.84587	4.61504	0.72745	105	Distal Intergenic	2	173394566	173395720	1155	1	ENSMUSG00000086114	ENSMUST00000147357	22844	Gm14642	lincRNA
chr2	178517829	178518039	211	*	OCI_peak_1713	47	3.95938	4.7953	0.72786	140	Distal Intergenic	2	178460630	178466572	5943	1	ENSMUSG00000039155	ENSMUST00000176869	57199	Cdh26	protein_coding
chr2	180228420	180228709	290	*	OCI_peak_1714	37	3.3311	3.73088	0.26752	223	Promoter (2-3kb)	2	180176373	180225859	49487	2	ENSMUSG00000015647	ENSMUST00000015791	-2561	Lama5	protein_coding
chr2	180873087	180873308	222	*	OCI_peak_1715	47	3.8601	4.77382	0.72786	46	Intron (ENSMUST00000137629/ENSMUSG00000086166, intron 1 of 3)	2	180829490	180889660	60171	2	ENSMUSG00000086166	ENSMUST00000137629	16352	Gm14342	lincRNA
chr2	181319747	181319996	250	*	OCI_peak_1716	49	3.87124	4.97483	0.87081	72	Promoter (<=1kb)	2	181319753	181347458	27706	1	ENSMUSG00000038685	ENSMUST00000146273	0	Rtel1	protein_coding
chr2	181440498	181440728	231	*	OCI_peak_1717	44	3.63331	4.42741	0.60796	105	Intron (ENSMUST00000029106/ENSMUSG00000027583, intron 1 of 4)	2	181425935	181426037	103	2	ENSMUSG00000089612	ENSMUST00000158987	-14461	Gm22708	snRNA
chr3	3524320	3524675	356	*	OCI_peak_1718	51	4.11034	5.16056	1.01851	281	Intron (ENSMUST00000108393/ENSMUSG00000017688, intron 1 of 9)	3	3508030	3657844	149815	1	ENSMUSG00000017688	ENSMUST00000108393	16290	Hnf4g	protein_coding
chr3	3734959	3735209	251	*	OCI_peak_1719	36	3.29646	3.67698	0.26752	190	Distal Intergenic	3	3791898	3792292	395	1	ENSMUSG00000069125	ENSMUST00000091375	-56689	Rps24-ps2	processed_pseudogene
chr3	3834744	3835030	287	*	OCI_peak_1720	53	4.20746	5.31239	1.1205	215	Distal Intergenic	3	3829284	3830057	774	1	ENSMUSG00000103245	ENSMUST00000193335	5460	Gm2071	processed_pseudogene
chr3	4248064	4248282	219	*	OCI_peak_1721	47	3.95938	4.7953	0.72786	147	Distal Intergenic	3	4211718	4213044	1327	1	ENSMUSG00000091223	ENSMUST00000170943	36346	Gm8775	processed_pseudogene
chr3	4571656	4571881	226	*	OCI_peak_1722	47	3.95938	4.7953	0.72786	173	Distal Intergenic	3	4567203	4567335	133	2	ENSMUSG00000089287	ENSMUST00000158662	-4321	Gm22944	snoRNA
chr3	4777818	4778039	222	*	OCI_peak_1723	53	4.08748	5.30817	1.1205	151	Distal Intergenic	3	4766098	4766371	274	1	ENSMUSG00000103306	ENSMUST00000194754	11720	Gm37801	processed_pseudogene
chr3	6563204	6563419	216	*	OCI_peak_1724	43	3.68153	4.35835	0.58255	28	Distal Intergenic	3	6611205	6611463	259	2	ENSMUSG00000103150	ENSMUST00000193671	48044	Gm38291	processed_pseudogene
chr3	7119267	7119527	261	*	OCI_peak_1725	34	3.15559	3.46058	0.26752	34	Distal Intergenic	3	7192778	7193210	433	2	ENSMUSG00000104274	ENSMUST00000193158	73683	Gm8823	processed_pseudogene
chr3	7490948	7491275	328	*	OCI_peak_1726	44	3.63331	4.42741	0.60796	296	Distal Intergenic	3	7501904	7502020	117	2	ENSMUSG00000088484	ENSMUST00000157859	10745	Gm23592	snoRNA
chr3	7694574	7694916	343	*	OCI_peak_1727	47	3.95938	4.7953	0.72786	211	Distal Intergenic	3	7573182	7613760	40579	2	ENSMUSG00000040329	ENSMUST00000192202	-80814	Il7	protein_coding
chr3	7971393	7971630	238	*	OCI_peak_1728	35	3.17915	3.59615	0.26752	200	Distal Intergenic	3	7925303	7954889	29587	2	ENSMUSG00000100010	ENSMUST00000187729	-16504	1700010I02Rik	lincRNA
chr3	9139620	9139853	234	*	OCI_peak_1729	41	3.52794	4.12227	0.46764	130	Distal Intergenic	3	9072767	9073211	445	1	ENSMUSG00000103011	ENSMUST00000193160	66853	Gm8860	processed_pseudogene
chr3	9186285	9186524	240	*	OCI_peak_1730	51	4.11034	5.16056	1.01851	121	Distal Intergenic	3	9250602	9285333	34732	1	ENSMUSG00000069114	ENSMUST00000155203	-64078	Zbtb10	protein_coding
chr3	9215328	9215699	372	*	OCI_peak_1731	62	4.70031	6.26397	1.89622	129	Distal Intergenic	3	9250602	9285333	34732	1	ENSMUSG00000069114	ENSMUST00000155203	-34903	Zbtb10	protein_coding
chr3	9278369	9278582	214	*	OCI_peak_1732	36	3.18376	3.60303	0.26752	33	Intron (ENSMUST00000155203/ENSMUSG00000069114, intron 3 of 5)	3	9250602	9285333	34732	1	ENSMUSG00000069114	ENSMUST00000155203	27767	Zbtb10	protein_coding
chr3	10167868	10168090	223	*	OCI_peak_1733	68	5.09064	6.89084	2.4487	43	Distal Intergenic	3	10179851	10183929	4079	2	ENSMUSG00000052468	ENSMUST00000029034	15839	Pmp2	protein_coding
chr3	10440203	10440475	273	*	OCI_peak_1734	82	5.44997	8.20229	3.62967	165	Promoter (<=1kb)	3	10417817	10440102	22286	2	ENSMUSG00000027534	ENSMUST00000099223	-101	Snx16	protein_coding
chr3	12262364	12262592	229	*	OCI_peak_1735	38	3.39376	3.82916	0.26752	148	Distal Intergenic	3	12384243	12384609	367	2	ENSMUSG00000103339	ENSMUST00000191859	122017	Gm37996	processed_pseudogene
chr3	15010602	15010830	229	*	OCI_peak_1736	40	3.45113	4.00535	0.38805	66	Distal Intergenic	3	14973569	14974552	984	2	ENSMUSG00000098186	ENSMUST00000182302	-36050	Gm7132	processed_pseudogene
chr3	15488015	15488223	209	*	OCI_peak_1737	38	3.39376	3.82916	0.26752	137	Distal Intergenic	3	15547479	15548599	1121	1	ENSMUSG00000102155	ENSMUST00000194767	-59256	Gm37468	antisense
chr3	16732107	16732326	220	*	OCI_peak_1738	38	3.39376	3.82916	0.26752	86	Distal Intergenic	3	16823249	16823312	64	2	ENSMUSG00000088644	ENSMUST00000158019	90986	Gm26485	snRNA
chr3	16854659	16854941	283	*	OCI_peak_1739	37	3.19705	3.76619	0.26752	110	Distal Intergenic	3	16823249	16823312	64	2	ENSMUSG00000088644	ENSMUST00000158019	-31347	Gm26485	snRNA
chr3	19559998	19560258	261	*	OCI_peak_1740	34	3.15559	3.46058	0.26752	47	Promoter (<=1kb)	3	19560253	19560416	164	1	ENSMUSG00000096211	ENSMUST00000082660	0	Gm23330	snRNA
chr3	19953975	19954223	249	*	OCI_peak_1741	64	4.68259	6.45393	2.05485	91	Promoter (2-3kb)	3	19957054	19993138	36085	1	ENSMUSG00000003617	ENSMUST00000091309	-2831	Cp	protein_coding
chr3	20076299	20076753	455	*	OCI_peak_1742	35	3.17915	3.59615	0.26752	320	Exon (ENSMUST00000143005/ENSMUSG00000002428, exon 10 of 23)	3	20058291	20118476	60186	1	ENSMUSG00000002428	ENSMUST00000145853	18008	Hltf	protein_coding
chr3	20548679	20548907	229	*	OCI_peak_1743	47	3.91369	4.72243	0.72786	150	Distal Intergenic	3	20503098	20506208	3111	2	ENSMUSG00000102636	ENSMUST00000195457	-42471	Gm31466	lincRNA
chr3	21410188	21410515	328	*	OCI_peak_1744	39	3.42979	3.973	0.36494	210	Distal Intergenic	3	21268372	21269090	719	2	ENSMUSG00000101897	ENSMUST00000190301	-141098	Gm29137	lincRNA
chr3	21905104	21905354	251	*	OCI_peak_1745	45	3.74607	4.59926	0.7249	33	Distal Intergenic	3	21997678	21998468	791	2	ENSMUSG00000106321	ENSMUST00000196313	93114	Gm43674	lincRNA
chr3	22075641	22075867	227	*	OCI_peak_1746	44	3.63331	4.42741	0.60796	120	Exon (ENSMUST00000199072/ENSMUSG00000106019, exon 1 of 1)	3	22074412	22076142	1731	2	ENSMUSG00000106019	ENSMUST00000199072	275	Gm43672	lincRNA
chr3	22259737	22259991	255	*	OCI_peak_1747	47	3.95938	4.7953	0.72786	195	Distal Intergenic	3	22251374	22251663	290	1	ENSMUSG00000087775	ENSMUST00000157150	8363	Rprl2	ribozyme
chr3	26687701	26687958	258	*	OCI_peak_1748	58	4.52501	5.818	1.50674	73	Intron (ENSMUST00000047005/ENSMUSG00000039335, intron 2 of 10)	3	26637650	26927479	289830	1	ENSMUSG00000039335	ENSMUST00000108305	50051	Spata16	protein_coding
chr3	27153743	27154159	417	*	OCI_peak_1749	348	15.4404	34.8991	29.3036	216	Promoter (<=1kb)	3	27097222	27153861	56640	2	ENSMUSG00000027699	ENSMUST00000108300	0	Ect2	protein_coding
chr3	27690073	27690335	263	*	OCI_peak_1750	45	3.2396	4.57106	0.70798	232	Intron (ENSMUST00000195008/ENSMUSG00000039286, intron 1 of 26)	3	27416162	27710398	294237	2	ENSMUSG00000039286	ENSMUST00000195008	20063	Fndc3b	protein_coding
chr3	27736810	27737021	212	*	OCI_peak_1751	50	4.05773	5.07875	0.95875	90	Distal Intergenic	3	27494432	27711307	216876	2	ENSMUSG00000039286	ENSMUST00000191684	-25503	Fndc3b	protein_coding
chr3	27922289	27922500	212	*	OCI_peak_1752	37	3.19705	3.76619	0.26752	154	Distal Intergenic	3	27938695	28133239	194545	1	ENSMUSG00000027695	ENSMUST00000120834	-16195	Pld1	protein_coding
chr3	28282377	28282610	234	*	OCI_peak_1753	44	3.7421	4.45243	0.62286	169	Intron (ENSMUST00000160934/ENSMUSG00000027692, intron 1 of 31)	3	28263643	28667982	404340	1	ENSMUSG00000027692	ENSMUST00000162777	18734	Tnik	protein_coding
chr3	29516506	29516740	235	*	OCI_peak_1754	58	4.52501	5.818	1.50674	74	Intron (ENSMUST00000146943/ENSMUSG00000063600, intron 5 of 5)	3	29513906	29670734	156829	1	ENSMUSG00000063600	ENSMUST00000140288	2600	Egfem1	protein_coding
chr3	30105577	30105897	321	*	OCI_peak_1755	58	3.81938	5.80613	1.50674	148	Intron (ENSMUST00000173495/ENSMUSG00000027684, intron 1 of 15)	3	29951307	30140423	189117	2	ENSMUSG00000027684	ENSMUST00000108271	34526	Mecom	protein_coding
chr3	30204878	30205109	232	*	OCI_peak_1756	47	3.9415	4.76672	0.72786	183	Intron (ENSMUST00000173495/ENSMUSG00000027684, intron 1 of 15)	3	30225573	30227694	2122	2	ENSMUSG00000102460	ENSMUST00000192320	22585	Gm38197	TEC
chr3	30317594	30317829	236	*	OCI_peak_1757	47	3.95938	4.7953	0.72786	36	Intron (ENSMUST00000173495/ENSMUSG00000027684, intron 1 of 15)	3	30272322	30274385	2064	2	ENSMUSG00000103870	ENSMUST00000192999	-43209	Gm38362	TEC
chr3	31720099	31720324	226	*	OCI_peak_1758	47	3.92755	4.74448	0.72786	123	Distal Intergenic	3	31684477	31690585	6109	2	ENSMUSG00000103499	ENSMUST00000192046	-29514	Gm6558	transcribed_unprocessed_pseudogene
chr3	32708508	32708726	219	*	OCI_peak_1759	132	7.96507	13.2844	8.3859	102	Promoter (<=1kb)	3	32708550	32710006	1457	1	ENSMUSG00000027671	ENSMUST00000194226	0	Actl6a	protein_coding
chr3	36755579	36755838	260	*	OCI_peak_1760	43	3.68153	4.35835	0.58255	12	Distal Intergenic	3	36694802	36695053	252	2	ENSMUSG00000082548	ENSMUST00000118656	-60526	Gm12377	processed_pseudogene
chr3	37918886	37919202	317	*	OCI_peak_1761	53	4.24804	5.37617	1.16983	149	Intron (ENSMUST00000196893/ENSMUSG00000106461, intron 1 of 3)	3	37898813	37992728	93916	1	ENSMUSG00000106461	ENSMUST00000196893	20073	Gm20755	lincRNA
chr3	38151681	38152043	363	*	OCI_peak_1762	58	4.52501	5.818	1.50674	343	Distal Intergenic	3	38094629	38130191	35563	2	ENSMUSG00000105219	ENSMUST00000199198	-21490	Gm43821	lincRNA
chr3	39408855	39409098	244	*	OCI_peak_1763	44	3.63331	4.42741	0.60796	126	Distal Intergenic	3	39358306	39358903	598	2	ENSMUSG00000050533	ENSMUST00000056409	-49952	Gm9845	processed_pseudogene
chr3	40421486	40421799	314	*	OCI_peak_1764	46	3.88628	4.67891	0.72786	144	Distal Intergenic	3	40508430	40509774	1345	2	ENSMUSG00000037884	ENSMUST00000202778	87975	1700017G19Rik	lincRNA
chr3	41315612	41315979	368	*	OCI_peak_1765	47	3.95938	4.7953	0.72786	199	Distal Intergenic	3	41286061	41290590	4530	2	ENSMUSG00000106000	ENSMUST00000197066	-25022	Gm16508	lincRNA
chr3	42945523	42945825	303	*	OCI_peak_1766	30	2.79742	3.02957	0.12362	265	Distal Intergenic	3	43250387	43250843	457	1	ENSMUSG00000102149	ENSMUST00000192100	-304562	Gm9723	processed_pseudogene
chr3	45194744	45194985	242	*	OCI_peak_1767	58	4.52501	5.818	1.50674	92	Distal Intergenic	3	45160695	45160801	107	1	ENSMUSG00000099285	ENSMUST00000184721	34049	Gm27989	miRNA
chr3	46753459	46753718	260	*	OCI_peak_1768	38	3.39376	3.82916	0.26752	201	Distal Intergenic	3	46621121	46621362	242	1	ENSMUSG00000102589	ENSMUST00000195318	132338	Gm37445	processed_pseudogene
chr3	47289979	47290189	211	*	OCI_peak_1769	34	3.15559	3.46058	0.26752	41	Distal Intergenic	3	47263078	47265800	2723	2	ENSMUSG00000103491	ENSMUST00000194097	-24179	Gm10730	TEC
chr3	50715191	50715417	227	*	OCI_peak_1770	42	3.58493	4.20949	0.52788	97	Distal Intergenic	3	50679698	50683401	3704	2	ENSMUSG00000104281	ENSMUST00000193929	-31790	Gm37461	TEC
chr3	50920740	50920983	244	*	OCI_peak_1771	47	3.95938	4.7953	0.72786	84	Exon (ENSMUST00000195213/ENSMUSG00000102614, exon 1 of 1)	3	50918887	50921525	2639	2	ENSMUSG00000102614	ENSMUST00000195213	542	Gm37843	TEC
chr3	51019276	51019574	299	*	OCI_peak_1772	43	3.66788	4.33724	0.58255	215	Distal Intergenic	3	50977536	50978811	1276	2	ENSMUSG00000103652	ENSMUST00000194109	-40465	Gm37209	TEC
chr3	51031387	51031740	354	*	OCI_peak_1773	59	4.47895	5.91585	1.59248	202	Distal Intergenic	3	51058910	51074856	15947	2	ENSMUSG00000102067	ENSMUST00000189687	43116	Gm29230	lincRNA
chr3	51083909	51084213	305	*	OCI_peak_1774	43	3.68153	4.35835	0.58255	103	Distal Intergenic	3	51058910	51074856	15947	2	ENSMUSG00000102067	ENSMUST00000189687	-9053	Gm29230	lincRNA
chr3	51098622	51098876	255	*	OCI_peak_1775	53	4.20746	5.31239	1.1205	196	Distal Intergenic	3	51103660	51105170	1511	1	ENSMUSG00000103464	ENSMUST00000194318	-4784	Gm38246	lincRNA
chr3	51729395	51729667	273	*	OCI_peak_1776	43	3.49218	4.39054	0.60723	154	Intron (ENSMUST00000118075/ENSMUSG00000061143, intron 1 of 3)	3	51757124	51762088	4965	2	ENSMUSG00000102732	ENSMUST00000194588	32421	Gm37342	TEC
chr3	52576933	52577157	225	*	OCI_peak_1777	50	3.52558	5.06641	0.94811	51	Distal Intergenic	3	52612835	52613836	1002	1	ENSMUSG00000070490	ENSMUST00000076317	-35678	Gm10293	processed_pseudogene
chr3	52688687	52689008	322	*	OCI_peak_1778	49	3.99383	4.97977	0.87423	18	Distal Intergenic	3	52722649	52722755	107	2	ENSMUSG00000065926	ENSMUST00000083992	33747	Gm22798	snRNA
chr3	54043428	54043757	330	*	OCI_peak_1779	41	3.53919	4.13945	0.47728	221	Distal Intergenic	3	54029992	54030399	408	1	ENSMUSG00000105067	ENSMUST00000198273	13436	Gm18018	processed_pseudogene
chr3	54792927	54793248	322	*	OCI_peak_1780	47	3.89994	4.70057	0.72786	50	Intron (ENSMUST00000029371/ENSMUSG00000027796, intron 4 of 5)	3	54804221	54805766	1546	2	ENSMUSG00000036615	ENSMUST00000182246	12518	Rfxap	protein_coding
chr3	54898022	54898388	367	*	OCI_peak_1781	36	3.29646	3.67698	0.26752	45	3' UTR	3	54897068	54915031	17964	2	ENSMUSG00000056306	ENSMUST00000162201	16643	Sertm1	protein_coding
chr3	54944697	54945034	338	*	OCI_peak_1782	56	4.44146	5.68342	1.41946	158	Distal Intergenic	3	54897071	54915887	18817	2	ENSMUSG00000056306	ENSMUST00000070342	-28810	Sertm1	protein_coding
chr3	55934040	55934405	366	*	OCI_peak_1783	58	4.52501	5.818	1.50674	125	Intron (ENSMUST00000199747/ENSMUSG00000104677, intron 1 of 1)	3	55956782	55956913	132	2	ENSMUSG00000077276	ENSMUST00000104088	22508	Gm22784	snoRNA
chr3	58469608	58470074	467	*	OCI_peak_1784	108	6.90306	10.8508	6.09635	305	Distal Intergenic	3	58417484	58460309	42826	1	ENSMUSG00000027806	ENSMUST00000196049	52124	Tsc22d2	protein_coding
chr3	60507726	60508165	440	*	OCI_peak_1785	33	3.0629	3.32036	0.26752	161	Intron (ENSMUST00000195724/ENSMUSG00000027763, intron 2 of 2)	3	60501278	60629731	128454	1	ENSMUSG00000027763	ENSMUST00000194069	6448	Mbnl1	protein_coding
chr3	63861151	63861367	217	*	OCI_peak_1786	51	4.11034	5.16056	1.01851	127	Intron (ENSMUST00000177143/ENSMUSG00000036834, intron 2 of 22)	3	63701816	63851359	149544	2	ENSMUSG00000036834	ENSMUST00000175947	-9792	Plch1	protein_coding
chr3	65666045	65666260	216	*	OCI_peak_1787	38	3.32695	3.81771	0.26752	185	Promoter (<=1kb)	3	65666228	65686179	19952	1	ENSMUSG00000074579	ENSMUST00000099075	0	Lekr1	protein_coding
chr3	66606303	66606521	219	*	OCI_peak_1788	47	3.95938	4.7953	0.72786	61	Distal Intergenic	3	66562805	66563551	747	2	ENSMUSG00000103600	ENSMUST00000193914	-42752	Gm17952	processed_pseudogene
chr3	66928535	66928807	273	*	OCI_peak_1789	44	3.63331	4.42741	0.60796	117	Distal Intergenic	3	66907359	66907766	408	2	ENSMUSG00000103318	ENSMUST00000194313	-20769	Gm38356	processed_pseudogene
chr3	67211841	67212117	277	*	OCI_peak_1790	38	3.39376	3.82916	0.26752	147	Intron (ENSMUST00000162036/ENSMUSG00000034544, intron 6 of 9)	3	67055958	67056064	107	1	ENSMUSG00000065245	ENSMUST00000083311	155883	Gm22295	snRNA
chr3	68710409	68710620	212	*	OCI_peak_1791	44	3.63331	4.42741	0.60796	50	Distal Intergenic	3	68694021	68698547	4527	1	ENSMUSG00000027776	ENSMUST00000195517	16388	Il12a	protein_coding
chr3	68827811	68828113	303	*	OCI_peak_1792	40	3.50564	4.08826	0.44125	13	Distal Intergenic	3	68846079	68847403	1325	1	ENSMUSG00000102853	ENSMUST00000195818	-17966	Gm7270	processed_pseudogene
chr3	69004839	69005104	266	*	OCI_peak_1793	71	5.13793	7.17165	2.70243	87	Promoter (<=1kb)	3	69004970	69018108	13139	1	ENSMUSG00000034349	ENSMUST00000136502	0	Smc4	protein_coding
chr3	69044656	69045128	473	*	OCI_peak_1794	382	17.4002	38.212	32.5549	168	Promoter (<=1kb)	3	69035288	69044755	9468	2	ENSMUSG00000034317	ENSMUST00000107802	0	Trim59	protein_coding
chr3	69220516	69220771	256	*	OCI_peak_1795	32	3.01436	3.24755	0.25087	221	Promoter (1-2kb)	3	69222419	69223618	1200	1	ENSMUSG00000098207	ENSMUST00000183126	-1648	Arl14	protein_coding
chr3	70348621	70348848	228	*	OCI_peak_1796	47	3.95938	4.7953	0.72786	57	Distal Intergenic	3	70413319	70413877	559	1	ENSMUSG00000102663	ENSMUST00000193699	-64471	Gm6631	processed_pseudogene
chr3	70431117	70431334	218	*	OCI_peak_1797	43	3.68153	4.35835	0.58255	100	Distal Intergenic	3	70413319	70413877	559	1	ENSMUSG00000102663	ENSMUST00000193699	17798	Gm6631	processed_pseudogene
chr3	70928191	70928485	295	*	OCI_peak_1798	47	3.95938	4.7953	0.72786	235	Distal Intergenic	3	70689092	70689380	289	1	ENSMUSG00000074877	ENSMUST00000099459	239099	Gm10780	pseudogene
chr3	70957506	70957729	224	*	OCI_peak_1799	58	4.52501	5.818	1.50674	91	Distal Intergenic	3	70689092	70689380	289	1	ENSMUSG00000074877	ENSMUST00000099459	268414	Gm10780	pseudogene
chr3	75556698	75557078	381	*	OCI_peak_1800	148	7.08938	14.8192	9.8553	172	Promoter (<=1kb)	3	75516490	75556856	40367	2	ENSMUSG00000027835	ENSMUST00000161137	0	Pdcd10	protein_coding
chr3	75634733	75634948	216	*	OCI_peak_1801	53	4.20746	5.31239	1.1205	69	Intron (ENSMUST00000029423/ENSMUSG00000027834, intron 6 of 8)	3	75647840	75648657	818	2	ENSMUSG00000099370	ENSMUST00000191479	13709	Platr10	lincRNA
chr3	75719365	75719630	266	*	OCI_peak_1802	44	3.63331	4.42741	0.60796	237	Distal Intergenic	3	75714790	75714924	135	1	ENSMUSG00000088638	ENSMUST00000158013	4575	Gm25846	snoRNA
chr3	75881187	75881412	226	*	OCI_peak_1803	44	3.63331	4.42741	0.60796	104	Promoter (2-3kb)	3	75876479	75879008	2530	2	ENSMUSG00000034109	ENSMUST00000134219	-2179	Golim4	protein_coding
chr3	77795235	77795516	282	*	OCI_peak_1804	40	3.48363	4.05474	0.41518	221	Distal Intergenic	3	77872782	77873153	372	2	ENSMUSG00000102393	ENSMUST00000194228	77637	Gm37576	processed_pseudogene
chr3	79811023	79811240	218	*	OCI_peak_1805	32	2.85432	3.24633	0.25087	58	Downstream (1-2kb)	3	79834933	79835035	103	1	ENSMUSG00000077461	ENSMUST00000104273	-23693	Gm26420	snRNA
chr3	80707908	80708224	317	*	OCI_peak_1806	30	2.89508	3.07017	0.14086	241	Intron (ENSMUST00000075316/ENSMUSG00000033981, intron 9 of 15)	3	80692203	80692313	111	2	ENSMUSG00000093226	ENSMUST00000175485	-15595	Gm25749	miRNA
chr3	82362017	82362268	252	*	OCI_peak_1807	32	2.98597	3.20514	0.22663	43	Intron (ENSMUST00000193559/ENSMUSG00000033900, intron 3 of 11)	3	82358187	82395268	37082	1	ENSMUSG00000033900	ENSMUST00000195640	3830	Map9	protein_coding
chr3	84113435	84113681	247	*	OCI_peak_1808	49	3.99383	4.97977	0.87423	131	Intron (ENSMUST00000047368/ENSMUSG00000033752, intron 5 of 7)	3	84087933	84155786	67854	2	ENSMUSG00000033752	ENSMUST00000047368	42105	Mnd1	protein_coding
chr3	84499723	84499936	214	*	OCI_peak_1809	50	3.91373	5.04026	0.928	130	Intron (ENSMUST00000098990/ENSMUSG00000074513, intron 7 of 7)	3	84442198	84480429	38232	2	ENSMUSG00000041842	ENSMUST00000107689	-19294	Fhdc1	protein_coding
chr3	84759358	84759572	215	*	OCI_peak_1810	38	3.39376	3.82916	0.26752	2	Intron (ENSMUST00000154148/ENSMUSG00000102805, intron 3 of 9)	3	84815268	84979198	163931	1	ENSMUSG00000028086	ENSMUST00000107679	-55696	Fbxw7	protein_coding
chr3	85208993	85209301	309	*	OCI_peak_1811	39	3.3879	3.90962	0.31855	14	Intron (ENSMUST00000154148/ENSMUSG00000102805, intron 3 of 9)	3	85195182	85196447	1266	2	ENSMUSG00000102703	ENSMUST00000191953	-12546	Gm38313	TEC
chr3	86148816	86149035	220	*	OCI_peak_1812	33	3.05307	3.30558	0.26752	148	Distal Intergenic	3	86144937	86145369	433	2	ENSMUSG00000102218	ENSMUST00000193167	-3447	Gm37493	processed_pseudogene
chr3	86823658	86824049	392	*	OCI_peak_1813	47	3.92755	4.74448	0.72786	304	Intron (ENSMUST00000191752/ENSMUSG00000028078, intron 5 of 13)	3	86787349	86799160	11812	2	ENSMUSG00000028078	ENSMUST00000193400	-24498	Dclk2	protein_coding
chr3	87032785	87033004	220	*	OCI_peak_1814	44	3.63331	4.42741	0.60796	192	Distal Intergenic	3	87022937	87023883	947	2	ENSMUSG00000104265	ENSMUST00000195222	-8902	Gm8869	processed_pseudogene
chr3	87885381	87886184	804	*	OCI_peak_1815	893	28.5597	89.3827	82.8883	311	Promoter (<=1kb)	3	87858903	87885608	26706	2	ENSMUSG00000004895	ENSMUST00000005015	0	Prcc	protein_coding
chr3	87930024	87930332	309	*	OCI_peak_1816	140	8.16773	14.0034	9.078	150	Promoter (<=1kb)	3	87922601	87930127	7527	2	ENSMUSG00000004896	ENSMUST00000159091	0	Rrnad1	protein_coding
chr3	88081860	88082160	301	*	OCI_peak_1817	80	4.99506	8.08506	3.53191	138	Promoter (<=1kb)	3	88081971	88121048	39078	1	ENSMUSG00000028068	ENSMUST00000071812	0	Iqgap3	protein_coding
chr3	88552877	88553157	281	*	OCI_peak_1818	146	6.75736	14.6506	9.69326	112	Promoter (<=1kb)	3	88549819	88553024	3206	2	ENSMUSG00000028062	ENSMUST00000029698	0	Lamtor2	protein_coding
chr3	88999735	88999951	217	*	OCI_peak_1819	34	3.1439	3.4428	0.26752	116	Intron (ENSMUST00000186583/ENSMUSG00000028053, intron 3 of 27)	3	89023183	89028268	5086	1	ENSMUSG00000028053	ENSMUST00000198846	-23232	Ash1l	protein_coding
chr3	89101855	89102147	293	*	OCI_peak_1820	239	10.8209	23.9459	18.6412	160	Promoter (<=1kb)	3	89093588	89101888	8301	2	ENSMUSG00000059743	ENSMUST00000196709	0	Fdps	protein_coding
chr3	89913107	89913456	350	*	OCI_peak_1821	123	6.93592	12.3965	7.55174	232	Promoter (<=1kb)	3	89864059	89913196	49138	2	ENSMUSG00000027947	ENSMUST00000197679	0	Il6ra	protein_coding
chr3	90248645	90248885	241	*	OCI_peak_1822	54	4.15299	5.40937	1.19576	90	Intron (ENSMUST00000015467/ENSMUSG00000052310, intron 1 of 3)	3	90248172	90253612	5441	1	ENSMUSG00000052310	ENSMUST00000015467	473	Slc39a1	protein_coding
chr3	90254092	90254411	320	*	OCI_peak_1823	65	4.43892	6.58411	2.17415	47	Promoter (<=1kb)	3	90254163	90264125	9963	1	ENSMUSG00000027936	ENSMUST00000029545	0	Crtc2	protein_coding
chr3	90264733	90264982	250	*	OCI_peak_1824	36	3.10416	3.62556	0.26752	29	Promoter (<=1kb)	3	90265185	90280669	15485	1	ENSMUSG00000042404	ENSMUST00000129564	-203	Dennd4b	protein_coding
chr3	90466530	90466786	257	*	OCI_peak_1825	122	7.07418	12.2197	7.37988	176	Promoter (<=1kb)	3	90450591	90465866	15276	2	ENSMUSG00000027931	ENSMUST00000029540	-664	Npr1	protein_coding
chr3	92150015	92150242	228	*	OCI_peak_1826	57	4.50457	5.78496	1.50674	89	Distal Intergenic	3	92134997	92142744	7748	2	ENSMUSG00000027927	ENSMUST00000029535	-7271	Lelp1	protein_coding
chr3	92181324	92181568	245	*	OCI_peak_1827	35	3.17915	3.59615	0.26752	169	Distal Intergenic	3	92170221	92177907	7687	1	ENSMUSG00000105476	ENSMUST00000200051	11103	Gm35439	lincRNA
chr3	92430799	92431048	250	*	OCI_peak_1828	53	4.24804	5.37617	1.16983	152	Promoter (1-2kb)	3	92428066	92429423	1358	2	ENSMUSG00000042165	ENSMUST00000047300	-1376	Gm9774	protein_coding
chr3	92751983	92752220	238	*	OCI_peak_1829	68	4.94556	6.86706	2.43461	157	Intron (ENSMUST00000029527/ENSMUSG00000027919, intron 1 of 1)	3	92750148	92752338	2191	2	ENSMUSG00000027919	ENSMUST00000029527	118	Lce1g	protein_coding
chr3	93411356	93411616	261	*	OCI_peak_1830	33	3.11303	3.39599	0.26752	44	Intron (ENSMUST00000195137/ENSMUSG00000102476, intron 2 of 3)	3	93420646	93421428	783	2	ENSMUSG00000104171	ENSMUST00000192475	9812	Gm18296	processed_pseudogene
chr3	94582558	94582900	343	*	OCI_peak_1831	264	11.5893	26.4507	21.0738	182	Promoter (<=1kb)	3	94497544	94582716	85173	2	ENSMUSG00000028136	ENSMUST00000029783	0	Snx27	protein_coding
chr3	95133880	95134163	284	*	OCI_peak_1832	71	4.99581	7.19934	2.71765	123	Promoter (<=1kb)	3	95134088	95139518	5431	1	ENSMUSG00000053769	ENSMUST00000066386	0	Lysmd1	protein_coding
chr3	95281772	95282033	262	*	OCI_peak_1833	141	6.95642	14.1365	9.20407	117	Promoter (<=1kb)	3	95281845	95284857	3013	1	ENSMUSG00000038712	ENSMUST00000149568	0	Mindy1	protein_coding
chr3	95586637	95586992	356	*	OCI_peak_1834	53	4.08748	5.30817	1.1205	246	Promoter (1-2kb)	3	95588934	95619242	30309	1	ENSMUSG00000046519	ENSMUST00000177390	-1942	Golph3l	protein_coding
chr3	95588477	95588820	344	*	OCI_peak_1835	89	5.74777	8.98887	4.37516	235	Promoter (<=1kb)	3	95588934	95619242	30309	1	ENSMUSG00000046519	ENSMUST00000177390	-114	Golph3l	protein_coding
chr3	95928966	95929290	325	*	OCI_peak_1836	90	5.5686	9.02995	4.40471	125	Promoter (<=1kb)	3	95929246	95947390	18145	1	ENSMUSG00000015749	ENSMUST00000165307	0	Anp32e	protein_coding
chr3	96163426	96163660	235	*	OCI_peak_1837	49	3.94414	4.90307	0.81755	97	Exon (ENSMUST00000147245/ENSMUSG00000045934, exon 4 of 15)	3	96162589	96171718	9130	1	ENSMUSG00000045934	ENSMUST00000154955	837	Mtmr11	protein_coding
chr3	96263188	96263588	401	*	OCI_peak_1838	111	6.66925	11.1748	6.39539	239	Promoter (<=1kb)	3	96261682	96263311	1630	2	ENSMUSG00000091405	ENSMUST00000171473	0	H4c14	protein_coding
chr3	96472278	96472545	268	*	OCI_peak_1839	44	3.63331	4.42741	0.60796	158	Distal Intergenic	3	96464072	96466924	2853	2	ENSMUSG00000106641	ENSMUST00000197685	-5354	Gm43534	TEC
chr3	96828447	96828718	272	*	OCI_peak_1840	30	2.86888	3.03149	0.12362	98	Promoter (<=1kb)	3	96829284	96851655	22372	1	ENSMUSG00000038298	ENSMUST00000135031	-566	Pdzk1	protein_coding
chr3	97994467	97994731	265	*	OCI_peak_1841	33	3.0728	3.33526	0.26752	158	Distal Intergenic	3	98013527	98100659	87133	1	ENSMUSG00000027878	ENSMUST00000198324	-18796	Notch2	protein_coding
chr3	98759919	98760238	320	*	OCI_peak_1842	44	3.75477	4.47217	0.63896	211	Exon (ENSMUST00000125483/ENSMUSG00000062410, exon 2 of 2)	3	98742443	98762404	19962	2	ENSMUSG00000062410	ENSMUST00000146196	2166	Hsd3b3	protein_coding
chr3	99272759	99273199	441	*	OCI_peak_1843	42	3.58493	4.20949	0.52788	19	Intron (ENSMUST00000151606/ENSMUSG00000027868, intron 1 of 2)	3	99254698	99261285	6588	2	ENSMUSG00000105689	ENSMUST00000196228	-11474	Gm43120	antisense
chr3	99374701	99374945	245	*	OCI_peak_1844	30	2.79742	3.02957	0.12362	54	Distal Intergenic	3	99296510	99316240	19731	1	ENSMUSG00000027868	ENSMUST00000150756	78191	Tbx15	protein_coding
chr3	99452147	99452448	302	*	OCI_peak_1845	68	5.09064	6.89084	2.4487	135	Distal Intergenic	3	99463592	99463825	234	2	ENSMUSG00000081183	ENSMUST00000117572	11377	Gm12449	processed_pseudogene
chr3	99876031	99876244	214	*	OCI_peak_1846	44	3.63331	4.42741	0.60796	155	Distal Intergenic	3	99885406	99960121	74716	1	ENSMUSG00000027867	ENSMUST00000127518	-9162	Spag17	protein_coding
chr3	100536427	100536695	269	*	OCI_peak_1847	50	4.05773	5.07875	0.95875	250	Distal Intergenic	3	100497429	100500125	2697	1	ENSMUSG00000104943	ENSMUST00000199168	38998	Gm42868	sense_intronic
chr3	100596110	100596429	320	*	OCI_peak_1848	35	3.17915	3.59615	0.26752	283	Intron (ENSMUST00000008907/ENSMUSG00000008763, intron 8 of 12)	3	100582314	100587527	5214	2	ENSMUSG00000105824	ENSMUST00000197836	-8583	Gm43466	sense_intronic
chr3	100672760	100673010	251	*	OCI_peak_1849	32	2.98597	3.20514	0.22663	129	Intron (ENSMUST00000008907/ENSMUSG00000008763, intron 1 of 12)	3	100678292	100680094	1803	2	ENSMUSG00000106184	ENSMUST00000195967	7084	Gm43463	sense_intronic
chr3	101101908	101102165	258	*	OCI_peak_1850	37	3.19705	3.76619	0.26752	66	Intron (ENSMUST00000102694/ENSMUSG00000027864, intron 1 of 8)	3	101040232	101110278	70047	2	ENSMUSG00000027864	ENSMUST00000102694	8113	Ptgfrn	protein_coding
chr3	102421548	102422022	475	*	OCI_peak_1851	35	3.17915	3.59615	0.26752	10	Exon (ENSMUST00000196720/ENSMUSG00000105891, exon 3 of 5)	3	102389540	102390007	468	2	ENSMUSG00000106459	ENSMUST00000197603	-31541	Gm43245	processed_pseudogene
chr3	103258710	103258959	250	*	OCI_peak_1852	39	3.21111	3.95467	0.3522	113	Distal Intergenic	3	103246975	103247263	289	2	ENSMUSG00000104976	ENSMUST00000200621	-11447	Gm43060	processed_pseudogene
chr3	103578953	103579180	228	*	OCI_peak_1853	32	2.98597	3.20514	0.22663	68	Intron (ENSMUST00000121834/ENSMUSG00000027849, intron 1 of 6)	3	103576142	103645569	69428	1	ENSMUSG00000027849	ENSMUST00000118563	2811	Syt6	protein_coding
chr3	103907504	103907754	251	*	OCI_peak_1854	39	3.44042	3.98912	0.37788	191	Intron (ENSMUST00000146071/ENSMUSG00000027843, intron 21 of 22)	3	103902499	103902963	465	2	ENSMUSG00000083630	ENSMUST00000116162	-4541	Gm15602	processed_pseudogene
chr3	104150470	104150742	273	*	OCI_peak_1855	33	3.0728	3.33526	0.26752	209	Exon (ENSMUST00000200312/ENSMUSG00000105846, exon 1 of 1)	3	104149756	104151705	1950	2	ENSMUSG00000105846	ENSMUST00000200312	963	Gm43258	sense_intronic
chr3	104441968	104442207	240	*	OCI_peak_1856	72	4.87087	7.27943	2.78878	134	Intron (ENSMUST00000199180/ENSMUSG00000032913, intron 1 of 1)	3	104396418	104461511	65094	2	ENSMUSG00000032913	ENSMUST00000199180	19304	Lrig2	protein_coding
chr3	104460941	104461167	227	*	OCI_peak_1857	37	3.19705	3.76619	0.26752	4	Exon (ENSMUST00000197018/ENSMUSG00000032913, exon 2 of 2)	3	104396418	104461511	65094	2	ENSMUSG00000032913	ENSMUST00000199180	344	Lrig2	protein_coding
chr3	104556739	104556967	229	*	OCI_peak_1858	35	3.17915	3.59615	0.26752	27	Distal Intergenic	3	104601158	104601239	82	2	ENSMUSG00000084653	ENSMUST00000122704	44272	Gm26091	snRNA
chr3	105759632	105759851	220	*	OCI_peak_1859	53	4.08748	5.30817	1.1205	118	Intron (ENSMUST00000090678/ENSMUSG00000068798, intron 1 of 7)	3	105728314	105750328	22015	2	ENSMUSG00000068798	ENSMUST00000199969	-9304	Rap1a	protein_coding
chr3	105851198	105851432	235	*	OCI_peak_1860	30	2.86888	3.03149	0.12362	78	Distal Intergenic	3	105870858	105908353	37496	1	ENSMUSG00000000562	ENSMUST00000164730	-19426	Adora3	protein_coding
chr3	105921644	105921993	350	*	OCI_peak_1861	32	2.85432	3.24633	0.25087	160	3' UTR	3	105926417	105928016	1600	2	ENSMUSG00000074342	ENSMUST00000196099	6023	I830077J02Rik	protein_coding
chr3	105972401	105972735	335	*	OCI_peak_1862	30	2.79742	3.02957	0.12362	25	Promoter (<=1kb)	3	105973711	105987423	13713	1	ENSMUSG00000074340	ENSMUST00000000573	-976	Ovgp1	protein_coding
chr3	107235394	107235609	216	*	OCI_peak_1863	34	2.95928	3.40588	0.26752	25	3' UTR	3	107232813	107237261	4449	2	ENSMUSG00000070368	ENSMUST00000198732	1652	Prok1	protein_coding
chr3	107416405	107416746	342	*	OCI_peak_1864	55	4.21433	5.50427	1.27141	105	Promoter (<=1kb)	3	107415863	107416195	333	2	ENSMUSG00000084640	ENSMUST00000122691	-210	Gm24383	misc_RNA
chr3	107595214	107595483	270	*	OCI_peak_1865	47	3.83674	4.73799	0.72786	179	Exon (ENSMUST00000014747/ENSMUSG00000014603, exon 1 of 4)	3	107595031	107605776	10746	1	ENSMUSG00000014603	ENSMUST00000014747	183	Alx3	protein_coding
chr3	107793556	107793782	227	*	OCI_peak_1866	81	4.83367	8.12597	3.56185	115	Distal Intergenic	3	107781856	107782471	616	1	ENSMUSG00000106531	ENSMUST00000200491	11700	Gm43233	processed_pseudogene
chr3	108210018	108210349	332	*	OCI_peak_1867	71	4.5944	7.11822	2.66232	170	5' UTR	3	108202228	108210462	8235	2	ENSMUSG00000048997	ENSMUST00000117784	113	Atxn7l2	protein_coding
chr3	108443996	108444392	397	*	OCI_peak_1868	132	7.19336	13.2415	8.34477	204	Intron (ENSMUST00000090553/ENSMUSG00000068739, intron 1 of 10)	3	108428231	108445143	16913	2	ENSMUSG00000068739	ENSMUST00000132467	751	Sars	protein_coding
chr3	108722223	108722632	410	*	OCI_peak_1869	43	3.23178	4.36026	0.58323	98	Promoter (<=1kb)	3	108678638	108722309	43672	2	ENSMUSG00000027883	ENSMUST00000029482	0	Gpsm2	protein_coding
chr3	108841317	108841551	235	*	OCI_peak_1870	35	3.17465	3.58942	0.26752	176	Promoter (<=1kb)	3	108824533	108840526	15994	2	ENSMUSG00000027882	ENSMUST00000138552	-791	Stxbp3	protein_coding
chr3	108858581	108858877	297	*	OCI_peak_1871	189	8.87785	18.9506	13.8266	143	Promoter (<=1kb)	3	108853683	108858613	4931	2	ENSMUSG00000045326	ENSMUST00000123018	0	Fndc7	protein_coding
chr3	109378644	109378867	224	*	OCI_peak_1872	37	3.19705	3.76619	0.26752	33	Intron (ENSMUST00000046864/ENSMUSG00000033721, intron 1 of 26)	3	109341106	109442212	101107	1	ENSMUSG00000033721	ENSMUST00000137871	37538	Vav3	protein_coding
chr3	110569466	110569708	243	*	OCI_peak_1873	36	3.29646	3.67698	0.26752	92	Distal Intergenic	3	110564437	110564541	105	2	ENSMUSG00000077253	ENSMUST00000104065	-4925	Gm26076	snRNA
chr3	111509785	111509998	214	*	OCI_peak_1874	35	3.2293	3.57327	0.26752	92	Distal Intergenic	3	111321330	111322857	1528	2	ENSMUSG00000106100	ENSMUST00000199881	-186928	Gm9314	processed_pseudogene
chr3	111651049	111651258	210	*	OCI_peak_1875	38	3.34702	3.84793	0.2814	96	Distal Intergenic	3	111789492	111791102	1611	1	ENSMUSG00000105882	ENSMUST00000196237	-138234	Gm42905	TEC
chr3	112480563	112480821	259	*	OCI_peak_1876	35	3.21837	3.55649	0.26752	231	Distal Intergenic	3	112591563	112591955	393	1	ENSMUSG00000105785	ENSMUST00000198956	-110742	Gm42526	processed_pseudogene
chr3	112603610	112603953	344	*	OCI_peak_1877	36	3.28507	3.65932	0.26752	259	Distal Intergenic	3	112591563	112591955	393	1	ENSMUSG00000105785	ENSMUST00000198956	12047	Gm42526	processed_pseudogene
chr3	113765422	113765691	270	*	OCI_peak_1878	44	3.63858	4.43542	0.60907	29	Distal Intergenic	3	113729232	113729489	258	1	ENSMUSG00000106454	ENSMUST00000198542	36190	Gm17775	processed_pseudogene
chr3	114038757	114038997	241	*	OCI_peak_1879	52	4.1507	5.22352	1.07354	146	Intron (ENSMUST00000123619/ENSMUSG00000027966, intron 1 of 14)	3	114030634	114033152	2519	1	ENSMUSG00000027966	ENSMUST00000196345	8123	Col11a1	protein_coding
chr3	114778513	114778750	238	*	OCI_peak_1880	38	3.39376	3.82916	0.26752	178	Distal Intergenic	3	114824154	114824285	132	2	ENSMUSG00000077410	ENSMUST00000104222	45535	Gm23750	snoRNA
chr3	115282898	115283269	372	*	OCI_peak_1881	47	3.95938	4.7953	0.72786	213	Distal Intergenic	3	115391554	115391685	132	1	ENSMUSG00000088346	ENSMUST00000157721	-108285	Gm22337	snoRNA
chr3	115663763	115663992	230	*	OCI_peak_1882	35	3.17915	3.59615	0.26752	3	Distal Intergenic	3	115710433	115715072	4640	2	ENSMUSG00000045092	ENSMUST00000055676	51080	S1pr1	protein_coding
chr3	116074984	116075195	212	*	OCI_peak_1883	32	2.99537	3.21917	0.23722	14	Distal Intergenic	3	116065788	116065919	132	2	ENSMUSG00000077741	ENSMUST00000104553	-9065	Gm26344	snoRNA
chr3	116247161	116247414	254	*	OCI_peak_1884	60	4.59435	6.0968	1.75969	211	Downstream (2-3kb)	3	116252563	116253089	527	2	ENSMUSG00000068696	ENSMUST00000197759	5675	Gpr88	protein_coding
chr3	116696277	116696521	245	*	OCI_peak_1885	53	4.20746	5.31239	1.1205	128	Intron (ENSMUST00000029569/ENSMUSG00000027957, intron 1 of 7)	3	116641902	116681260	39359	2	ENSMUSG00000105103	ENSMUST00000140672	-15017	Gm43191	protein_coding
chr3	117484064	117484535	472	*	OCI_peak_1886	41	3.44111	4.13565	0.47693	217	Promoter (<=1kb)	3	117485084	117689507	204424	1	ENSMUSG00000033342	ENSMUST00000239347	-549	Plppr5	protein_coding
chr3	117815609	117815840	232	*	OCI_peak_1887	38	3.39376	3.82916	0.26752	7	Intron (ENSMUST00000029639/ENSMUSG00000028007, intron 7 of 8)	3	117827074	117831274	4201	2	ENSMUSG00000028007	ENSMUST00000196421	15434	Snx7	protein_coding
chr3	120175705	120175974	270	*	OCI_peak_1888	125	7.26663	12.5333	7.6796	150	Distal Intergenic	3	120317884	120317989	106	2	ENSMUSG00000065684	ENSMUST00000083750	142015	Gm23733	snRNA
chr3	121228302	121228567	266	*	OCI_peak_1889	44	3.71703	4.41342	0.60796	203	Exon (ENSMUST00000135818/ENSMUSG00000028132, exon 8 of 11)	3	121228378	121231533	3156	2	ENSMUSG00000028132	ENSMUST00000200402	2966	Tlcd4	protein_coding
chr3	122209012	122209231	220	*	OCI_peak_1890	47	3.8601	4.77382	0.72786	116	Intron (ENSMUST00000198484/ENSMUSG00000104887, intron 5 of 5)	3	122125106	122227370	102265	2	ENSMUSG00000104887	ENSMUST00000198484	18139	Gm43158	unprocessed_pseudogene
chr3	122326946	122327160	215	*	OCI_peak_1891	40	3.48363	4.05474	0.41518	29	Intron (ENSMUST00000196134/ENSMUSG00000028121, intron 3 of 6)	3	122294136	122427148	133013	1	ENSMUSG00000028121	ENSMUST00000196134	32810	Bcar3	protein_coding
chr3	123004018	123004230	213	*	OCI_peak_1892	37	3.31947	3.71276	0.26752	122	Downstream (1-2kb)	3	122995411	122999002	3592	1	ENSMUSG00000105478	ENSMUST00000196563	8607	Gm43285	TEC
chr3	123290007	123290221	215	*	OCI_peak_1893	37	3.27781	3.74385	0.26752	209	Promoter (<=1kb)	3	123290398	123365636	75239	1	ENSMUSG00000039234	ENSMUST00000197291	-177	Sec24d	protein_coding
chr3	124348459	124348690	232	*	OCI_peak_1894	37	3.3428	3.74917	0.26752	68	Distal Intergenic	3	124320855	124324743	3889	1	ENSMUSG00000044528	ENSMUST00000058994	27604	Tram1l1	protein_coding
chr3	124675120	124675359	240	*	OCI_peak_1895	38	3.39376	3.82916	0.26752	164	Distal Intergenic	3	124588512	124589157	646	2	ENSMUSG00000106009	ENSMUST00000196790	-85963	Gm9379	processed_pseudogene
chr3	124786934	124787226	293	*	OCI_peak_1896	47	3.95938	4.7953	0.72786	69	Distal Intergenic	3	124839509	124936860	97352	1	ENSMUSG00000106423	ENSMUST00000198883	-52283	Gm42825	lincRNA
chr3	127021999	127022210	212	*	OCI_peak_1897	30	2.79742	3.02957	0.12362	175	Intron (ENSMUST00000182078/ENSMUSG00000032826, intron 15 of 45)	3	127015303	127024248	8946	2	ENSMUSG00000032826	ENSMUST00000183097	2038	Ank2	protein_coding
chr3	127553244	127553508	265	*	OCI_peak_1898	80	5.1952	8.09996	3.54023	136	Promoter (<=1kb)	3	127536714	127553349	16636	2	ENSMUSG00000027968	ENSMUST00000029588	0	Larp7	protein_coding
chr3	128420344	128420560	217	*	OCI_peak_1899	33	3.05307	3.30558	0.26752	64	Distal Intergenic	3	128540372	128540480	109	1	ENSMUSG00000065248	ENSMUST00000083314	-119812	Gm22293	snoRNA
chr3	128984270	128984525	256	*	OCI_peak_1900	58	4.52501	5.818	1.50674	173	Distal Intergenic	3	128953779	128955098	1320	2	ENSMUSG00000074236	ENSMUST00000098624	-29172	Gm9387	processed_pseudogene
chr3	129240393	129240620	228	*	OCI_peak_1901	38	3.39376	3.82916	0.26752	69	Distal Intergenic	3	129222948	129225528	2581	2	ENSMUSG00000106078	ENSMUST00000199637	-14865	Gm43697	TEC
chr3	129549157	129549520	364	*	OCI_peak_1902	37	3.3428	3.74917	0.26752	119	Promoter (2-3kb)	3	129552380	129628319	75940	1	ENSMUSG00000041220	ENSMUST00000198369	-2860	Elovl6	protein_coding
chr3	129964790	129965005	216	*	OCI_peak_1903	60	4.59435	6.0968	1.75969	88	Intron (ENSMUST00000029624/ENSMUSG00000027994, intron 1 of 7)	3	129917080	129969989	52910	2	ENSMUSG00000027994	ENSMUST00000146340	4984	Mcub	protein_coding
chr3	131202010	131202234	225	*	OCI_peak_1904	58	4.52501	5.818	1.50674	113	Intron (ENSMUST00000029611/ENSMUSG00000027985, intron 9 of 11)	3	131136785	131139042	2258	1	ENSMUSG00000104612	ENSMUST00000200349	65225	Gm42449	TEC
chr3	132252965	132253189	225	*	OCI_peak_1905	46	3.84587	4.61504	0.72745	195	Distal Intergenic	3	132085292	132180304	95013	1	ENSMUSG00000028031	ENSMUST00000029665	167673	Dkk2	protein_coding
chr3	133000295	133000530	236	*	OCI_peak_1906	36	3.26253	3.62446	0.26752	27	Intron (ENSMUST00000029651/ENSMUSG00000028018, intron 8 of 11)	3	132996111	133005677	9567	2	ENSMUSG00000028018	ENSMUST00000160402	5147	Gstcd	protein_coding
chr3	134038276	134038570	295	*	OCI_peak_1907	68	5.09064	6.89084	2.4487	183	Intron (ENSMUST00000200444/ENSMUSG00000097911, intron 1 of 2)	3	133830668	134102065	271398	2	ENSMUSG00000097911	ENSMUST00000200444	63495	Gm26691	antisense
chr3	134200251	134200463	213	*	OCI_peak_1908	30	2.79742	3.02957	0.12362	11	Exon (ENSMUST00000197430/ENSMUSG00000106139, exon 1 of 2)	3	134200086	134213238	13153	1	ENSMUSG00000106139	ENSMUST00000200648	165	Gm30648	lincRNA
chr3	135212358	135212644	287	*	OCI_peak_1909	129	6.77901	12.9643	8.08164	185	Promoter (<=1kb)	3	135212537	135273611	61075	1	ENSMUSG00000045328	ENSMUST00000062893	0	Cenpe	protein_coding
chr3	135592407	135592668	262	*	OCI_peak_1910	33	3.08276	3.35027	0.26752	130	Intron (ENSMUST00000029812/ENSMUSG00000028163, intron 20 of 24)	3	135590780	135594441	3662	2	ENSMUSG00000028163	ENSMUST00000150007	1773	Nfkb1	protein_coding
chr3	135731062	135731302	241	*	OCI_peak_1911	44	3.63331	4.42741	0.60796	58	Distal Intergenic	3	135610590	135691547	80958	2	ENSMUSG00000028163	ENSMUST00000138602	-39515	Nfkb1	protein_coding
chr3	136030375	136030593	219	*	OCI_peak_1912	47	3.9415	4.76672	0.72786	146	Intron (ENSMUST00000198354/ENSMUSG00000104710, intron 1 of 3)	3	136049555	136051688	2134	2	ENSMUSG00000105244	ENSMUST00000197542	21095	Gm5281	processed_pseudogene
chr3	137864298	137864630	333	*	OCI_peak_1913	43	3.69229	4.37503	0.59435	258	Promoter (<=1kb)	3	137864487	137866922	2436	1	ENSMUSG00000037894	ENSMUST00000041045	0	H2az1	protein_coding
chr3	141538366	141538602	237	*	OCI_peak_1914	53	4.23385	5.35385	1.15354	134	Intron (ENSMUST00000106236/ENSMUSG00000059921, intron 1 of 15)	3	141465671	141830538	364868	1	ENSMUSG00000059921	ENSMUST00000142762	72695	Unc5c	protein_coding
chr3	142345851	142346063	213	*	OCI_peak_1915	47	3.95938	4.7953	0.72786	147	Intron (ENSMUST00000029941/ENSMUSG00000028273, intron 3 of 12)	3	142249427	142304442	55016	2	ENSMUSG00000028273	ENSMUST00000197808	-41409	Pdlim5	protein_coding
chr3	142620286	142620509	224	*	OCI_peak_1916	110	6.81743	11.0493	6.28064	51	Promoter (<=1kb)	3	142620602	142638008	17407	1	ENSMUSG00000028270	ENSMUST00000165774	-93	Gbp2	protein_coding
chr3	145268084	145268541	458	*	OCI_peak_1917	103	6.3583	10.3084	5.58332	148	Distal Intergenic	3	145292472	145552011	259540	1	ENSMUSG00000028197	ENSMUST00000029848	-23931	Col24a1	protein_coding
chr3	146230493	146230914	422	*	OCI_peak_1918	33	3.0629	3.32036	0.26752	251	Intron (ENSMUST00000039164/ENSMUSG00000036832, intron 1 of 2)	3	146220963	146286186	65224	1	ENSMUSG00000036832	ENSMUST00000039164	9530	Lpar3	protein_coding
chr3	147178240	147178456	217	*	OCI_peak_1919	33	3.08276	3.35027	0.26752	85	Distal Intergenic	3	147192468	147192918	451	2	ENSMUSG00000103099	ENSMUST00000193340	14462	Gm6074	processed_pseudogene
chr3	149016298	149016590	293	*	OCI_peak_1920	47	3.95938	4.7953	0.72786	202	Distal Intergenic	3	149005496	149007443	1948	1	ENSMUSG00000105876	ENSMUST00000196494	10802	Gm43572	processed_transcript
chr3	150426234	150426514	281	*	OCI_peak_1921	35	3.17915	3.59615	0.26752	65	Distal Intergenic	3	150515220	150516081	862	2	ENSMUSG00000105779	ENSMUST00000199849	89567	Gm6439	processed_pseudogene
chr3	151404992	151405362	371	*	OCI_peak_1922	30	2.79742	3.02957	0.12362	50	Distal Intergenic	3	151437887	151545086	107200	1	ENSMUSG00000039167	ENSMUST00000046977	-32525	Adgrl4	protein_coding
chr3	151840850	151841064	215	*	OCI_peak_1923	42	3.60824	4.24529	0.54203	34	Distal Intergenic	3	151796502	151837630	41129	2	ENSMUSG00000028036	ENSMUST00000029670	-3220	Ptgfr	protein_coding
chr3	151911902	151912209	308	*	OCI_peak_1924	39	3.42979	3.973	0.36494	251	Distal Intergenic	3	151926348	151926409	62	2	ENSMUSG00000087997	ENSMUST00000157372	14200	Gm25056	snRNA
chr3	153046021	153046266	246	*	OCI_peak_1925	42	3.63187	4.28165	0.56496	133	Distal Intergenic	3	152817081	152982246	165166	2	ENSMUSG00000039037	ENSMUST00000044278	-63775	St6galnac5	protein_coding
chr3	156478859	156479070	212	*	OCI_peak_1926	43	3.68153	4.35835	0.58255	42	Distal Intergenic	3	156546761	156561582	14822	2	ENSMUSG00000085084	ENSMUST00000148224	82512	4930570G19Rik	lincRNA
chr3	157640562	157640863	302	*	OCI_peak_1927	53	4.20746	5.31239	1.1205	53	Intron (ENSMUST00000041175/ENSMUSG00000040016, intron 2 of 2)	3	157566900	157644756	77857	1	ENSMUSG00000040016	ENSMUST00000173533	73662	Ptger3	protein_coding
chr3	158062089	158062488	400	*	OCI_peak_1928	520	21.3031	52.0862	46.1213	211	Promoter (<=1kb)	3	158062278	158066546	4269	1	ENSMUSG00000063052	ENSMUST00000132530	0	Lrrc40	protein_coding
chr4	7682852	7683118	267	*	OCI_peak_1929	46	3.84587	4.61504	0.72745	23	Distal Intergenic	4	7759670	7763930	4261	1	ENSMUSG00000085630	ENSMUST00000127180	-76552	Gm11795	lincRNA
chr4	7853088	7853317	230	*	OCI_peak_1930	66	4.96188	6.68185	2.26289	84	Distal Intergenic	4	7820916	7821047	132	1	ENSMUSG00000094771	ENSMUST00000179446	32172	Gm23860	snoRNA
chr4	9858821	9859075	255	*	OCI_peak_1931	45	3.81939	4.57336	0.70798	149	Intron (ENSMUST00000057613/ENSMUSG00000051279, intron 1 of 1)	4	9844372	9862345	17974	1	ENSMUSG00000051279	ENSMUST00000057613	14449	Gdf6	protein_coding
chr4	10332169	10332502	334	*	OCI_peak_1932	58	4.52501	5.818	1.50674	32	Distal Intergenic	4	10438815	10439743	929	2	ENSMUSG00000084215	ENSMUST00000119515	107241	Gm11814	processed_pseudogene
chr4	11998033	11998386	354	*	OCI_peak_1933	41	3.57338	4.19178	0.5152	286	Downstream (1-2kb)	4	11999474	12009043	9570	2	ENSMUSG00000085027	ENSMUST00000156947	10657	Gm11840	lincRNA
chr4	13133435	13133660	226	*	OCI_peak_1934	47	3.95938	4.7953	0.72786	42	Distal Intergenic	4	13076140	13096806	20667	1	ENSMUSG00000086227	ENSMUST00000139614	57295	Gm11820	lincRNA
chr4	16471087	16471336	250	*	OCI_peak_1935	38	3.39376	3.82916	0.26752	195	Intron (ENSMUST00000141571/ENSMUSG00000086072, intron 1 of 2)	4	16464876	16509323	44448	1	ENSMUSG00000086072	ENSMUST00000141571	6211	Gm11861	lincRNA
chr4	25699020	25699310	291	*	OCI_peak_1936	47	3.95938	4.7953	0.72786	167	Intron (ENSMUST00000084770/ENSMUSG00000055373, intron 2 of 2)	4	25797703	25799855	2153	2	ENSMUSG00000055373	ENSMUST00000149875	100545	Fut9	protein_coding
chr4	27545061	27545293	233	*	OCI_peak_1937	56	4.39528	5.60954	1.35937	127	Distal Intergenic	4	27543178	27543614	437	1	ENSMUSG00000084163	ENSMUST00000120412	1883	Gm11901	processed_pseudogene
chr4	31179084	31179349	266	*	OCI_peak_1938	47	3.95938	4.7953	0.72786	49	Distal Intergenic	4	31174909	31175012	104	2	ENSMUSG00000065053	ENSMUST00000083119	-4072	Gm25705	snRNA
chr4	32253453	32253694	242	*	OCI_peak_1939	41	3.55051	4.15677	0.48857	144	Intron (ENSMUST00000108180/ENSMUSG00000040270, intron 1 of 6)	4	32251761	32265835	14075	1	ENSMUSG00000087049	ENSMUST00000133451	1692	Bach2it1	sense_intronic
chr4	32478893	32479201	309	*	OCI_peak_1940	34	3.15559	3.46058	0.26752	21	Intron (ENSMUST00000108180/ENSMUSG00000040270, intron 3 of 6)	4	32501505	32502626	1122	1	ENSMUSG00000040270	ENSMUST00000146748	-22304	Bach2	protein_coding
chr4	32570044	32570259	216	*	OCI_peak_1941	71	4.99581	7.19934	2.71765	156	Intron (ENSMUST00000108180/ENSMUSG00000040270, intron 5 of 6)	4	32563097	32571617	8521	2	ENSMUSG00000086150	ENSMUST00000136149	1358	Bach2os	antisense
chr4	32900861	32901121	261	*	OCI_peak_1942	41	3.55051	4.15677	0.48857	20	Intron (ENSMUST00000035719/ENSMUSG00000040183, intron 1 of 16)	4	32892686	32893295	610	1	ENSMUSG00000083565	ENSMUST00000119904	8175	Gm11941	processed_pseudogene
chr4	34550433	34550672	240	*	OCI_peak_1943	128	7.70689	12.8606	7.98391	82	Promoter (<=1kb)	4	34550937	34566908	15972	1	ENSMUSG00000028291	ENSMUST00000084299	-265	Akirin2	protein_coding
chr4	34659197	34659419	223	*	OCI_peak_1944	35	3.17915	3.59615	0.26752	216	Intron (ENSMUST00000029968/ENSMUSG00000028292, intron 18 of 19)	4	34647712	34656177	8466	1	ENSMUSG00000028292	ENSMUST00000141519	11485	Rars2	protein_coding
chr4	36408445	36409058	614	*	OCI_peak_1945	43	3.68153	4.35835	0.58255	95	Intron (ENSMUST00000108122/ENSMUSG00000045083, intron 3 of 7)	4	36444070	36444875	806	1	ENSMUSG00000084352	ENSMUST00000117809	-35012	Gm12370	processed_pseudogene
chr4	40307051	40307359	309	*	OCI_peak_1946	53	4.20746	5.31239	1.1205	160	Distal Intergenic	4	40313232	40317719	4488	1	ENSMUSG00000087137	ENSMUST00000144039	-5873	4930509K18Rik	lincRNA
chr4	40770283	40770902	620	*	OCI_peak_1947	62	4.70031	6.26397	1.89622	557	Distal Intergenic	4	40775259	40775564	306	2	ENSMUSG00000056412	ENSMUST00000121600	4662	Psenen-ps	processed_pseudogene
chr4	40819348	40819570	223	*	OCI_peak_1948	44	3.63858	4.43542	0.60907	119	Intron (ENSMUST00000030121/ENSMUSG00000028413, intron 2 of 5)	4	40850056	40850138	83	2	ENSMUSG00000096377	ENSMUST00000177794	30568	Mir5123	miRNA
chr4	40952932	40953161	230	*	OCI_peak_1949	42	3.59655	4.22732	0.52788	175	Exon (ENSMUST00000030128/ENSMUSG00000028419, exon 5 of 8)	4	40948407	40965303	16897	1	ENSMUSG00000028419	ENSMUST00000030128	4525	Chmp5	protein_coding
chr4	41160629	41160945	317	*	OCI_peak_1950	35	3.17915	3.59615	0.26752	110	Intron (ENSMUST00000040008/ENSMUSG00000036241, intron 1 of 4)	4	41168646	41169604	959	1	ENSMUSG00000082186	ENSMUST00000121384	-7701	Gm12403	processed_pseudogene
chr4	43047100	43047493	394	*	OCI_peak_1951	44	3.63331	4.42741	0.60796	368	Promoter (<=1kb)	4	43032414	43046220	13807	2	ENSMUSG00000036002	ENSMUST00000135067	-880	Fam214b	protein_coding
chr4	43563290	43563586	297	*	OCI_peak_1952	39	3.40872	3.94109	0.34387	50	Promoter (<=1kb)	4	43563430	43565550	2121	1	ENSMUSG00000028466	ENSMUST00000159923	0	Creb3	protein_coding
chr4	44457005	44457475	471	*	OCI_peak_1953	34	3.09495	3.47062	0.26752	85	Distal Intergenic	4	44412469	44412595	127	2	ENSMUSG00000077587	ENSMUST00000104399	-44410	Gm24376	snoRNA
chr4	45770603	45770835	233	*	OCI_peak_1954	40	3.50564	4.08826	0.44125	84	Distal Intergenic	4	45776882	45777209	328	2	ENSMUSG00000083685	ENSMUST00000121867	6374	Gm12412	processed_pseudogene
chr4	46318993	46319229	237	*	OCI_peak_1955	32	2.98597	3.20514	0.22663	167	Intron (ENSMUST00000123933/ENSMUSG00000087383, intron 4 of 4)	4	46327296	46327765	470	1	ENSMUSG00000080816	ENSMUST00000119110	-8067	Gm12447	processed_pseudogene
chr4	46414624	46414983	360	*	OCI_peak_1956	33	3.10287	3.38063	0.26752	54	Promoter (1-2kb)	4	46393989	46413506	19518	2	ENSMUSG00000028332	ENSMUST00000071096	-1118	Hemgn	protein_coding
chr4	46451813	46452251	439	*	OCI_peak_1957	52	4.05847	5.2634	1.10911	425	Intron (ENSMUST00000102926/ENSMUSG00000028333, intron 1 of 6)	4	46450902	46472657	21756	1	ENSMUSG00000028333	ENSMUST00000102926	911	Anp32b	protein_coding
chr4	48279540	48279845	306	*	OCI_peak_1958	99	5.28837	9.93613	5.24559	135	Promoter (<=1kb)	4	48193323	48279558	86236	2	ENSMUSG00000028343	ENSMUST00000030028	0	Erp44	protein_coding
chr4	49521096	49521385	290	*	OCI_peak_1959	79	5.30563	7.97265	3.43514	92	Promoter (<=1kb)	4	49521176	49531517	10342	1	ENSMUSG00000039634	ENSMUST00000042964	0	Zfp189	protein_coding
chr4	50426178	50426451	274	*	OCI_peak_1960	58	4.52501	5.818	1.50674	198	Distal Intergenic	4	50286746	50286877	132	1	ENSMUSG00000095394	ENSMUST00000104120	139432	Gm25485	snoRNA
chr4	51780335	51780577	243	*	OCI_peak_1961	53	4.20746	5.31239	1.1205	67	Distal Intergenic	4	51799920	51800352	433	1	ENSMUSG00000088954	ENSMUST00000158329	-19343	Gm24943	ribozyme
chr4	51855758	51855969	212	*	OCI_peak_1962	43	3.68153	4.35835	0.58255	38	Distal Intergenic	4	51892893	51894131	1239	1	ENSMUSG00000081050	ENSMUST00000120231	-36924	Gm12461	processed_pseudogene
chr4	51951585	51951818	234	*	OCI_peak_1963	35	3.18603	3.50697	0.26752	176	Distal Intergenic	4	51892893	51894131	1239	1	ENSMUSG00000081050	ENSMUST00000120231	58692	Gm12461	processed_pseudogene
chr4	52827517	52827799	283	*	OCI_peak_1964	34	3.15559	3.46058	0.26752	51	Exon (ENSMUST00000135738/ENSMUSG00000089717, exon 4 of 4)	4	52825399	52826358	960	1	ENSMUSG00000089717	ENSMUST00000095085	2118	Olfr275	protein_coding
chr4	52919929	52920241	313	*	OCI_peak_1965	33	3.08276	3.35027	0.26752	78	Promoter (<=1kb)	4	52910207	52919178	8972	2	ENSMUSG00000051593	ENSMUST00000217085	-751	Olfr272	protein_coding
chr4	52988166	52988476	311	*	OCI_peak_1966	44	3.63858	4.43542	0.60907	115	Promoter (<=1kb)	4	52989272	53000847	11576	1	ENSMUSG00000015242	ENSMUST00000015386	-796	Nipsnap3a	protein_coding
chr4	53652471	53652692	222	*	OCI_peak_1967	42	3.52725	4.26627	0.55778	144	Intron (ENSMUST00000132151/ENSMUSG00000054752, intron 4 of 12)	4	53643280	53707009	63730	1	ENSMUSG00000054752	ENSMUST00000180164	9191	Fsd1l	protein_coding
chr4	54021122	54021696	575	*	OCI_peak_1968	38	3.33696	3.83277	0.26869	124	Distal Intergenic	4	54004057	54004187	131	1	ENSMUSG00000089552	ENSMUST00000158927	17065	Gm24177	snoRNA
chr4	54160527	54160771	245	*	OCI_peak_1969	47	3.81366	4.70263	0.72786	150	Intron (ENSMUST00000156311/ENSMUSG00000086987, intron 1 of 1)	4	54151831	54163678	11848	2	ENSMUSG00000086987	ENSMUST00000156311	2907	Gm12484	lincRNA
chr4	55349601	55349979	379	*	OCI_peak_1970	506	16.4345	50.6189	44.6794	182	Promoter (<=1kb)	4	55350043	55392237	42195	1	ENSMUSG00000028426	ENSMUST00000030134	-64	Rad23b	protein_coding
chr4	55732100	55732312	213	*	OCI_peak_1971	64	4.18918	6.44033	2.04313	111	Distal Intergenic	4	55605149	55636901	31753	1	ENSMUSG00000085375	ENSMUST00000123620	126951	Gm12506	lincRNA
[truncated: 1,141 more rows]
